# Supplementary material for: Profiling SARS-CoV-2 mutation fingerprints that range from the viral pangenome to individual infection quasispecies
Source: Genome Med. 2021 Apr 19;13:62. doi: 10.1186/s13073-021-00882-2 (PMC8054698; doi:10.1186/s13073-021-00882-2)
Supplement: Supplementary file 2 — Additional file 2:. Table S10. The GISAID identities of 3968 SARS-CoV-2 genome assemblies. Table S11. The GISAID identities of 75,681 SARS-CoV-2 genome assemblies. [file 13073_2021_882_MOESM2_ESM.xlsx]

## Sheet: Table S10
Table S10: The GISAID identities of 3,968 SARS-CoV-2 genome assemblies
>USA/WA-S88/EPI_ISL_417141/2020-03-01/S/A.1
>USA/NY_2929/EPI_ISL_420793/2020-03-02/GH/B.1
>USA/WA-S89/EPI_ISL_417142/2020-02-29/S/A.1
>USA/NH_0008/EPI_ISL_420792/2020-03-02/GH/B.1
>USA/RI_0556/EPI_ISL_420795/2020-03-01/G/B.1.5
>USA/WA-S87/EPI_ISL_417140/2020-03-01/S/A.1
>USA/OR_5430/EPI_ISL_420794/2020-03-01/V/B.2
>USA/WA-S92/EPI_ISL_417145/2020-02-29/S/A.1
>USA/WA-S93/EPI_ISL_417146/2020-02-29/S/A.1
>USA/WA-S90/EPI_ISL_417143/2020-02-29/S/A.1
>USA/NH_0004/EPI_ISL_420791/2020-02-29/GH/B.1
>USA/WA-S91/EPI_ISL_417144/2020-03-02/S/A.1
>USA/IL_1293/EPI_ISL_420790/2020-03-01/L/B
>USA/WA-S96/EPI_ISL_417149/2020-02-28/S/A.1
>USA/WA-S94/EPI_ISL_417147/2020-02-28/S/A.1
>USA/WA-S95/EPI_ISL_417148/2020-02-28/S/A.1
>USA/IL_1375/EPI_ISL_420789/2020-03-01/L/B
>USA/GA_1320/EPI_ISL_420786/2020-03-03/S/A.3
>USA/FL_6318/EPI_ISL_420785/2020-03-02/GR/B.1.1
>USA/GA_1445/EPI_ISL_420788/2020-03-04/S/A.3
>USA/GA_1299/EPI_ISL_420787/2020-03-03/GR/B.1.1
>USA/WA-S77/EPI_ISL_417130/2020-03-05/S/A.1
>Australia/VIC81/EPI_ISL_419793/2020-03-14/V/B.2.1
>Australia/VIC80/EPI_ISL_419792/2020-03-14/V/B.2.1
>Australia/VIC79/EPI_ISL_419791/2020-03-14/V/B.2.1
>USA/AZ_4811/EPI_ISL_420784/2020-03-02/GR/B.1.1
>USA/WA-S81/EPI_ISL_417134/2020-02-26/S/A.1
>Australia/VIC87/EPI_ISL_419797/2020-03-15/V/B.2.1
>USA/WA-S82/EPI_ISL_417135/2020-02-22/S/A.1
>Australia/VIC86/EPI_ISL_419796/2020-03-15/S/A.3
>USA/WA-S79/EPI_ISL_417132/2020-03-05/S/A.1
>Australia/VIC85/EPI_ISL_419795/2020-03-15/S/A.3
>USA/WA-S80/EPI_ISL_417133/2020-03-05/S/A.1
>Australia/VIC82/EPI_ISL_419794/2020-03-14/V/B.2.1
>USA/WA-S86/EPI_ISL_417139/2020-03-01/S/A.1
>USA/WA-S83/EPI_ISL_417136/2020-03-05/S/A.1
>USA/WA-S84/EPI_ISL_417137/2020-02-21/S/A.1
>Australia/VIC88/EPI_ISL_419798/2020-03-15/V/B.2.1
>England/20142062604/EPI_ISL_420774/2020-03-28/GR/B.1.1
>USA/WA-S110/EPI_ISL_417163/2020-03-05/S/A.1
>USA/WA-S111/EPI_ISL_417164/2020-03-07/S/A.1
>USA/WA-S108/EPI_ISL_417161/2020-02-29/S/A.1
>USA/WA-S109/EPI_ISL_417162/2020-03-01/S/A.1
>USA/WA-S114/EPI_ISL_417167/2020-03-05/S/A.1
>USA/WA-S115/EPI_ISL_417168/2020-02-29/S/A.1
>USA/WA-S112/EPI_ISL_417165/2020-03-08/S/A.1
>USA/WA-S116/EPI_ISL_417169/2020-03-02/S/A.1
>Japan/OS-20-07-1/EPI_ISL_410532/2020-01-23/L/B
>Japan/NA-20-05-1/EPI_ISL_410531/2020-01-25/L/B
>USA/WA-S107/EPI_ISL_417160/2020-02-29/S/A.1
>USA/WA-S99/EPI_ISL_417152/2020-02-28/S/A.1
>USA/WA-S100/EPI_ISL_417153/2020-02-29/S/A.1
>USA/WA-S97/EPI_ISL_417150/2020-02-28/S/A.1
>USA/WA-S98/EPI_ISL_417151/2020-02-29/S/A.1
>USA/WA-S103/EPI_ISL_417156/2020-02-28/S/A.1
>USA/WA-S104/EPI_ISL_417157/2020-03-05/S/A.1
>USA/WA-S101/EPI_ISL_417154/2020-02-28/S/A.1
>USA/WA-S102/EPI_ISL_417155/2020-02-28/S/A.1
>USA/WA-S105/EPI_ISL_417158/2020-02-28/S/A.1
>USA/WA-S106/EPI_ISL_417159/2020-02-29/S/A.1
>USA/TX_2817/EPI_ISL_420797/2020-03-01/GH/B.1
>USA/TX_2039/EPI_ISL_420796/2020-02-29/O/B
>Korea/BA-ACH_2604/EPI_ISL_420799/2020-02-27/V/B.2
>USA/TX_2967/EPI_ISL_420798/2020-03-01/GH/B.1
>Hong Kong/HKPU28_3001/EPI_ISL_417185/2020-02-09/O/B
>Belgium/ULG-10027/EPI_ISL_421201/2020-03-31/GR/B.1.1.5
>South Africa/R03006-20/EPI_ISL_417186/2020-03-07/G/B.1
>Belgium/ULG-10028/EPI_ISL_421202/2020-03-30/L/B.3
>Belgium/ULG-10026/EPI_ISL_421200/2020-03-31/GH/B.1
>Hong Kong/HKPU29_0102/EPI_ISL_417187/2020-02-08/O/B.7
>Hong Kong/HKPU30_2901/EPI_ISL_417188/2020-02-08/O/B.7
>Hong Kong/HKPU19_0402/EPI_ISL_417181/2020-02-05/O/B
>USA/WA-S122/EPI_ISL_417175/2020-03-02/S/A.1
>USA/WA-S119/EPI_ISL_417172/2020-02-29/S/A.1
>Hong Kong/HKPU6_2101/EPI_ISL_417178/2020-01-25/L/B
>Hong Kong/HKPU1_2101/EPI_ISL_417176/2020-01-21/S/A
>Singapore/6/EPI_ISL_410537/2020-02-09/L/B
>Singapore/5/EPI_ISL_410536/2020-02-06/O/B
>Singapore/4/EPI_ISL_410535/2020-02-03/O/A
>USA/WA-S117/EPI_ISL_417170/2020-03-02/S/A.1
>USA/WA-S118/EPI_ISL_417171/2020-03-01/S/A.1
>Hangzhou/HZCDC0162/EPI_ISL_421224/2020-01-23/L/B
>Hangzhou/HZCDC6789/EPI_ISL_421221/2020-03-15/V/B.2
>Hangzhou/HZCDC6706/EPI_ISL_421222/2020-03-14/O/B
>Australia/NSW14/EPI_ISL_413600/2020-03-03/O/B.4
>USA/WA13-UW9/EPI_ISL_413601/2020-03-02/O/A.1
>Belgium/ULG-10047/EPI_ISL_421214/2020-03-30/G/B.1.6
>USA/MN29-MDH29/EPI_ISL_417196/2020-03-11/GR/B.1.1
>Belgium/ULG-10045/EPI_ISL_421212/2020-03-31/GR/B.1.1
>Hong Kong/HKPU34_3001/EPI_ISL_417197/2020-02-09/O/B.7
>Belgium/ULG-10046/EPI_ISL_421213/2020-03-31/GR/B.1.1
>USA/MN26-MDH26/EPI_ISL_417194/2020-03-12/S/A.1
>Belgium/ULG-10043/EPI_ISL_421210/2020-03-31/GR/B.1.1
>USA/MN30-MDH30/EPI_ISL_417198/2020-03-12/G/B.1
>Belgium/ULG-10033/EPI_ISL_421207/2020-03-31/G/B.1.6
>USA/MN25-MDH25/EPI_ISL_417192/2020-03-12/GH/B.1
>Belgium/ULG-10031/EPI_ISL_421205/2020-03-31/G/B.1
>Hong Kong/HKPU32_0402/EPI_ISL_417193/2020-02-09/O/B.7
>Belgium/ULG-10032/EPI_ISL_421206/2020-03-31/L/B.3
>Belgium/ULG-10029/EPI_ISL_421203/2020-03-30/GR/B.1.1
>Belgium/ULG-10030/EPI_ISL_421204/2020-03-31/G/B.1
>USA/WA-UW152/EPI_ISL_416690/2020-03-13/S/A.1
>USA/WA-UW153/EPI_ISL_416691/2020-03-13/GH/B.1
>USA/WA-UW156/EPI_ISL_416694/2020-03-13/S/A.1
>Australia/VIC107/EPI_ISL_419720/2020-03-17/GH/B.1
>USA/WA-UW154/EPI_ISL_416692/2020-03-14/S/A.1
>USA/WA-UW155/EPI_ISL_416693/2020-03-12/GH/B.1
>USA/WA-UW160/EPI_ISL_416698/2020-03-13/GH/B.1
>USA/WA-UW161/EPI_ISL_416699/2020-03-13/GH/B.1
>Australia/VIC121/EPI_ISL_419723/2020-03-18/V/B.2.2
>Australia/VIC120/EPI_ISL_419722/2020-03-19/V/B.2.2
>Australia/VIC116/EPI_ISL_419721/2020-03-19/V/B.2.1
>Australia/VIC126/EPI_ISL_419728/2020-03-20/S/A.2
>Australia/VIC117/EPI_ISL_419727/2020-03-19/S/A.3
>Australia/VIC119/EPI_ISL_419726/2020-03-19/G/B.1
>Australia/VIC114/EPI_ISL_419725/2020-03-18/G/B.1.5
>Australia/VIC118/EPI_ISL_419719/2020-03-20/S/A.1
>Australia/VIC109/EPI_ISL_419718/2020-03-18/GR/B.1.1
>USA/WA-UW142/EPI_ISL_416680/2020-03-11/S/A.1
>Switzerland/GE5373/EPI_ISL_414020/2020-02-27/G/B.1.5
>USA/WA-UW145/EPI_ISL_416683/2020-03-15/S/A.1
>USA/WA-UW146/EPI_ISL_416684/2020-03-14/S/A.1
>USA/WA-UW143/EPI_ISL_416681/2020-03-11/S/A.1
>Switzerland/GE9586/EPI_ISL_414022/2020-02-27/GR/B.1.1
>Switzerland/BL0902/EPI_ISL_414021/2020-02-27/GR/B.1.1
>USA/WA-UW144/EPI_ISL_416682/2020-03-09/S/A.1
>USA/WA-UW149/EPI_ISL_416687/2020-03-14/S/A.1
>USA/VA-DCLS-0021/EPI_ISL_419713/2020-03-11/S/A
>USA/WA-UW150/EPI_ISL_416688/2020-03-14/S/A.1
>Switzerland/VD5615/EPI_ISL_414023/2020-03-01/GR/B.1.1
>USA/VA-DCLS-0020/EPI_ISL_419712/2020-03-10/GH/B.1
>USA/WA-UW147/EPI_ISL_416685/2020-03-15/S/A.1
>USA/VA-DCLS-0017/EPI_ISL_419711/2020-03-11/S/A.1
>USA/WA-UW148/EPI_ISL_416686/2020-03-14/S/A.1
>USA/VA-DCLS-0016/EPI_ISL_419710/2020-03-12/GH/B.1
>Australia/VIC115/EPI_ISL_419717/2020-03-19/S/A.1
>Scotland/CVR05/EPI_ISL_414027/2020-03-04/G/B.1
>Australia/VIC110/EPI_ISL_419716/2020-03-18/S/A.1
>Australia/VIC111/EPI_ISL_419715/2020-03-18/S/A.1
>Australia/VIC108/EPI_ISL_419714/2020-03-18/S/A.3
>Spain/PaisVasco201602/EPI_ISL_419709/2020-03-04/S/A.2
>USA/VA-DCLS-0014/EPI_ISL_419708/2020-03-12/GH/B.1
>Spain/Cataluna201397/EPI_ISL_419707/2020/G/B.1.5
>Australia/VIC22/EPI_ISL_419742/2020-03-09/GH/B.1
>Finland/14M77/EPI_ISL_418410/2020-03-14/G/B.1.5
>Australia/VIC20/EPI_ISL_419741/2020-03-08/S/A.1
>Australia/VIC21/EPI_ISL_419740/2020-03-09/V/B.2.1
>Australia/VIC27/EPI_ISL_419746/2020-03-10/S/A.3
>France/ARA09434/EPI_ISL_418414/2020-03-15/G/B.1
>Australia/VIC26/EPI_ISL_419745/2020-03-10/L/B.3
>France/ARA09428/EPI_ISL_418413/2020-03-15/GH/B.1
>Australia/VIC25/EPI_ISL_419744/2020-03-10/V/B.2.2
>France/ARA094100/EPI_ISL_418412/2020-03-15/G/B.1
>Australia/VIC23/EPI_ISL_419743/2020-03-09/V/B.2.1
>France/ARA10165/EPI_ISL_418419/2020-03-16/G/B.1
>France/ARA10163/EPI_ISL_418418/2020-03-16/G/B.1
>Australia/VIC30/EPI_ISL_419749/2020-03-10/O/B.4
>France/ARA09686/EPI_ISL_418417/2020-03-16/G/B.1
>Australia/VIC29/EPI_ISL_419748/2020-03-10/GR/B.1.1
>France/ARA09588/EPI_ISL_418416/2020-03-16/GH/B.1
>Australia/VIC28/EPI_ISL_419747/2020-03-10/S/A.3
>Finland/14M74/EPI_ISL_418409/2020-03-14/L/B.3
>England/20139059504/EPI_ISL_420728/2020-03-28/V/B.2.1
>England/20139059004/EPI_ISL_420727/2020-03-28/GH/B.1.13
>England/20139059804/EPI_ISL_420729/2020-03-28/V/B.2
>England/20139058304/EPI_ISL_420724/2020-03-27/GH/B.1.13
>England/20139058104/EPI_ISL_420723/2020-03-28/GR/B.1.1.1
>England/20139057504/EPI_ISL_420720/2020-03-28/V/B.2.1
>England/20139057704/EPI_ISL_420722/2020-03-28/GR/B.1.1
>England/20139057604/EPI_ISL_420721/2020-03-28/GR/B.1.1
>Finland/13M83/EPI_ISL_418400/2020-03-13/GH/B.1
>Australia/VIC123/EPI_ISL_419731/2020-03-20/O/B.1.1
>Australia/VIC128/EPI_ISL_419730/2020-03-20/GR/B.1.1
>Finland/14M16/EPI_ISL_418404/2020-03-14/GH/B.1.36
>Brazil/RJ-314/EPI_ISL_414045/2020-03-04/G/B.1
>Finland/14M14/EPI_ISL_418403/2020-03-14/G/B.1
>Finland/14M13/EPI_ISL_418402/2020-03-14/G/B.1
>Australia/VIC13/EPI_ISL_419733/2020-01-31/S/A
>Finland/14M12/EPI_ISL_418401/2020-03-14/GH/B.1.36
>Finland/14M32/EPI_ISL_418408/2020-03-14/GH/B.1
>Australia/VIC24/EPI_ISL_419739/2020-03-09/S/A.1
>Finland/14M26/EPI_ISL_418406/2020-03-14/GH/B.1.36
>Australia/VIC18/EPI_ISL_419737/2020-03-07/V/B.2.1
>Finland/14M20/EPI_ISL_418405/2020-03-14/V/B.2.1
>Australia/VIC17/EPI_ISL_419736/2020-03-07/S/A.3
>Australia/VIC127/EPI_ISL_419729/2020-03-20/V/B.2.1
>England/20139057004/EPI_ISL_420717/2020-03-26/GR/B.1.1.4
>England/20139056904/EPI_ISL_420716/2020-03-26/GR/B.1.1.4
>England/20139057404/EPI_ISL_420719/2020-03-27/GR/B.1.1
>England/20139057204/EPI_ISL_420718/2020-03-27/V/B.2.1
>England/20139055304/EPI_ISL_420715/2020-03-29/GR/B.1.1
>England/20139055204/EPI_ISL_420714/2020-03-28/GR/B.1.1
>Australia/VIC41/EPI_ISL_419760/2020-03-11/S/A.1
>England/20140038704/EPI_ISL_420751/2020-03-30/GR/B.1.1
>England/20140038604/EPI_ISL_420750/2020-03-23/GR/B.1.1
>USA/WA-S48/EPI_ISL_417101/2020-02-29/S/A.1
>Australia/VIC49/EPI_ISL_419764/2020-03-12/GH/B.1
>USA/WA-S49/EPI_ISL_417102/2020-03-04/S/A.1
>France/ARA11036/EPI_ISL_418432/2020-03-18/V/B.2
>Australia/VIC43/EPI_ISL_419763/2020-03-11/GR/B.1.1
>France/ARA10968/EPI_ISL_418431/2020-03-18/GH/B.1
>Australia/VIC48/EPI_ISL_419762/2020-03-12/GH/B.1
>USA/WA-S47/EPI_ISL_417100/2020-02-29/S/A.1
>France/ARA10910/EPI_ISL_418430/2020-03-18/GH/B.1
>Australia/VIC42/EPI_ISL_419761/2020-03-11/O/B.6
>USA/WA-S52/EPI_ISL_417105/2020-03-03/S/A.1
>Australia/VIC52/EPI_ISL_419768/2020-03-12/GR/B.1.1
>USA/WA-S53/EPI_ISL_417106/2020-03-03/S/A.1
>Australia/VIC44/EPI_ISL_419767/2020-03-11/G/B.1
>USA/WA-S50/EPI_ISL_417103/2020-03-05/S/A.1
>Australia/VIC50/EPI_ISL_419766/2020-03-12/GH/B.1
>USA/WA-S51/EPI_ISL_417104/2020-03-03/S/A.1
>Australia/VIC36/EPI_ISL_419765/2020-03-10/V/B.2
>USA/WA-S56/EPI_ISL_417109/2020-03-05/S/A.1
>USA/WA-S54/EPI_ISL_417107/2020-03-05/S/A.1
>USA/WA-S55/EPI_ISL_417108/2020-02-29/S/A.1
>Australia/VIC53/EPI_ISL_419769/2020-03-12/S/A.3
>England/20140037504/EPI_ISL_420749/2020-03-25/G/B.1
>England/20139063604/EPI_ISL_420746/2020-03-25/V/B.2.1
>England/20139063504/EPI_ISL_420745/2020-03-28/GH/B.1
>England/20139063804/EPI_ISL_420748/2020-03-28/V/B.2.1
>England/20139063704/EPI_ISL_420747/2020-03-28/V/B.2.1
>England/20139062704/EPI_ISL_420742/2020-03-28/GR/B.1.1
>England/20139062504/EPI_ISL_420741/2020-03-27/GR/B.1.1
>England/20139063204/EPI_ISL_420744/2020-03-28/GR/B.1.1.9
>England/20139062804/EPI_ISL_420743/2020-03-27/V/B.2
>France/ARA10184/EPI_ISL_418422/2020-03-17/G/B.1
>Australia/VIC34/EPI_ISL_419753/2020-03-10/O/B.4
>Australia/VIC33/EPI_ISL_419752/2020-03-10/S/A.3
>France/ARA10170/EPI_ISL_418420/2020-03-17/GH/B.1
>Australia/VIC32/EPI_ISL_419751/2020-03-10/S/A.3
>Australia/VIC31/EPI_ISL_419750/2020-03-10/GH/B.1
>France/ARA10251/EPI_ISL_418426/2020-03-17/GR/B.1.1
>Australia/VIC39/EPI_ISL_419757/2020-03-11/GH/B.1
>France/ARA10192/EPI_ISL_418425/2020-03-17/GH/B.1
>Australia/VIC38/EPI_ISL_419756/2020-03-11/G/B.1.6
>France/ARA10189/EPI_ISL_418424/2020-03-17/G/B.1
>Australia/VIC35/EPI_ISL_419755/2020-03-10/S/A.3
>France/ARA10188/EPI_ISL_418423/2020-03-17/G/B.1
>Australia/VIC37/EPI_ISL_419754/2020-03-11/GR/B.1.1
>France/ARA10876/EPI_ISL_418429/2020-03-18/GH/B.1
>France/ARA10282/EPI_ISL_418428/2020-03-17/GR/B.1.1
>Australia/VIC47/EPI_ISL_419759/2020-03-12/V/B.2.1
>France/ARA10257/EPI_ISL_418427/2020-03-17/G/B.1
>Australia/VIC40/EPI_ISL_419758/2020-03-11/S/A.1
>England/20139060804/EPI_ISL_420734/2020-03-27/GR/B.1.1
>England/20139060004/EPI_ISL_420731/2020-03-28/V/B.2.1
>England/20139059904/EPI_ISL_420730/2020-03-27/GR/B.1.1
>England/20139060504/EPI_ISL_420733/2020-03-28/GR/B.1.1
>England/20139060404/EPI_ISL_420732/2020-03-28/GR/B.1.1
>Australia/VIC68/EPI_ISL_419782/2020-03-13/S/A.1
>USA/WA-S67/EPI_ISL_417120/2020-03-04/S/A.1
>Australia/VIC67/EPI_ISL_419781/2020-03-13/S/A.1
>Australia/VIC66/EPI_ISL_419780/2020-03-13/O/B.4
>England/20142062204/EPI_ISL_420773/2020-03-30/GR/B.1.1
>England/20142061804/EPI_ISL_420772/2020-03-30/G/B.1
>USA/WA-S70/EPI_ISL_417123/2020-03-05/S/A.1
>Australia/VIC70/EPI_ISL_419786/2020-03-13/V/B.2
>USA/WA-S71/EPI_ISL_417124/2020-03-05/S/A.1
>Australia/VIC73/EPI_ISL_419785/2020-03-14/S/A.3
>USA/WA-S68/EPI_ISL_417121/2020-03-04/S/A.1
>Australia/VIC58/EPI_ISL_419784/2020-03-12/O/B.4
>USA/WA-S69/EPI_ISL_417122/2020-03-05/S/A.1
>Australia/VIC69/EPI_ISL_419783/2020-03-13/S/A.1
>USA/WA-S74/EPI_ISL_417127/2020-03-05/S/A.1
>USA/WA-S75/EPI_ISL_417128/2020-03-05/S/A.1
>Australia/VIC77/EPI_ISL_419789/2020-03-14/S/A.3
>USA/WA-S72/EPI_ISL_417125/2020-03-06/S/A.1
>Australia/VIC76/EPI_ISL_419788/2020-03-14/S/A.3
>USA/WA-S73/EPI_ISL_417126/2020-03-05/S/A.1
>Australia/VIC75/EPI_ISL_419787/2020-03-14/G/B.1
>USA/WA-S76/EPI_ISL_417129/2020-03-05/S/A.1
>England/20142060804/EPI_ISL_420767/2020-03-30/GR/B.1.1
>England/20142060404/EPI_ISL_420766/2020-03-27/V/B.2.5
>England/20142022504/EPI_ISL_420765/2020-03-27/L/B.3
>Australia/VIC59/EPI_ISL_419771/2020-03-13/O/B.6
>Australia/VIC54/EPI_ISL_419770/2020-03-12/G/B.1
>England/20140048704/EPI_ISL_420761/2020-03-25/GH/B.1
>USA/WA-S59/EPI_ISL_417112/2020-03-02/S/A.1
>Australia/VIC63/EPI_ISL_419775/2020-03-13/G/B.1
>Australia/VIC62/EPI_ISL_419774/2020-03-13/G/B.1
>USA/WA-S57/EPI_ISL_417110/2020-03-03/S/A.1
>Hangzhou/HZ49/EPI_ISL_418442/2020-01-21/L/B
>Australia/VIC61/EPI_ISL_419773/2020-03-13/V/B.2
>USA/WA-S58/EPI_ISL_417111/2020-03-05/S/A.1
>Hangzhou/HZ48/EPI_ISL_418441/2020-01-21/L/B
>Australia/VIC60/EPI_ISL_419772/2020-03-13/S/A.5
>USA/WA-S63/EPI_ISL_417116/2020-03-04/S/A.1
>Australia/VIC57/EPI_ISL_419779/2020-03-12/S/A.1
>USA/WA-S64/EPI_ISL_417117/2020-03-03/S/A.1
>Australia/VIC64/EPI_ISL_419778/2020-03-13/GH/B.1
>USA/WA-S61/EPI_ISL_417114/2020-03-05/S/A.1
>Australia/VIC56/EPI_ISL_419777/2020-03-12/S/A.3
>USA/WA-S62/EPI_ISL_417115/2020-03-03/S/A.1
>Australia/VIC55/EPI_ISL_419776/2020-03-12/V/B.2
>USA/WA-S65/EPI_ISL_417118/2020-03-03/S/A.1
>USA/WA-S66/EPI_ISL_417119/2020-03-06/S/A.1
>England/20140039404/EPI_ISL_420756/2020-03-27/G/B.1.5
>England/20140039604/EPI_ISL_420758/2020-03-27/G/B.1
>England/20140039104/EPI_ISL_420753/2020-03-25/G/B.1
>England/20140039004/EPI_ISL_420752/2020-03-26/GH/B.1
>England/20140039304/EPI_ISL_420755/2020-03-27/G/B.1.5
>Japan/DP0588/EPI_ISL_416610/2020-02-17/O/B.5
>Congo/73/EPI_ISL_417941/2020-03-18/G/B.1
>Netherlands/Rotterdam_1364740/EPI_ISL_413584/2020-03-03/GR/B.1.1
>Japan/DP0644/EPI_ISL_416611/2020-02-17/O/B
>Congo/80/EPI_ISL_417942/2020-03-18/G/B.1
>Netherlands/Tilburg_1364286/EPI_ISL_413587/2020-03-03/GR/B.1.1
>Japan/DP0687/EPI_ISL_416614/2020-02-17/O/B
>Netherlands/Utrecht_1363564/EPI_ISL_413588/2020-03-01/G/B.1
>Japan/DP0690/EPI_ISL_416615/2020-02-17/O/A
>Congo/82/EPI_ISL_417946/2020-03-18/G/B.1
>Netherlands/Utrecht_1363628/EPI_ISL_413589/2020-03-01/G/B.1
>Japan/DP0645/EPI_ISL_416612/2020-02-17/O/B
>Japan/DP0654/EPI_ISL_416613/2020-02-17/O/B.5
>Congo/81/EPI_ISL_417944/2020-03-18/GH/B.1
>Japan/DP0543/EPI_ISL_416607/2020-02-17/O/B
>USA/CZB-RR057-014/EPI_ISL_417938/2020-03-18/GH/B.1
>Japan/DP0544/EPI_ISL_416608/2020-02-17/O/B
>USA/CZB-RR057-015/EPI_ISL_417939/2020-03-18/GH/B.1
>Japan/DP0481/EPI_ISL_416605/2020-02-16/O/B
>Japan/DP0482/EPI_ISL_416606/2020-02-16/O/B
>USA/CZB-RR057-013/EPI_ISL_417937/2020-03-18/O/B.1
>Japan/DP0568/EPI_ISL_416609/2020-02-17/O/B
>Belgium/ULG-10024/EPI_ISL_421198/2020-03-30/GR/B.1.1
>Belgium/ULG-10017/EPI_ISL_421195/2020-03-30/GH/B.1
>Netherlands/Eindhoven_1363782/EPI_ISL_413571/2020-03-02/GR/B.1.1
>Belgium/ULG-10018/EPI_ISL_421196/2020-03-30/GR/B.1.1
>Netherlands/Haarlem_1363688/EPI_ISL_413572/2020-03-01/GH/B.1
>Belgium/ULG-10015/EPI_ISL_421193/2020-03-31/G/B.1
>Japan/DP0438/EPI_ISL_416600/2020-02-16/O/B
>USA/CZB-RR057-005/EPI_ISL_417931/2020-03-18/V/B.2
>Belgium/ULG-10016/EPI_ISL_421194/2020-03-30/GH/B.1
>Netherlands/Helmond_1363548/EPI_ISL_413574/2020-02-29/GR/B.1.1
>Belgium/ULG-10013/EPI_ISL_421191/2020-03-30/GR/B.1.1
>Belgium/ULG-10014/EPI_ISL_421192/2020-03-30/GR/B.1.1
>Japan/DP0464/EPI_ISL_416603/2020-02-16/O/B.5
>Japan/DP0476/EPI_ISL_416604/2020-02-16/O/B.5
>USA/CZB-RR057-011/EPI_ISL_417935/2020-03-18/GH/B.1
>Belgium/ULG-10012/EPI_ISL_421190/2020-03-31/GH/B.1
>Japan/DP0457/EPI_ISL_416601/2020-02-16/O/B
>USA/CZB-RR057-006/EPI_ISL_417932/2020-03-18/GH/B.1
>Netherlands/Nootdorp_1364222/EPI_ISL_413579/2020-03-03/GR/B.1.1
>Japan/DP0462/EPI_ISL_416602/2020-02-16/O/B.5
>USA/CZB-RR057-007/EPI_ISL_417933/2020-03-18/GR/B.1.1
>USA/UT-00012/EPI_ISL_417960/2020-03-12/S/A.1
>Spain/Madrid_H10_39/EPI_ISL_417963/2020-03-12/G/B.1.5
>Japan/DP0827/EPI_ISL_416632/2020-02-17/O/B
>USA/UT-00014/EPI_ISL_417964/2020-03-13/S/A.1
>Japan/DP0880/EPI_ISL_416633/2020-02-17/O/B
>Japan/DP0803/EPI_ISL_416630/2020-02-17/O/B
>Japan/DP0804/EPI_ISL_416631/2020-02-17/O/B
>Spain/Madrid_H11_40/EPI_ISL_417967/2020-03-12/G/B.1.5.4
>USA/WA-UW98/EPI_ISL_416636/2020-03-12/S/A.1
>USA/WA-UW99/EPI_ISL_416637/2020-03-12/S/A.1
>Japan/DP0890/EPI_ISL_416634/2020-02-17/O/B
>USA/UT-00016/EPI_ISL_417966/2020-03-13/S/A.1
>USA/WA-UW97/EPI_ISL_416635/2020-03-12/S/A.1
>Japan/DP0802/EPI_ISL_416629/2020-02-17/O/B
>USA/UT-00010/EPI_ISL_417958/2020-03-10/L/B.3
>Japan/DP0785/EPI_ISL_416627/2020-02-17/O/B
>Japan/DP0786/EPI_ISL_416628/2020-02-17/O/B
>Netherlands/Zeewolde_1365080/EPI_ISL_413591/2020-03-02/G/B.1
>Taiwan/NTU03/EPI_ISL_413592/2020-03-02/GH/B.1
>Luxembourg/Lux1/EPI_ISL_413593/2020-02-29/G/B.1
>Japan/DP0743/EPI_ISL_416621/2020-02-17/O/B
>Australia/NSW08/EPI_ISL_413594/2020-02-28/O/B
>Australia/NSW09/EPI_ISL_413595/2020-02-28/O/B.4
>Japan/DP0752/EPI_ISL_416622/2020-02-17/O/B
>Australia/NSW10/EPI_ISL_413596/2020-02-28/O/B
>Congo/158/EPI_ISL_417950/2020-03-20/V/B.2.1
>Australia/NSW11/EPI_ISL_413597/2020-03-02/O/B.4
>Japan/DP0724/EPI_ISL_416620/2020-02-17/O/B
>Spain/Madrid_H5_34/EPI_ISL_417956/2020-03-11/G/B.1.5
>Japan/DP0765/EPI_ISL_416625/2020-02-17/O/B.5
>Australia/NSW12/EPI_ISL_413598/2020-03-04/O/B.4
>Spain/Madrid_H7_36/EPI_ISL_417957/2020-03-12/G/B.1.5
>Japan/DP0779/EPI_ISL_416626/2020-02-17/O/B
>Australia/NSW13/EPI_ISL_413599/2020-03-04/O/B.4
>Spain/Madrid_H3_10/EPI_ISL_417954/2020-03-12/G/B.1.5
>Congo/191/EPI_ISL_417955/2020-03-21/G/B.1
>Japan/DP0764/EPI_ISL_416624/2020-02-17/O/B.5
>Japan/DP0700/EPI_ISL_416618/2020-02-17/O/B
>Japan/DP0703/EPI_ISL_416619/2020-02-17/O/B.5
>Congo/94/EPI_ISL_417947/2020-03-19/G/B.1
>Japan/DP0699/EPI_ISL_416617/2020-02-17/O/B
>Congo/108/EPI_ISL_417948/2020-03-19/G/B.1
>USA/WA-UW112/EPI_ISL_416650/2020-03-10/S/A.1
>Spain/Madrid_R10_33/EPI_ISL_417981/2020-03-02/S/A
>USA/WA-UW113/EPI_ISL_416651/2020-03-11/S/A.1
>Spain/Madrid_R5_8/EPI_ISL_417980/2020-03-03/S/A.5
>USA/WA-UW116/EPI_ISL_416654/2020-03-11/S/A.1
>Portugal/PT0001b/EPI_ISL_417986/2020-03-03/GR/B.1.1
>USA/WA-UW117/EPI_ISL_416655/2020-03-11/GH/B.1
>USA/WA-UW114/EPI_ISL_416652/2020-03-11/S/A.1
>USA/WA-UW115/EPI_ISL_416653/2020-03-11/GH/B.1
>Portugal/PT0005/EPI_ISL_417989/2020-03-04/G/B.1
>USA/WA-UW120/EPI_ISL_416658/2020-03-11/G/B.1
>USA/WA-UW121/EPI_ISL_416659/2020-03-11/S/A.1
>Portugal/PT0003/EPI_ISL_417987/2020-03-03/G/B.1
>USA/WA-UW118/EPI_ISL_416656/2020-03-11/S/A.1
>Portugal/PT0004/EPI_ISL_417988/2020-03-05/G/B.1
>USA/WA-UW119/EPI_ISL_416657/2020-03-11/S/A.1
>USA/WA-UW111/EPI_ISL_416649/2020-03-11/S/A.1
>USA/UT-00028/EPI_ISL_417971/2020-03-19/GH/B.1
>USA/UT-00032/EPI_ISL_417974/2020-03-19/G/B.1
>USA/WA-UW105/EPI_ISL_416643/2020-03-11/S/A.1
>Spain/Madrid_LP14_3/EPI_ISL_417975/2020-03-09/V/B.2
>USA/WA-UW106/EPI_ISL_416644/2020-03-11/S/A.1
>Spain/Madrid_LP12_21/EPI_ISL_417972/2020-03-09/G/B.1
>USA/WA-UW103/EPI_ISL_416641/2020-03-11/S/A.1
>USA/WA-UW104/EPI_ISL_416642/2020-03-11/GH/B.1
>Spain/Madrid_LP15_4/EPI_ISL_417978/2020-03-09/G/B.1.5
>USA/WA-UW109/EPI_ISL_416647/2020-03-11/GH/B.1
>Spain/Madrid_R2_15/EPI_ISL_417979/2020-03-03/S/A
>USA/WA-UW110/EPI_ISL_416648/2020-03-11/GH/B.1
>USA/UT-00033/EPI_ISL_417976/2020-03-19/GH/B.1
>USA/UT-00034/EPI_ISL_417977/2020-03-20/GH/B.1
>USA/WA-UW108/EPI_ISL_416646/2020-03-11/V/B.2.2
>USA/WA-UW100/EPI_ISL_416638/2020-03-12/S/A.1
>USA/WA-UW101/EPI_ISL_416639/2020-03-10/S/A.1
>USA/WA-UW134/EPI_ISL_416672/2020-03-10/GH/B.1
>England/200990006/EPI_ISL_414011/2020-02-26/V/B.2
>England/200981386/EPI_ISL_414010/2020-02-26/G/B.1
>USA/WA-UW133/EPI_ISL_416671/2020-03-12/GH/B.1
>England/201000003/EPI_ISL_414013/2020-03-01/O/B.2
>USA/WA-UW138/EPI_ISL_416676/2020-03-11/GR/B.1.1
>England/200990723/EPI_ISL_414012/2020-02-27/GR/B.1.1
>USA/WA-UW139/EPI_ISL_416677/2020-03-12/S/A.1
>USA/WA-UW136/EPI_ISL_416674/2020-03-11/GH/B.1
>Brazil/SPBR-06/EPI_ISL_414015/2020-02-29/G/B.1
>USA/NY-NYUMC39/EPI_ISL_419700/2020-03-18/GH/B.1.3
>Brazil/SPBR-03/EPI_ISL_414014/2020-03-02/GR/B.1.1
>USA/WA-UW137/EPI_ISL_416675/2020-03-11/V/B.2.2
>Brazil/SPBR-04/EPI_ISL_414017/2020-03-04/GR/B.1.1
>USA/VA-DCLS-0012/EPI_ISL_419706/2020-03-10/GH/B.1
>Brazil/SPBR-05/EPI_ISL_414016/2020-02-29/G/B.1
>USA/NY-NYUMC44/EPI_ISL_419705/2020-03-18/GH/B.1
>USA/WA-UW140/EPI_ISL_416678/2020-03-11/GH/B.1
>Switzerland/GE3121/EPI_ISL_414019/2020-02-27/G/B.1.5
>USA/NY-NYUMC43/EPI_ISL_419704/2020-03-18/GH/B.1
>USA/WA-UW141/EPI_ISL_416679/2020-03-11/S/A.1
>USA/NY-NYUMC42/EPI_ISL_419703/2020-03-18/GH/B.1.26
>England/200960515/EPI_ISL_414009/2020-02-25/O/B.2
>Portugal/PT0007/EPI_ISL_417992/2020-03-07/GR/B.1.1
>USA/WA-UW123/EPI_ISL_416661/2020-03-12/GH/B.1
>USA/WA-UW124/EPI_ISL_416662/2020-03-12/S/A.1
>Portugal/PT0008/EPI_ISL_417993/2020-03-08/GR/B.1.1
>Portugal/PT0006a/EPI_ISL_417990/2020-03-06/G/B.1
>USA/WA-UW122/EPI_ISL_416660/2020-03-10/GH/B.1
>Portugal/PT0006b/EPI_ISL_417991/2020-03-08/G/B.1
>Portugal/PT0011/EPI_ISL_417996/2020-03-08/G/B.1
>USA/WA-UW127/EPI_ISL_416665/2020-03-12/S/A.1
>Portugal/PT0012/EPI_ISL_417997/2020-03-07/G/B.1
>USA/WA-UW128/EPI_ISL_416666/2020-03-12/S/A.1
>Portugal/PT0009/EPI_ISL_417994/2020-03-08/GR/B.1.1
>USA/WA-UW125/EPI_ISL_416663/2020-03-12/S/A.1
>Portugal/PT0010/EPI_ISL_417995/2020-03-08/GR/B.1.1
>USA/WA-UW126/EPI_ISL_416664/2020-03-12/S/A.1
>England/200990724/EPI_ISL_414006/2020-02-28/O/B.2.1
>USA/WA-UW131/EPI_ISL_416669/2020-03-11/S/A.1
>England/200940527/EPI_ISL_414005/2020-02-25/O/B.2.1
>Portugal/PT0013/EPI_ISL_417998/2020-03-08/G/B.1
>USA/WA-UW129/EPI_ISL_416667/2020-03-12/S/A.1
>England/200960041/EPI_ISL_414008/2020-02-27/O/B.4
>Portugal/PT0014/EPI_ISL_417999/2020-03-07/G/B.1
>USA/WA-UW130/EPI_ISL_416668/2020-03-11/S/A.1
>England/200990725/EPI_ISL_414007/2020-02-28/O/B.2.1
>USA/WA-S44/EPI_ISL_417097/2020-02-28/S/A.1
>USA/WA-S45/EPI_ISL_417098/2020-02-29/S/A.1
>USA/WA-S42/EPI_ISL_417095/2020-02-28/S/A.1
>USA/WA-S43/EPI_ISL_417096/2020-02-27/S/A.1
>USA/WA-S46/EPI_ISL_417099/2020-02-29/S/A.1
>USA/WA-S40/EPI_ISL_417093/2020-02-28/S/A.1
>USA/WA-S38/EPI_ISL_417091/2020-03-04/S/A.1
>USA/WA-S39/EPI_ISL_417092/2020-03-04/S/A.1
>Beijing/233/EPI_ISL_413520/2020-01-28/S/A
>Beijing/235/EPI_ISL_413521/2020-01-28/S/A
>India/1-31/EPI_ISL_413523/2020-01-31/S/A
>South Korea/KUMC04/EPI_ISL_413514/2020-02-27/S/A
>South Korea/KUMC05/EPI_ISL_413515/2020-02-27/S/A
>South Korea/KUMC06/EPI_ISL_413516/2020-02-27/S/A
>Beijing/105/EPI_ISL_413518/2020-01-26/S/A
>Beijing/231/EPI_ISL_413519/2020-01-28/S/A
>South Korea/KUMC03/EPI_ISL_413513/2020-02-27/S/A
>Belgium/ULG-10009/EPI_ISL_421188/2020-03-30/GH/B.1
>Belgium/ULG-10011/EPI_ISL_421189/2020-03-30/GH/B.1
>Belgium/ULG-10007/EPI_ISL_421186/2020-03-30/G/B.1
>Belgium/ULG-10008/EPI_ISL_421187/2020-03-30/G/B.1
>USA/WA-S3/EPI_ISL_413560/2020-02-28/S/A.1
>Belgium/ULG-10006/EPI_ISL_421185/2020-03-30/GR/B.1.1
>USA/CA-CDPH-UC4/EPI_ISL_413561/2020-02-27/L/B
>Belgium/ULG-10001/EPI_ISL_421182/2020-03-30/GH/B.1
>USA/WA11-UW7/EPI_ISL_413562/2020-03-02/S/A.1
>Belgium/ULG-10003/EPI_ISL_421183/2020-03-30/GH/B.1
>USA/WA12-UW8/EPI_ISL_413563/2020-03-03/S/A.1
>Spain/Madrid_H12_2410/EPI_ISL_421180/2020-03-27/G/B.1.5
>Italy/INMI5/EPI_ISL_417923/2020-03-04/G/B.1.5
>Netherlands/Blaricum_1364780/EPI_ISL_413566/2020-03-02/G/B.1
>Italy/INMI3/EPI_ISL_417921/2020-03-01/G/B.1
>Italy/INMI4/EPI_ISL_417922/2020-02-28/GR/B.1.1
>USA/CA-CDPH-UC2/EPI_ISL_413558/2020-02-27/L/B
>USA/CA-CDPH-UC3/EPI_ISL_413559/2020-02-27/L/B
>Malaysia/189332/EPI_ISL_417917/2020-03-20/O/B.6
>Malaysia/188407/EPI_ISL_417918/2020-03-18/O/B.6
>Spain/Madrid_H12_2309/EPI_ISL_421179/2020-03-27/O/B.1.5
>Spain/Madrid_H12_2107/EPI_ISL_421177/2020-03-27/G/B.1.5
>Spain/Madrid_H12_2208/EPI_ISL_421178/2020-03-27/G/B.1.5
>Spain/Madrid_H12_1905/EPI_ISL_421175/2020-03-29/G/B.1.5
>Spain/Madrid_H12_2006/EPI_ISL_421176/2020-03-27/G/B.1.5
>Spain/Madrid_H12_1703/EPI_ISL_421173/2020-03-08/G/B.1.5
>Spain/Madrid_H12_1804/EPI_ISL_421174/2020-03-29/G/B.1.5
>Spain/Madrid_H12_1301/EPI_ISL_421171/2020-03-05/G/B.1.5
>Spain/Madrid_H12_1502/EPI_ISL_421172/2020-03-09/G/B.1.5
>Wales/PHW1/EPI_ISL_413555/2020-02-27/G/B.1
>Wales/PHW2/EPI_ISL_413556/2020-03-04/GR/B.1.1.1
>USA/CA-CDPH-UC1/EPI_ISL_413557/2020-02-28/S/A.1
>England/20109039306/EPI_ISL_417262/2020-03-06/V/B.2.1
>England/20109035906/EPI_ISL_417260/2020-03-05/GR/B.1.1
>England/20109050506/EPI_ISL_417266/2020-03-05/G/B.1
>England/20109050606/EPI_ISL_417267/2020-03-05/V/B.2.1
>England/20109050406/EPI_ISL_417265/2020-03-08/GR/B.1.1.1
>England/20109050706/EPI_ISL_417268/2020-03-05/V/B.2.1
>England/20109050806/EPI_ISL_417269/2020-03-05/V/B.2.1
>Jiangsu/JS02/EPI_ISL_411952/2020-01-24/L/B
>Jiangsu/JS03/EPI_ISL_411953/2020-01-24/L/B
>USA/CA7/EPI_ISL_411954/2020-02-06/S/A
>USA/CA8/EPI_ISL_411955/2020-02-10/L/B
>USA/TX1/EPI_ISL_411956/2020-02-11/S/A
>China/WH-09/EPI_ISL_411957/2020-01-08/L/B
>Ireland/24042/EPI_ISL_418583/2020-03-10/V/B.2
>England/20108006003/EPI_ISL_417252/2020-03-05/GR/B.1.1
>Ireland/22901/EPI_ISL_418582/2020-03-10/V/B.2.1
>Ireland/Dublin-22428/EPI_ISL_418581/2020-03-08/GR/B.1.1
>England/20108004702/EPI_ISL_417250/2020-03-02/GR/B.1.1
>Ireland/Dublin-22361/EPI_ISL_418580/2020-03-08/GR/B.1.1
>England/20108007002/EPI_ISL_417255/2020-03-04/G/B.1
>England/20108007302/EPI_ISL_417256/2020-03-03/GR/B.1.1
>Ireland/24052/EPI_ISL_418584/2020-03-10/GR/B.1.1
>England/20108006802/EPI_ISL_417254/2020-03-04/V/B.2.5
>England/20108034006/EPI_ISL_417258/2020-03-06/GR/B.1.1.10
>Jiangsu/JS01/EPI_ISL_411950/2020-01-23/L/B
>Sweden/01/EPI_ISL_411951/2020-02-07/O/B
>Germany/BAV-V2010492/EPI_ISL_420899/2020-03-11/GR/B.1.1
>USA/WI-42/EPI_ISL_421300/2020-03-18/GH/B.1
>USA/WI-43/EPI_ISL_421301/2020-03-19/V/B.2
>England/20109056906/EPI_ISL_417282/2020-03-05/V/B.2.1
>England/20109094006/EPI_ISL_417289/2020-03-06/V/B.2.2
>England/20109093806/EPI_ISL_417287/2020-03-06/GR/B.1.1
>England/20109054806/EPI_ISL_417280/2020-03-07/V/B.2.2
>England/20109052006/EPI_ISL_417272/2020-03-06/GR/B.1.1
>England/20109053606/EPI_ISL_417279/2020-03-07/GR/B.1.1
>England/20109051806/EPI_ISL_417270/2020-03-06/V/B.2.1
>USA/WI-64/EPI_ISL_421322/2020-03-24/G/B.1.19
>USA/WI-65/EPI_ISL_421323/2020-03-22/G/B.1.19
>USA/WI-62/EPI_ISL_421320/2020-03-25/GH/B.1
>USA/WI-63/EPI_ISL_421321/2020-03-24/GH/B.1
>USA/WI-61/EPI_ISL_421319/2020-03-23/S/A.4
>USA/WI-59/EPI_ISL_421317/2020-03-24/S/A.1
>USA/WI-60/EPI_ISL_421318/2020-03-19/G/B.1
>USA/WI-57/EPI_ISL_421315/2020-03-19/G/B.1.19
>USA/WI-58/EPI_ISL_421316/2020-03-23/GH/B.1
>USA/WI-55/EPI_ISL_421313/2020-03-23/L/B
>USA/WI-56/EPI_ISL_421314/2020-03-18/GH/B.1
>England/20109098806/EPI_ISL_417295/2020-03-08/GR/B.1.1
>USA/WI-53/EPI_ISL_421311/2020-03-18/GH/B.1
>USA/WI-54/EPI_ISL_421312/2020-03-20/GH/B.1
>England/20109097506/EPI_ISL_417293/2020-03-08/GR/B.1.1
>USA/WI-52/EPI_ISL_421310/2020-03-18/GH/B.1
>England/20109099206/EPI_ISL_417299/2020-03-08/GR/B.1.1
>England/20109099006/EPI_ISL_417297/2020-03-06/GR/B.1.1
>England/20109099106/EPI_ISL_417298/2020-03-08/GR/B.1.1
>USA/WI-50/EPI_ISL_421308/2020-03-25/S/A.4
>USA/WI-51/EPI_ISL_421309/2020-03-20/S/A.4
>USA/WI-48/EPI_ISL_421306/2020-03-25/GH/B.1
>USA/WI-49/EPI_ISL_421307/2020-03-25/G/B.1
>England/20109094206/EPI_ISL_417291/2020-03-08/V/B.2
>USA/WI-46/EPI_ISL_421304/2020-03-22/G/B.1.19
>England/20109094506/EPI_ISL_417292/2020-03-08/V/B.2.6
>USA/WI-47/EPI_ISL_421305/2020-03-19/O/B
>USA/WI-44/EPI_ISL_421302/2020-03-17/GH/B.1
>England/20109094106/EPI_ISL_417290/2020-03-06/V/B.2
>USA/WI-45/EPI_ISL_421303/2020-03-22/G/B.1.19
>Australia/VIC321/EPI_ISL_420012/2020-03-24/GH/B.1
>Australia/VIC320/EPI_ISL_420011/2020-03-24/G/B.1.23
>Australia/VIC323/EPI_ISL_420014/2020-03-24/G/B.1.23
>USA/WI-83/EPI_ISL_421342/2020-03-25/GH/B.1
>Australia/VIC322/EPI_ISL_420013/2020-03-24/V/B.2.2
>USA/WI-84/EPI_ISL_421343/2020-03-24/GH/B.1
>USA/WI-81/EPI_ISL_421340/2020-03-25/G/B.1
>USA/WI-82/EPI_ISL_421341/2020-03-25/G/B.1
>Australia/VIC319/EPI_ISL_420010/2020-03-24/G/B.1.23
>Australia/VIC318/EPI_ISL_420009/2020-03-24/G/B.1.23
>Australia/VIC317/EPI_ISL_420008/2020-03-24/S/A.1
>USA/WI-80/EPI_ISL_421339/2020-03-24/G/B.1
>Australia/VIC314/EPI_ISL_420005/2020-03-24/O/B.4
>Australia/VIC313/EPI_ISL_420004/2020-03-24/O/B.4
>USA/WI-79/EPI_ISL_421338/2020-03-23/G/B.1.5
>Australia/VIC316/EPI_ISL_420007/2020-03-24/S/A.1
>USA/WI-77/EPI_ISL_421335/2020-03-19/S/A.4
>Australia/VIC315/EPI_ISL_420006/2020-03-24/GR/B.1.1
>USA/WI-78/EPI_ISL_421336/2020-03-24/G/B.1
>Australia/VIC310/EPI_ISL_420001/2020-03-23/GR/B.1.1
>USA/WI-75/EPI_ISL_421333/2020-03-26/GH/B.1
>Australia/VIC309/EPI_ISL_420000/2020-03-23/GR/B.1.1
>USA/WI-76/EPI_ISL_421334/2020-03-22/S/A.1
>Australia/VIC312/EPI_ISL_420003/2020-03-23/G/B.1
>USA/WI-73/EPI_ISL_421331/2020-03-24/S/A.4
>Australia/VIC311/EPI_ISL_420002/2020-03-23/GR/B.1.1
>USA/WI-74/EPI_ISL_421332/2020-03-20/GH/B.1
>USA/WI-72/EPI_ISL_421330/2020-03-25/GH/B.1
>China/WF0014/EPI_ISL_413711/2020-02/S/A
>USA/WI-70/EPI_ISL_421328/2020-03-19/S/A.4
>USA/WI-71/EPI_ISL_421329/2020-03-24/S/A.4
>USA/WI-68/EPI_ISL_421326/2020-03-24/GH/B.1
>USA/WI-69/EPI_ISL_421327/2020-03-19/S/A.4
>USA/WI-66/EPI_ISL_421324/2020-03-24/S/A.4
>USA/WI-67/EPI_ISL_421325/2020-03-25/S/A.4
>Netherlands/NA_24/EPI_ISL_415481/2020-03-08/GH/B.1
>Netherlands/NA_23/EPI_ISL_415480/2020-03-09/G/B.1
>Hangzhou/HZ185/EPI_ISL_418510/2020-01-23/L/B
>Netherlands/NA_26/EPI_ISL_415483/2020-03-09/GR/B.1.1
>Australia/VIC144/EPI_ISL_419841/2020-03-17/GR/B.1.1
>Netherlands/NA_25/EPI_ISL_415482/2020-03-09/GR/B.1.1
>Australia/VIC143/EPI_ISL_419840/2020-03-16/GR/B.1.1
>Netherlands/NA_28/EPI_ISL_415485/2020-03-12/G/B.1.22
>Netherlands/NA_27/EPI_ISL_415484/2020-03-13/V/B.2
>Hangzhou/HZ576/EPI_ISL_418514/2020-01-25/L/B
>Netherlands/NA_30/EPI_ISL_415487/2020-03-13/GH/B.1
>Australia/VIC148/EPI_ISL_419845/2020-03-17/GH/B.1
>Hangzhou/HZ551/EPI_ISL_418513/2020-01-25/L/B
>Netherlands/NA_29/EPI_ISL_415486/2020-03-13/V/B.2
>Australia/VIC147/EPI_ISL_419844/2020-03-17/GH/B.1
>Hangzhou/HZ481/EPI_ISL_418512/2020-01-25/L/B
>Australia/VIC146/EPI_ISL_419843/2020-03-17/V/B.2.1
>Hangzhou/HZ477/EPI_ISL_418511/2020-01-24/L/B
>Netherlands/NA_31/EPI_ISL_415488/2020-03-13/G/B.1.8
>Australia/VIC145/EPI_ISL_419842/2020-03-17/V/B.2.5
>Australia/VIC152/EPI_ISL_419849/2020-03-17/V/B.2
>Australia/VIC151/EPI_ISL_419848/2020-03-17/V/B.2
>Ireland/21023/EPI_ISL_418516/2020-03-06/GR/B.1.1
>Australia/VIC150/EPI_ISL_419847/2020-03-17/S/A.3
>Hangzhou/HZ638/EPI_ISL_418515/2020-01-25/L/B
>Australia/VIC149/EPI_ISL_419846/2020-03-17/G/B.1
>Hangzhou/HZ178/EPI_ISL_418509/2020-01-23/L/B
>Guangdong/20SF174/EPI_ISL_406531/2020-01-22/L/B
>Hangzhou/HZ162/EPI_ISL_418508/2020-01-23/L/B
>Australia/VIC142/EPI_ISL_419839/2020-03-16/GH/B.1
>Foshan/20SF211/EPI_ISL_406536/2020-01-22/L/B
>USA/UT-00349/EPI_ISL_420822/2020-03-25/GH/B.1
>Guangdong/20SF201/EPI_ISL_406538/2020-01-23/L/B
>Guangzhou/20SF206/EPI_ISL_406533/2020-01-22/L/B
>Foshan/20SF207/EPI_ISL_406534/2020-01-22/L/B
>Foshan/20SF210/EPI_ISL_406535/2020-01-22/L/B
>Netherlands/NA_14/EPI_ISL_415470/2020-03-10/V/B.2
>Netherlands/NA_16/EPI_ISL_415472/2020-03-11/G/B.1
>Australia/VIC137/EPI_ISL_419830/2020-03-22/G/B.1
>Netherlands/NA_15/EPI_ISL_415471/2020-03-11/GR/B.1.1
>Netherlands/NA_18/EPI_ISL_415474/2020-03-09/G/B.1.22
>Netherlands/NA_17/EPI_ISL_415473/2020-03-09/G/B.1.22
>Hangzhou/HZ62/EPI_ISL_418503/2020-01-22/L/B
>Netherlands/NA_2/EPI_ISL_415476/2020-03-10/GR/B.1.1
>Australia/VIC138/EPI_ISL_419834/2020-02-23/S/A.5
>Hangzhou/HZ60/EPI_ISL_418502/2020-01-22/L/B
>Netherlands/NA_19/EPI_ISL_415475/2020-03-12/GR/B.1.1
>Netherlands/NA_21/EPI_ISL_415478/2020-03-08/V/B.2.1
>Australia/NT02/EPI_ISL_419832/2020-02-21/O/B
>Australia/NT01/EPI_ISL_419831/2020-02-21/O/B
>Hangzhou/HZ91/EPI_ISL_418507/2020-01-21/L/B
>Australia/VIC141/EPI_ISL_419838/2020-03-16/G/B.1
>Hangzhou/HZ90/EPI_ISL_418506/2020-01-21/L/B
>Australia/VIC139/EPI_ISL_419836/2020-03-15/S/A.1
>Hangzhou/HZ79/EPI_ISL_418504/2020-01-21/L/B
>Australia/NT05/EPI_ISL_419835/2020-02-24/O/B.5
>Australia/VIC136/EPI_ISL_419829/2020-03-22/G/B.1
>Australia/VIC135/EPI_ISL_419828/2020-03-22/GR/B.1.1
>USA/UT-00297/EPI_ISL_420812/2020-03-27/GH/B.1
>USA/UT-00301/EPI_ISL_420814/2020-03-27/GH/B.1
>USA/UT-00290/EPI_ISL_420810/2020-03-27/GH/B.1
>USA/WI-06/EPI_ISL_417200/2020-03-21/S/A.4
>Australia/VIC166/EPI_ISL_419863/2020-03-18/GH/B.1
>USA/WI-07/EPI_ISL_417201/2020-03-21/S/A.4
>Australia/VIC165/EPI_ISL_419862/2020-03-18/S/A.1
>Australia/VIC164/EPI_ISL_419861/2020-03-18/G/B.1.5.3
>Australia/VIC163/EPI_ISL_419860/2020-03-18/GR/B.1.1
>USA/WI-10/EPI_ISL_417204/2020-03-21/GH/B.1
>Australia/VIC170/EPI_ISL_419867/2020-03-18/G/B.1
>Australia/VIC169/EPI_ISL_419866/2020-03-18/V/B.2
>USA/WI-08/EPI_ISL_417202/2020-03-21/G/B.1
>Australia/VIC168/EPI_ISL_419865/2020-03-18/GH/B.1
>USA/WI-09/EPI_ISL_417203/2020-03-21/S/A.1
>Australia/VIC167/EPI_ISL_419864/2020-03-18/GH/B.1
>Australia/VIC172/EPI_ISL_419869/2020-03-18/V/B.2.1
>Australia/VIC171/EPI_ISL_419868/2020-03-18/V/B.2.1
>Congo/523/EPI_ISL_420849/2020-03-28/GR/B.1.1.1
>Congo/397/EPI_ISL_420845/2020-03-26/G/B.1.6
>Congo/355/EPI_ISL_420844/2020-03/G/B.1
>Congo/431/EPI_ISL_420847/2020-03-26/G/B.1
>Congo/400/EPI_ISL_420846/2020-03/G/B.1
>Congo/300/EPI_ISL_420841/2020-03-22/S/A
>Netherlands/NA_35/EPI_ISL_415492/2020-03-10/V/B.2
>Netherlands/NA_34/EPI_ISL_415491/2020-03-07/V/B.2
>Australia/VIC155/EPI_ISL_419852/2020-03-17/GH/B.1
>Australia/VIC154/EPI_ISL_419851/2020-03-17/G/B.1.5
>Netherlands/NA_7/EPI_ISL_415496/2020-03-09/GR/B.1.1
>Australia/VIC153/EPI_ISL_419850/2020-03-17/GR/B.1.1
>Netherlands/NA_6/EPI_ISL_415495/2020-03-10/L/B.3
>Netherlands/NA_9/EPI_ISL_415498/2020-03-09/GR/B.1.1
>Australia/VIC159/EPI_ISL_419856/2020-03-18/S/A.1
>Netherlands/NA_8/EPI_ISL_415497/2020-03-09/GR/B.1.1
>Australia/VIC158/EPI_ISL_419855/2020-03-18/GH/B.1
>Australia/VIC157/EPI_ISL_419854/2020-03-17/G/B.1.5
>Netherlands/NoordBrabant_41/EPI_ISL_415499/2020/G/B.1.22
>Australia/VIC156/EPI_ISL_419853/2020-03-17/GR/B.1.1
>Australia/VIC162/EPI_ISL_419859/2020-03-18/S/A.1
>Australia/VIC160/EPI_ISL_419857/2020-03-18/S/A.1
>Congo/253/EPI_ISL_420838/2020-03-22/G/B.1
>Australia/VIC185/EPI_ISL_419881/2020-03-19/GH/B.1
>Australia/VIC184/EPI_ISL_419880/2020-03-19/GH/B.1
>England/20104003002/EPI_ISL_417222/2020-03-04/G/B.1
>Australia/VIC189/EPI_ISL_419885/2020-03-19/S/A.1
>Australia/VIC188/EPI_ISL_419884/2020-03-19/O/B.6
>Australia/VIC187/EPI_ISL_419883/2020-03-19/V/B.2.1
>Australia/VIC186/EPI_ISL_419882/2020-03-19/V/B.2.1
>England/20104004902/EPI_ISL_417226/2020-03-02/G/B.1
>Australia/VIC193/EPI_ISL_419889/2020-03-19/L/B.3
>England/20104007503/EPI_ISL_417227/2020-03-03/G/B.1
>Australia/VIC192/EPI_ISL_419888/2020-03-19/G/B.1
>Australia/VIC191/EPI_ISL_419887/2020-03-19/GR/B.1.1
>Australia/VIC190/EPI_ISL_419886/2020-03-19/GR/B.1.1
>England/20104008402/EPI_ISL_417228/2020-03-03/G/B.1
>Taiwan/CGMH-CGU-01/EPI_ISL_411915/2020-01-25/L/B
>Australia/VIC173/EPI_ISL_419870/2020-03-18/S/A.1
>Australia/VIC177/EPI_ISL_419874/2020-03-18/S/A.1
>Australia/VIC176/EPI_ISL_419873/2020-03-18/V/B.2
>Australia/VIC175/EPI_ISL_419872/2020-03-18/GH/B.1
>Australia/VIC174/EPI_ISL_419871/2020-03-18/G/B.1
>Australia/VIC181/EPI_ISL_419878/2020-03-19/O/B.6
>Australia/VIC180/EPI_ISL_419877/2020-03-19/L/B
>England/20102068502/EPI_ISL_417213/2020-03-01/V/B.2.1
>Australia/VIC178/EPI_ISL_419875/2020-03-18/GR/B.1.1
>England/20102098802/EPI_ISL_417217/2020-03-01/G/B.1
>Ireland/21145/EPI_ISL_418548/2020-03-06/GR/B.1.1
>Australia/VIC183/EPI_ISL_419879/2020-03-19/GR/B.1.1
>Australia/NSW01/EPI_ISL_407893/2020-01-24/S/A
>Australia/QLD01/EPI_ISL_407894/2020-01-28/S/A
>Cambodia/0012/EPI_ISL_411902/2020-01-27/L/B
>Australia/VIC-CBA1/EPI_ISL_420855/2020-03-23/GR/B.1.1
>Australia/QLD02/EPI_ISL_407896/2020-01-30/S/A
>Congo/396/EPI_ISL_420852/2020-03-26/G/B.1.6
>Congo/376/EPI_ISL_420851/2020-03-25/G/B.1.6
>Congo/521/EPI_ISL_420854/2020-03-25/G/B.1
>England/20106004803/EPI_ISL_417240/2020-03-03/G/B.1
>England/20106005403/EPI_ISL_417244/2020-03-03/GR/B.1.1
>Japan/Hu_Kng_19-437/EPI_ISL_420890/2020-03-09/L/B
>England/20108003302/EPI_ISL_417248/2020-03-03/G/B.1
>England/20106145903/EPI_ISL_417246/2020-03-03/V/B.2
>Shenzhen/SZTH-003/EPI_ISL_406594/2020-01-16/L/B
>Shenzhen/SZTH-004/EPI_ISL_406595/2020-01-16/L/B
>France/IDF0372/EPI_ISL_406596/2020-01-23/O/B
>France/IDF0373/EPI_ISL_406597/2020-01-23/O/B
>Shenzhen/SZTH-002/EPI_ISL_406593/2020-01-13/S/A
>Japan/Hu_DP_Kng_19-031/EPI_ISL_420889/2020-02-14/O/B
>Australia/VIC196/EPI_ISL_419892/2020-03-19/GH/B.1.13
>England/20104008702/EPI_ISL_417230/2020-03-02/GR/B.1.1
>Australia/VIC195/EPI_ISL_419891/2020-03-19/G/B.1.5
>Australia/VIC194/EPI_ISL_419890/2020-03-19/V/B.2
>England/20104009002/EPI_ISL_417233/2020-03-02/G/B.1
>Australia/VIC201/EPI_ISL_419896/2020-03-19/GH/B.1
>England/20104009102/EPI_ISL_417234/2020-03-02/GR/B.1.1
>Australia/VIC199/EPI_ISL_419895/2020-03-19/GR/B.1.1
>England/20104008802/EPI_ISL_417231/2020-03-03/G/B.1
>Australia/VIC198/EPI_ISL_419894/2020-03-19/G/B.1
>England/20104008902/EPI_ISL_417232/2020-03-04/GR/B.1.1
>Australia/VIC197/EPI_ISL_419893/2020-03-19/GR/B.1.1
>England/20104035803/EPI_ISL_417238/2020-03-03/O/B.4
>Australia/VIC204/EPI_ISL_419899/2020-03-19/S/A.1
>England/20104013703/EPI_ISL_417235/2020-03-02/GR/B.1.1
>Australia/VIC203/EPI_ISL_419898/2020-03-19/V/B.2.1
>England/20104015302/EPI_ISL_417236/2020-03-01/G/B.1.1
>Australia/VIC202/EPI_ISL_419897/2020-03-19/GH/B.1.13
>Taiwan/3/EPI_ISL_411926/2020-01-24/S/A
>Taiwan/4/EPI_ISL_411927/2020-01-28/L/B
>Australia/QLDID929/EPI_ISL_420878/2020-03-24/V/B.2.1
>Australia/VIC-CBA3/EPI_ISL_420877/2020-03-28/GR/B.1.1
>South Korea/SNU01/EPI_ISL_411929/2020-01/O/B
>Australia/QLDID931/EPI_ISL_420879/2020-03-25/S/A.1
>Australia/VIC-CBA2/EPI_ISL_420876/2020-03-24/GH/B.1.13
>England/SHEF-BFCC0/EPI_ISL_416731/2020-03-03/G/B.1
>England/SHEF-BFCDF/EPI_ISL_416732/2020-03-03/GR/B.1.1
>England/SHEF-BFCB1/EPI_ISL_416730/2020-03-03/GR/B.1.1
>England/SHEF-BFCEE/EPI_ISL_416733/2020-03-07/V/B.2.2
>England/SHEF-BFCFD/EPI_ISL_416734/2020-03-09/GR/B.1.1
>USA/WA-UW190/EPI_ISL_416728/2020-03-13/S/A.1
>USA/WA-UW191/EPI_ISL_416729/2020-03-13/GH/B.1
>USA/WA-UW188/EPI_ISL_416726/2020-03-13/S/A.1
>USA/WA-UW189/EPI_ISL_416727/2020-03-13/S/A.1
>China/WF0001/EPI_ISL_413691/2020-01/S/A
>China/WF0002/EPI_ISL_413692/2020-01/L/B
>USA/WA-UW182/EPI_ISL_416720/2020-03-13/S/A.1
>China/WF0003/EPI_ISL_413693/2020-01/L/B
>USA/WA-UW183/EPI_ISL_416721/2020-03-13/S/A.1
>China/WF0004/EPI_ISL_413694/2020-01/L/B
>China/WF0012/EPI_ISL_413697/2020-02/S/A
>USA/WA-UW186/EPI_ISL_416724/2020-03-13/GH/B.1
>USA/WA-UW187/EPI_ISL_416725/2020-03-13/GH/B.1
>USA/WA-UW184/EPI_ISL_416722/2020-03-12/S/A.1
>USA/WA-UW185/EPI_ISL_416723/2020-03-14/V/B.2.2
>USA/WA-UW179/EPI_ISL_416717/2020-03-15/S/A.1
>USA/WA-UW180/EPI_ISL_416718/2020-03-14/S/A.1
>USA/WA-UW177/EPI_ISL_416715/2020-03-15/S/A.1
>USA/WA-UW178/EPI_ISL_416716/2020-03-13/GH/B.1
>USA/WA-UW181/EPI_ISL_416719/2020-03-14/GH/B.1
>France/Lyon_683/EPI_ISL_416750/2020-03-06/G/B.1
>France/Lyon_06464 /EPI_ISL_416753/2020-03-06/GH/B.1
>France/Lyon_06487/EPI_ISL_416754/2020-03-06/G/B.1
>France/Clermont-Ferrand_651/EPI_ISL_416751/2020-03-05/G/B.1
>France/Clermont-Ferrand_650/EPI_ISL_416752/2020-03-04/G/B.1
>France/Bourg-en-Bresse_06678/EPI_ISL_416757/2020-03-07/G/B.1
>France/Lyon_0693/EPI_ISL_416758/2020-03-08/GH/B.1
>France/Lyon_06531/EPI_ISL_416756/2020-03-06/G/B.1
>France/Lyon_508/EPI_ISL_416748/2020-03-04/GH/B.1
>France/Valence_532/EPI_ISL_416749/2020-03-04/G/B.1
>Fujian/13/EPI_ISL_411066/2020-01-22/L/B
>Fujian/8/EPI_ISL_411060/2020-01-21/S/A
>Czech Republic/ChVir1630/EPI_ISL_416742/2020-02/G/B.1
>Czech Republic/ChVir1912/EPI_ISL_416743/2020-03/GR/B.1.1
>England/SHEF-BFD54/EPI_ISL_416740/2020-03-03/L/B
>Lithuania/ChVir1632/EPI_ISL_416741/2020-02/G/B.1
>France/Valence_425/EPI_ISL_416746/2020-03-03/GR/B.1.1
>France/Lyon_487/EPI_ISL_416747/2020-03-04/G/B.1
>Hungary/49/EPI_ISL_416744/2020-03-20/GR/B.1.1.5
>France/Pollionay_1733/EPI_ISL_416745/2020-03-10/G/B.1
>England/SHEF-BFD45/EPI_ISL_416739/2020-03-09/L/B
>Wuhan/WIV06/EPI_ISL_402129/2019-12-30/L/B
>Australia/VIC90/EPI_ISL_419801/2020-03-15/GR/B.1.1
>Australia/VIC89/EPI_ISL_419800/2020-03-15/G/B.1.5
>Australia/VIC94/EPI_ISL_419805/2020-03-16/S/A.1
>Australia/VIC91/EPI_ISL_419804/2020-03-15/G/B.1.5
>Australia/VIC84/EPI_ISL_419803/2020-03-14/V/B.2.2
>Australia/VIC45/EPI_ISL_419802/2020-03-11/GR/B.1.1
>Wuhan/WIV07/EPI_ISL_402130/2019-12-30/L/B
>Wuhan/HBCDC-HB-01/EPI_ISL_402132/2019-12-30/L/B
>Wuhan/IVDC-HB-01/EPI_ISL_402119/2019-12-30/L/B
>Wuhan/IVDC-HB-04/EPI_ISL_402120/2020-01-01/L/B
>Wuhan/IPBCAMS-WH-01/EPI_ISL_402123/2019-12-24/L/B
>Wuhan/WIV04/EPI_ISL_402124/2019-12-30/L/B
>Wuhan/IVDC-HB-05/EPI_ISL_402121/2019-12-30/L/B
>Wuhan/WIV02/EPI_ISL_402127/2019-12-30/L/B
>Wuhan/WIV05/EPI_ISL_402128/2019-12-30/L/B
>Wuhan-Hu-1/2019|EPI_ISL_402125|2019-12-31/EPI_ISL_402125/2019-12-31/L/B
>Netherlands/Gelderland_1/EPI_ISL_415461/2020-03-10/S/A
>Netherlands/Flevoland_1/EPI_ISL_415460/2020-03-09/G/B.1
>Netherlands/Gelderland_3/EPI_ISL_415463/2020-03-09/GR/B.1.1
>Netherlands/Gelderland_2/EPI_ISL_415462/2020-03-09/G/B.1.8
>Netherlands/NA_1/EPI_ISL_415465/2020-03-10/G/B.1
>Australia/VIC130/EPI_ISL_419823/2020-03-21/S/A.1
>Netherlands/Limburg_7/EPI_ISL_415464/2020/L/B.3
>Australia/VIC113/EPI_ISL_419822/2020-03-18/GH/B.1
>Netherlands/NA_11/EPI_ISL_415467/2020-03-10/GR/B.1.1
>Australia/VIC112/EPI_ISL_419821/2020-03-18/S/A.3
>Netherlands/NA_10/EPI_ISL_415466/2020-03-09/G/B.1
>Australia/VIC106/EPI_ISL_419820/2020-03-17/G/B.1.5
>Netherlands/NA_13/EPI_ISL_415469/2020-03-10/G/B.1
>Australia/VIC134/EPI_ISL_419827/2020-03-22/GR/B.1.1
>Netherlands/NA_12/EPI_ISL_415468/2020-03-10/GR/B.1.1
>Australia/VIC51/EPI_ISL_419826/2020-03-12/S/A.3
>Australia/VIC131/EPI_ISL_419824/2020-03-21/GH/B.1
>Australia/VIC105/EPI_ISL_419819/2020-03-17/GH/B.1
>Australia/VIC104/EPI_ISL_419818/2020-03-17/GH/B.1
>Australia/VIC102/EPI_ISL_419817/2020-03-16/L/B
>Korea/BA-ACH_2719/EPI_ISL_420801/2020-02-29/V/B.2
>Korea/BA-ACH_2718/EPI_ISL_420800/2020-02-29/V/B.2
>Switzerland/GE1422/EPI_ISL_415454/2020-02-28/GR/B.1.1
>Australia/VIC100/EPI_ISL_419812/2020-03-16/S/A.3
>Australia/VIC99/EPI_ISL_419811/2020-03-16/GH/B.1.13
>Switzerland/BE6651/EPI_ISL_415456/2020-02-29/GR/B.1.1
>Australia/VIC98/EPI_ISL_419810/2020-03-16/G/B.1
>Switzerland/GE0199/EPI_ISL_415455/2020-02-28/GR/B.1.1
>Switzerland/GE8102/EPI_ISL_415458/2020-03-01/GR/B.1.1
>Australia/VIC46/EPI_ISL_419816/2020-03-11/S/A.1
>Switzerland/AG7120/EPI_ISL_415457/2020-02-29/GR/B.1.1
>Australia/VIC103/EPI_ISL_419814/2020-03-17/S/A.3
>Switzerland/VD0503/EPI_ISL_415459/2020-02-29/GR/B.1.1
>Australia/VIC101/EPI_ISL_419813/2020-03-16/L/B.3
>Australia/VIC92/EPI_ISL_419809/2020-03-15/G/B.1
>Australia/VIC97/EPI_ISL_419808/2020-03-16/O/B.4
>Australia/VIC95/EPI_ISL_419806/2020-03-16/GH/B.1
>Nanchang/JX90/EPI_ISL_421245/2020-01-25/S/A
>Nanchang/JXN3T4/EPI_ISL_421246/2020-02-26/S/A
>Nanchang/JX14/EPI_ISL_421243/2020-01-21/S/A
>Shangrao/JX29/EPI_ISL_421244/2020-01-22/S/A
>Nanchang/JX177/EPI_ISL_421241/2020-01-30/S/A
>Ganzhou/JX81/EPI_ISL_421242/2020-01-25/S/A
>Shangrao/JX1948/EPI_ISL_421240/2020-02-05/S/A
>USA/CruiseA-15/EPI_ISL_413620/2020-02-18/O/B
>USA/CruiseA-16/EPI_ISL_413621/2020-02-18/O/B
>USA/CruiseA-17/EPI_ISL_413622/2020-02-24/O/B
>USA/CruiseA-8/EPI_ISL_413613/2020-02-17/O/B
>USA/CruiseA-9/EPI_ISL_413614/2020-02-17/O/B
>USA/CruiseA-10/EPI_ISL_413615/2020-02-17/O/B
>USA/CruiseA-11/EPI_ISL_413616/2020-02-17/O/B
>USA/CruiseA-12/EPI_ISL_413617/2020-02-20/O/B.5
>USA/CruiseA-13/EPI_ISL_413618/2020-02-20/O/B
>USA/CruiseA-14/EPI_ISL_413619/2020-02-25/O/B
>Nanchang/JX174/EPI_ISL_421238/2020-01-29/S/A
>Shangrao/JX105/EPI_ISL_421239/2020-01-26/S/A
>Hangzhou/HZCDC0012/EPI_ISL_421236/2020-01-20/O/B
>Jiujiang/JX22/EPI_ISL_421237/2020-01-22/S/A
>Hangzhou/HZCDC0025/EPI_ISL_421234/2020-01-21/O/B
>Hangzhou/HZCDC0013/EPI_ISL_421235/2020-01-20/O/B
>Hangzhou/HZCDC0048L/EPI_ISL_421232/2020-01-21/L/B
>Hangzhou/HZCDC0048/EPI_ISL_421233/2020-01-21/L/B
>Hangzhou/HZCDC0090/EPI_ISL_421230/2020-01-21/L/B
>Hangzhou/HZCDC0049L/EPI_ISL_421231/2020-01-21/L/B
>Shandong/LY008/EPI_ISL_414941/2020-01-30/S/A
>Shandong/LY007/EPI_ISL_414940/2020-01-25/S/A
>USA/CruiseA-5/EPI_ISL_413610/2020-02-21/O/B
>USA/CruiseA-6/EPI_ISL_413611/2020-02-21/O/B
>USA/CruiseA-7/EPI_ISL_413612/2020-02-17/O/B
>Finland/FIN03032020A/EPI_ISL_413602/2020-03-03/G/B.1
>Finland/FIN03032020B/EPI_ISL_413603/2020-03-03/V/B.2
>Finland/FIN03032020C/EPI_ISL_413604/2020-03-03/GR/B.1.1
>Shandong/LY003/EPI_ISL_414936/2020-01-23/S/A
>USA/CruiseA-1/EPI_ISL_413606/2020-02-17/O/B
>Shandong/LY005/EPI_ISL_414938/2020-01-24/S/A
>USA/CruiseA-2/EPI_ISL_413607/2020-02-18/O/B
>Shandong/LY004/EPI_ISL_414937/2020-01-26/S/A
>USA/CruiseA-3/EPI_ISL_413608/2020-02-18/O/B
>USA/CruiseA-4/EPI_ISL_413609/2020-02-21/O/B.5
>Hangzhou/HZCDC0090L/EPI_ISL_421229/2020-01-21/L/B
>Hangzhou/HZCDC0091L/EPI_ISL_421227/2020-01-21/L/B
>Hangzhou/HZCDC0091/EPI_ISL_421228/2020-01-21/L/B
>Hangzhou/HZCDC0135/EPI_ISL_421225/2020-01-22/L/B
>Hangzhou/HZCDC0119/EPI_ISL_421226/2020-01-22/L/B
>Nanchang/JX176/EPI_ISL_421261/2020-01-29/L/B.4
>Nanchang/JX155/EPI_ISL_421262/2020-01-29/O/B.4
>Xinyu/JX124/EPI_ISL_421260/2020-01-26/O/B.4
>Shangrao/JX1974/EPI_ISL_421258/2020-02-08/L/B
>Pingxiang/JX151/EPI_ISL_421259/2020-01-27/L/B
>Jian/JX169/EPI_ISL_421256/2020-01-27/O/B
>Shangrao/JX1215/EPI_ISL_421257/2020-02-02/L/B
>Shangrao/JX1178/EPI_ISL_421254/2020-02-03/L/B
>Pingxiang/JX5/EPI_ISL_421252/2020-01-11/L/B
>Jian/JX129/EPI_ISL_421253/2020-01-26/L/B
>Shangrao/JX1177/EPI_ISL_421250/2020-02-03/L/B
>Shangrao/JX1176/EPI_ISL_421251/2020-02-03/L/B
>Xinyu/JX122/EPI_ISL_421249/2020-01-25/S/A
>Nanchang/JX149/EPI_ISL_421247/2020-01-27/S/A
>Nanchang/JX39/EPI_ISL_421248/2020-01-23/S/A
>USA/WI-31/EPI_ISL_421289/2020-03-25/GH/B.1
>USA/WI-29/EPI_ISL_421287/2020-03-24/GH/B.1
>USA/WI-30/EPI_ISL_421288/2020-03-26/GH/B.1
>USA/WI-27/EPI_ISL_421285/2020-03-25/G/B.1.19
>USA/WI-28/EPI_ISL_421286/2020-03-25/S/A.3
>USA/WI-25/EPI_ISL_421283/2020-03-23/V/B.2.1
>USA/WI-26/EPI_ISL_421284/2020-03-24/G/B.1
>USA/IN-Lilly-IPB0170-4bc21/EPI_ISL_421281/2020-03-19/G/B.1
>USA/IN-Lilly-IPB0170-4bc20/EPI_ISL_421279/2020-03-19/GH/B.1
>Russia/Moscow_PMVL-1/EPI_ISL_421275/2020-03-18/GR/B.1.1.1
>USA/WY-WYPHL001/EPI_ISL_421272/2020-03-10/S/A.1
>Portugal/CV62/EPI_ISL_413647/2020-03-01/GR/B.1.1
>Portugal/CV63/EPI_ISL_413648/2020-03-01/G/B.1
>USA/WA-UW172/EPI_ISL_416710/2020-03-13/S/A.1
>USA/WA-UW175/EPI_ISL_416713/2020-03-15/S/A.1
>USA/WA-UW176/EPI_ISL_416714/2020-03-14/S/A.1
>USA/WA-UW173/EPI_ISL_416711/2020-03-15/S/A.1
>USA/WA-UW174/EPI_ISL_416712/2020-03-14/S/A.1
>USA/WA-UW168/EPI_ISL_416706/2020-03-13/O/B.6
>USA/WA-UW169/EPI_ISL_416707/2020-03-14/GH/B.1
>USA/WA-UW167/EPI_ISL_416705/2020-03-13/S/A.1
>USA/WA-UW170/EPI_ISL_416708/2020-03-14/GH/B.1
>USA/WA-UW171/EPI_ISL_416709/2020-03-13/S/A.1
>USA/WI-40/EPI_ISL_421298/2020-03-24/G/B.1.19
>USA/WI-41/EPI_ISL_421299/2020-03-25/GH/B.1
>USA/WI-38/EPI_ISL_421296/2020-03-25/S/A.4
>USA/WI-39/EPI_ISL_421297/2020-03-22/S/A.1
>USA/WI-36/EPI_ISL_421294/2020-03-25/G/B.1
>USA/WI-37/EPI_ISL_421295/2020-03-22/G/B.1
>USA/WI-34/EPI_ISL_421292/2020-03-26/S/A.4
>USA/WI-35/EPI_ISL_421293/2020-03-24/G/B.1.19
>USA/WI-32/EPI_ISL_421290/2020-03-24/G/B.1.19
>USA/WI-33/EPI_ISL_421291/2020-03-23/S/A.3
>USA/WA-UW164/EPI_ISL_416702/2020-03-13/S/A.1
>USA/WA-UW165/EPI_ISL_416703/2020-03-13/S/A.1
>USA/WA-UW162/EPI_ISL_416700/2020-03-13/S/A.1
>USA/WA-UW163/EPI_ISL_416701/2020-03-13/S/A.1
>France/HF2496/EPI_ISL_418231/2020-03-15/G/B.1
>Luxembourg/LNS0000001/EPI_ISL_419562/2020-02-29/G/B.1
>India/777/EPI_ISL_420551/2020-03-03/G/B.1
>England/20139022004/EPI_ISL_421883/2020-03-27/V/B.2
>France/IDF2420/EPI_ISL_418230/2020-03-13/G/B.1
>USA/TX_2020/EPI_ISL_419561/2020-02-29/NA/NA
>India/2020773/EPI_ISL_420550/2020/G/B.1
>USA/FL_5091/EPI_ISL_419560/2020-02-28/S/A
>India/781/EPI_ISL_420553/2020-03-03/G/B.1
>India/2020777/EPI_ISL_420552/2020/G/B.1
>England/20139021604/EPI_ISL_421882/2020-03-27/G/B.1
>France/IDF2561/EPI_ISL_418235/2020-03-16/GR/B.1.1
>Luxembourg/LNS0641910/EPI_ISL_419566/2020-03-05/V/B.2
>France/IDF2534/EPI_ISL_418234/2020-03-14/G/B.1
>England/20139021104/EPI_ISL_421880/2020-03-26/V/B.2.5
>France/IDF2533/EPI_ISL_418233/2020-03-15/GH/B.1
>Luxembourg/LNS0366116/EPI_ISL_419564/2020-03-15/G/B.1
>France/IDF2532/EPI_ISL_418232/2020-03-15/GH/B.1
>Luxembourg/LNS0156959/EPI_ISL_419563/2020-03-12/G/B.1
>France/HF2601/EPI_ISL_418239/2020-03-16/GH/B.1
>France/HF2597/EPI_ISL_418238/2020-03-16/GH/B.1
>Luxembourg/LNS0945359/EPI_ISL_419569/2020-03-07/V/B.2
>France/HF2595/EPI_ISL_418237/2020-03-16/GH/B.1
>Luxembourg/LNS0756270/EPI_ISL_419568/2020-03-14/G/B.1
>France/HF2586/EPI_ISL_418236/2020-03-16/GH/B.1
>India/2020772/EPI_ISL_420548/2020/G/B.1
>India/772/EPI_ISL_420547/2020-03-03/G/B.1
>India/773/EPI_ISL_420549/2020-03-03/G/B.1
>England/20139020204/EPI_ISL_421879/2020-03-27/GR/B.1.1
>India/2020763/EPI_ISL_420544/2020/G/B.1
>India/763/EPI_ISL_420543/2020-03-03/G/B.1
>England/20139014404/EPI_ISL_421877/2020-03-27/V/B.2.1
>India/2020770/EPI_ISL_420546/2020/G/B.1
>India/770/EPI_ISL_420545/2020-03-03/G/B.1
>England/20139011304/EPI_ISL_421875/2020-03-26/V/B.2.1
>France/HF1645/EPI_ISL_418220/2020-02-28/GH/B.1
>Germany/NRW-34/EPI_ISL_419551/2020-03-16/G/B.1.8
>Estonia/ChVir2148/EPI_ISL_420540/2020-03/GH/B.1
>Germany/NRW-33/EPI_ISL_419550/2020-03-16/G/B.1.8
>England/20139009704/EPI_ISL_421870/2020-03-27/GR/B.1.1
>Slovenia/808/EPI_ISL_420541/2020-03-05/V/B.2.5
>France/HF2150/EPI_ISL_418224/2020-03-08/GH/B.1
>USA/WA_5030/EPI_ISL_419555/2020-02-27/V/B.2
>France/HF2060/EPI_ISL_418223/2020-03-05/GH/B.1
>USA/CA_2602/EPI_ISL_419554/2020-02-26/L/B
>France/CVL2000/EPI_ISL_418222/2020-03-04/G/B.1
>USA/RI_0520/EPI_ISL_419553/2020-02-28/G/B.1.5
>Germany/NRW-35/EPI_ISL_419552/2020-03-16/O/B.2.1
>France/HF2405/EPI_ISL_418228/2020-03-12/GH/B.1
>USA/FL_5125/EPI_ISL_419559/2020-02-28/GR/B.1.1
>France/HF2393/EPI_ISL_418227/2020-03-12/GH/B.1
>USA/OR_2656/EPI_ISL_419558/2020-02-27/V/B.2
>France/HF2381/EPI_ISL_418226/2020-03-09/GH/B.1
>USA/GA_2742/EPI_ISL_419557/2020-02-29/GR/B.1.1
>France/HF2155/EPI_ISL_418225/2020-03-08/GH/B.1
>USA/GA_2741/EPI_ISL_419556/2020-02-29/GR/B.1.1
>France/IDF2410/EPI_ISL_418229/2020-03-12/GH/B.1
>Germany/Baden-Wuerttemberg-1/EPI_ISL_412912/2020-02-25/GR/B.1.1
>Australia/WA07/EPI_ISL_420537/2020-03-13/V/B.2.5
>England/20139009604/EPI_ISL_421869/2020-03-27/GR/B.1.1
>Australia/WA04/EPI_ISL_420536/2020-03-15/O/A.1
>Australia/WA10/EPI_ISL_420539/2020-03-14/O/B.4
>England/20139009204/EPI_ISL_421867/2020-03-27/V/B.2.1
>Australia/WA09/EPI_ISL_420538/2020-03-14/S/A.1
>England/20139009504/EPI_ISL_421868/2020-03-27/GR/B.1.1.10
>Australia/WA03/EPI_ISL_420533/2020-03-14/GH/B.1
>England/20139008704/EPI_ISL_421865/2020-03-27/V/B.2.1
>Australia/WA02/EPI_ISL_420532/2020-03-13/G/B.1
>England/20139009004/EPI_ISL_421866/2020-03-27/G/B.1
>England/20139008304/EPI_ISL_421863/2020-03-26/GH/B.1.13
>Australia/WA06/EPI_ISL_420534/2020-03-04/G/B.1
>England/20139008404/EPI_ISL_421864/2020-03-27/G/B.1
>Spain/PaisVasco201382/EPI_ISL_418253/2020-03-02/S/A.2
>Luxembourg/LNS3711853/EPI_ISL_419584/2020-03-13/GH/B.1
>Luxembourg/LNS3588186/EPI_ISL_419583/2020-03-15/G/B.1
>USA/NY-NYUMC57/EPI_ISL_420572/2020-03-17/GH/B.1
>Spain/Madrid201105/EPI_ISL_418251/2020-02-25/G/B.1
>Luxembourg/LNS3156434/EPI_ISL_419582/2020-03-13/G/B.1
>USA/NY-NYUMC60/EPI_ISL_420575/2020-03-18/GH/B.1.26
>Spain/Cataluna201396/EPI_ISL_418250/2020/GR/B.1.1
>Italy/TE5056/EPI_ISL_418257/2020-03-17/GR/B.1.1
>Luxembourg/LNS4836560/EPI_ISL_419588/2020-03-16/G/B.1
>Italy/TE4880/EPI_ISL_418256/2020-03-14/GR/B.1.1
>Luxembourg/LNS4691488/EPI_ISL_419587/2020-03-11/G/B.1
>Italy/TE4925/EPI_ISL_418255/2020-03-14/G/B.1
>Luxembourg/LNS4134806/EPI_ISL_419586/2020-03-14/GH/B.1.12
>USA/NY-NYUMC56/EPI_ISL_420571/2020-03-18/GH/B.1
>Luxembourg/LNS3879580/EPI_ISL_419585/2020-03-14/GH/B.1
>USA/NY-NYUMC55/EPI_ISL_420570/2020-03-17/GH/B.1
>Italy/TE4959/EPI_ISL_418259/2020-03-14/GR/B.1.1
>Italy/TE4953/EPI_ISL_418258/2020-03-14/GR/B.1.1
>Luxembourg/LNS4845603/EPI_ISL_419589/2020-03-15/G/B.1
>Italy/TE6195/EPI_ISL_420569/2020-03-23/GR/B.1.1
>Luxembourg/LNS2907333/EPI_ISL_419580/2020-03-12/G/B.1
>Italy/TE5512/EPI_ISL_420566/2020-03-19/GR/B.1.1
>Italy/TE5476/EPI_ISL_420565/2020-03-19/GR/B.1.1
>England/20139026904/EPI_ISL_421899/2020-03-26/GR/B.1.1
>Italy/6193/EPI_ISL_420568/2020-03-23/GR/B.1.1
>Italy/TE5780/EPI_ISL_420567/2020-03-21/GR/B.1.1
>Algeria/G0640_2265/EPI_ISL_418242/2020-03-08/GH/B.1
>Luxembourg/LNS1874423/EPI_ISL_419573/2020-03-11/G/B.1.5
>England/20139024804/EPI_ISL_421894/2020-03-27/GH/B.1.13
>Algeria/G0638_2264/EPI_ISL_418241/2020-03-02/GH/B.1
>England/20139024904/EPI_ISL_421895/2020-03-27/GH/B.1.13
>France/IDF2684/EPI_ISL_418240/2020-03-16/G/B.1
>Italy/TE5472/EPI_ISL_420564/2020-03-19/G/B.1
>Luxembourg/LNS1234709/EPI_ISL_419570/2020-03-12/G/B.1
>Italy/TE5166/EPI_ISL_420563/2020-03-18/G/B.1
>Spain/CastillaLaMancha201329/EPI_ISL_418246/2020-03-01/S/A.5
>England/20139024004/EPI_ISL_421890/2020-03-27/GR/B.1.1
>Spain/CastillaLaMancha201328/EPI_ISL_418245/2020-03-01/S/A.5
>Spain/Andalucia201272/EPI_ISL_418243/2020-02-28/V/B.2.5
>Spain/CastillayLeon201372/EPI_ISL_418249/2020-03-03/S/A.2
>Spain/CastillayLeon201323/EPI_ISL_418248/2020-03-01/S/A.2
>Luxembourg/LNS2886370/EPI_ISL_419579/2020-03-14/G/B.1
>Spain/CastillayLeon201061/EPI_ISL_418247/2020-02-26/G/B.1
>Luxembourg/LNS2614631/EPI_ISL_419578/2020-03-08/G/B.1
>India/c32/EPI_ISL_420555/2020-03-03/GR/B.1.1
>India/2020781/EPI_ISL_420554/2020/G/B.1
>England/20139023604/EPI_ISL_421888/2020-03-27/V/B.2.1
>England/20139022504/EPI_ISL_421885/2020-03-27/G/B.1
>India/2020c32/EPI_ISL_420556/2020/GR/B.1.1
>England/20139022704/EPI_ISL_421886/2020-03-27/GR/B.1.1
>USA/NY-NYUMC75/EPI_ISL_420591/2020-03-18/GR/B.1.1.9
>USA/NY-NYUMC74/EPI_ISL_420590/2020-03-18/GH/B.1.3
>USA/WA2/EPI_ISL_412970/2020-02-24/S/A.1
>Mexico/CDMX-InDRE_01/EPI_ISL_412972/2020-02-27/GR/B.1.1
>Italy/CDG1/EPI_ISL_412973/2020-02-20/G/B.1
>Italy/SPL1/EPI_ISL_412974/2020-01-29/V/B
>China/IQTC01/EPI_ISL_412966/2020-02-05/L/B
>China/IQTC02/EPI_ISL_412967/2020-01-29/L/B
>Japan/Hu_DP_Kng_19-020/EPI_ISL_412968/2020-02-10/O/B
>Japan/Hu_DP_Kng_19-027/EPI_ISL_412969/2020-02-10/O/B.5
>USA/NY-NYUMC72/EPI_ISL_420588/2020-03-18/GH/B.1
>Belgium/JL-03044/EPI_ISL_418270/2020-03-04/GR/B.1.1
>USA/NY-NYUMC71/EPI_ISL_420587/2020-03-18/GR/B.1.1
>USA/NY-NYUMC73/EPI_ISL_420589/2020-03-18/GH/B.1
>Greece/12/EPI_ISL_418264/2020-03-18/GR/B.1.1
>Luxembourg/LNS7753431/EPI_ISL_419595/2020-03-12/GH/B.1
>Greece/10/EPI_ISL_418263/2020-03-18/GR/B.1.1
>Luxembourg/LNS7537751/EPI_ISL_419594/2020-03-16/GH/B.1.12
>Italy/TE6222/EPI_ISL_420583/2020-03-23/GR/B.1.1
>Luxembourg/LNS6603085/EPI_ISL_419593/2020-03-16/G/B.1
>USA/NY-NYUMC70/EPI_ISL_420586/2020-03-19/G/B.1
>Luxembourg/LNS5440244/EPI_ISL_419592/2020-03-15/GH/B.1
>USA/NY-NYUMC69/EPI_ISL_420585/2020-03-18/G/B.1
>Luxembourg/LNS8639502/EPI_ISL_419599/2020-03-16/GH/B.1.12
>USA/NY-NYUMC65/EPI_ISL_420580/2020-03-18/GH/B.1
>Luxembourg/LNS8188502/EPI_ISL_419598/2020-03-14/G/B.1
>Luxembourg/LNS7928872/EPI_ISL_419597/2020-03-15/GH/B.1.12
>Greece/16/EPI_ISL_418265/2020-03-18/S/A.2
>Luxembourg/LNS7866283/EPI_ISL_419596/2020-03-12/GR/B.1.1
>USA/NY-NYUMC66/EPI_ISL_420581/2020-03-18/GH/B.1.3
>Vietnam/19-01S/EPI_ISL_418269/2020-01-22/L/B
>Nepal/61/EPI_ISL_410301/2020-01-13/L/B
>Italy/TE4836/EPI_ISL_418260/2020-03-16/G/B.1
>Luxembourg/LNS5228153/EPI_ISL_419591/2020-03-14/GH/B.1.12
>USA/NY-NYUMC62/EPI_ISL_420577/2020-03-18/GH/B.1.3
>Luxembourg/LNS5032431/EPI_ISL_419590/2020-03-11/GH/B.1
>USA/NY-NYUMC61/EPI_ISL_420576/2020-03-18/GH/B.1
>USA/NY-NYUMC64/EPI_ISL_420579/2020-03-18/GH/B.1
>USA/NY-NYUMC63/EPI_ISL_420578/2020-03-18/GH/B.1
>England/SHEF-BFE06/EPI_ISL_418295/2020-03-17/V/B.2.1
>England/SHEF-BFDFA/EPI_ISL_418294/2020-03-18/V/B.2.1
>USA/CA5/EPI_ISL_408010/2020-01-29/L/B
>Wuhan/HBCDC-HB-04/EPI_ISL_412980/2020-01-18/S/A
>Wuhan/HBCDC-HB-05/EPI_ISL_412981/2020-01-18/O/B.4
>Wuhan/HBCDC-HB-06/EPI_ISL_412982/2020-02-07/S/A
>Tianmen/HBCDC-HB-07/EPI_ISL_412983/2020-02-08/S/A
>Australia/NSW05/EPI_ISL_412975/2020-02-28/O/B.4
>Wuhan/HBCDC-HB-02/EPI_ISL_412978/2020-01-17/S/A
>Wuhan/HBCDC-HB-03/EPI_ISL_412979/2020-01-18/S/A
>Argentina/C1374/EPI_ISL_420599/2020-03-18/GH/B.1
>Argentina/C3013/EPI_ISL_420598/2020-03-22/G/B.1
>USA/CA4/EPI_ISL_408009/2020-01-29/L/B
>USA/CA3/EPI_ISL_408008/2020-01-29/L/B
>Iceland/123/EPI_ISL_417783/2020-03-11/GR/B.1.1.1
>USA/WA-UW96/EPI_ISL_416452/2020-03-10/GH/B.1
>Iceland/124/EPI_ISL_417784/2020-03-12/GH/B.1
>USA/WA-UW36/EPI_ISL_416453/2020-03-07/O/A.1
>USA/WA-UW94/EPI_ISL_416450/2020-03-11/S/A.1
>Iceland/113/EPI_ISL_417781/2020-03-11/GR/B.1.1
>USA/WA-UW95/EPI_ISL_416451/2020-03-10/S/A.1
>Iceland/132/EPI_ISL_417787/2020-03-12/GH/B.1
>USA/WA-UW39/EPI_ISL_416456/2020-03-06/S/A.1
>Iceland/133/EPI_ISL_417788/2020-03-12/G/B.1
>USA/CA-MG0987/EPI_ISL_416457/2020-03-18/GH/B.1
>Iceland/126/EPI_ISL_417785/2020-03-12/GR/B.1.1.17
>USA/WA-UW37/EPI_ISL_416454/2020-03-06/S/A.1
>Iceland/128/EPI_ISL_417786/2020-03-12/G/B.1.5.1
>USA/WA-UW38/EPI_ISL_416455/2020-03-07/S/A.1
>Brazil/ES-225/EPI_ISL_415128/2020-02-29/V/B.2.1
>Iceland/136/EPI_ISL_417789/2020-03-12/S/A.1.1
>Kuwait/KU12/EPI_ISL_416458/2020-03-02/O/B.4
>England/20099038206/EPI_ISL_415129/2020-02-29/GR/B.1.1
>USA/WA-UW85/EPI_ISL_416441/2020-03-10/S/A.1
>Iceland/162/EPI_ISL_417772/2020-03-14/V/B.2.7
>USA/WA-UW86/EPI_ISL_416442/2020-03-10/S/A.1
>Iceland/30/EPI_ISL_417773/2020-03-03/GH/B.1
>Iceland/112/EPI_ISL_417770/2020-03-11/G/B.1.5
>USA/WA-UW84/EPI_ISL_416440/2020-03-10/S/A.1
>Iceland/131/EPI_ISL_417771/2020-03-12/V/B.2.7
>USA/WA-UW89/EPI_ISL_416445/2020-03-10/S/A.1
>Iceland/102/EPI_ISL_417777/2020-03-10/G/B.1.5
>USA/WA-UW87/EPI_ISL_416443/2020-03-10/S/A.1
>Iceland/175/EPI_ISL_417774/2020-03-16/G/B.1.5.1
>USA/WA-UW88/EPI_ISL_416444/2020-03-10/S/A.1
>Iceland/163/EPI_ISL_417775/2020-03-14/G/B.1
>USA/WA-UW93/EPI_ISL_416449/2020-03-11/O/B.6
>USA/WA-UW91/EPI_ISL_416447/2020-03-10/S/A.1
>Iceland/106/EPI_ISL_417779/2020-03-11/GH/B.1
>USA/WA-UW92/EPI_ISL_416448/2020-03-11/S/A.1
>Belgium/DB-03023/EPI_ISL_416470/2020-03-02/G/B.1
>Belgium/DBD-03024/EPI_ISL_416471/2020-03-02/GR/B.1.1
>Hangzhou/ZJU-09/EPI_ISL_416474/2020-01-28/L/B
>England/20100122106/EPI_ISL_415142/2020-03-02/V/B.2
>Belgium/DBA-03032/EPI_ISL_416475/2020-03-03/GR/B.1.1
>England/20100121007/EPI_ISL_415141/2020-02-29/G/B.1
>Belgium/UMF-03025/EPI_ISL_416472/2020-03-02/GR/B.1.1
>Hangzhou/ZJU-08/EPI_ISL_416473/2020-01-26/S/A
>Georgia/Tb-673/EPI_ISL_416478/2020-03-14/GH/B.1
>Georgia/Tb-273/EPI_ISL_416479/2020-03-05/GR/B.1.1
>Belgium/MTR-03026/EPI_ISL_416476/2020-03-02/GR/B.1.1
>Georgia/Tb-390/EPI_ISL_416477/2020-03-08/S/A.2
>England/20102000506/EPI_ISL_415147/2020-03-01/G/B.1
>Wales/PHWC-24D87/EPI_ISL_419508/2020-03-20/L/B.3
>England/201380070/EPI_ISL_421818/2020-03-25/GR/B.1.1.9
>England/201380064/EPI_ISL_421816/2020-03-25/V/B.2.1
>England/201380069/EPI_ISL_421817/2020-03-25/GR/B.1.1.9
>England/201380063/EPI_ISL_421815/2020-03-25/GH/B.1.13
>England/201380061/EPI_ISL_421813/2020-03-25/G/B.1
>England/201380055/EPI_ISL_421810/2020-03-25/G/B.1.5.3
>England/201380056/EPI_ISL_421811/2020-03-25/G/B.1.5.3
>Iceland/139/EPI_ISL_417790/2020-03-12/G/B.1.5.1
>Iceland/140/EPI_ISL_417791/2020-03-12/S/A.1.1
>USA/WA-S5/EPI_ISL_416460/2020-02-29/S/A.1
>Iceland/144/EPI_ISL_417795/2020-03-13/GR/B.1.1.17
>Iceland/141/EPI_ISL_417792/2020-03-13/L/B
>USA/WA-S6/EPI_ISL_416461/2020-02-29/S/A.1
>Iceland/142/EPI_ISL_417793/2020-03-13/L/B.3
>USA/WA-S7/EPI_ISL_416462/2020-02-24/S/A.1
>Iceland/148/EPI_ISL_417798/2020-03-13/G/B.1.5
>Belgium/MTR-03021/EPI_ISL_416467/2020-03-02/GR/B.1.1
>Iceland/149/EPI_ISL_417799/2020-03-13/G/B.1
>England/20100004806/EPI_ISL_415134/2020-02-29/G/B.1
>Belgium/GMH-03022/EPI_ISL_416468/2020-03-02/GR/B.1.1
>Iceland/146/EPI_ISL_417796/2020-03-13/GR/B.1.1
>USA/WA-S10/EPI_ISL_416465/2020-02-29/S/A.1
>England/20100022706/EPI_ISL_415136/2020-02-29/G/B.1
>USA/WA-S11/EPI_ISL_416466/2020-03-03/S/A.1
>Belgium/SN-03031/EPI_ISL_416469/2020-03-03/G/B.1
>England/201380054/EPI_ISL_421809/2020-03-25/GR/B.1.1
>England/201380050/EPI_ISL_421807/2020-03-25/GR/B.1.1
>England/201380044/EPI_ISL_421805/2020-03-26/V/B.2.1
>England/201380049/EPI_ISL_421806/2020-03-25/V/B.2.1
>England/201380041/EPI_ISL_421803/2020-03-26/GR/B.1.1
>England/201380042/EPI_ISL_421804/2020-03-25/GR/B.1.1
>England/201380037/EPI_ISL_421801/2020-03-26/GR/B.1.1
>England/201380040/EPI_ISL_421802/2020-03-27/V/B.2.1
>England/201380036/EPI_ISL_421800/2020-03-26/GR/B.1.1
>USA/WI-05/EPI_ISL_416492/2020-03-15/GH/B.1
>France/HF2196/EPI_ISL_416493/2020-03-08/G/B.1
>USA/WI-04/EPI_ISL_416491/2020-03-15/GH/B.1
>France/HF2237/EPI_ISL_416496/2020-03-10/GH/B.1
>France/HF2239/EPI_ISL_416497/2020-03-10/GH/B.1
>France/N2223/EPI_ISL_416494/2020-03-04/G/B.1
>France/HF2234/EPI_ISL_416495/2020-03-10/GH/B.1
>France/IDF2256/EPI_ISL_416498/2020-03-11/GH/B.1
>France/IDF2278/EPI_ISL_416499/2020-03-11/G/B.1
>Germany/NRW-12/EPI_ISL_419529/2020-03-10/NA/NA
>England/20132072802/EPI_ISL_420508/2020-03-23/GH/B.1
>England/20138083204/EPI_ISL_421839/2020-03-27/G/B.1
>England/20138082704/EPI_ISL_421836/2020-03-26/GR/B.1.1
>England/20138082804/EPI_ISL_421837/2020-03-27/GR/B.1.1
>England/20138082004/EPI_ISL_421834/2020-03-26/V/B.2.1
>England/201380282/EPI_ISL_421830/2020-03-25/GR/B.1.1
>England/201380283/EPI_ISL_421831/2020-03-23/GR/B.1.1.1
>Georgia/Tb-712/EPI_ISL_416481/2020-03-16/G/B.1.5
>Georgia/Tb/EPI_ISL_416482/2020-03-13/G/B.1
>USA/NY2-PV08100/EPI_ISL_415151/2020-03-04/S/A.2
>England/20110003506/EPI_ISL_415150/2020-03-09/G/B.1
>Georgia/Tb-537/EPI_ISL_416480/2020-03-11/V/B
>Spain/Valencia6/EPI_ISL_416485/2020-02-27/S/A.2
>Belgium/VLM-03011/EPI_ISL_415153/2020-03-03/G/B.1
>Panama/328677/EPI_ISL_415152/2020-03-06/G/B.1.5
>Spain/Valencia7/EPI_ISL_416486/2020-03-02/GR/B.1.1
>Belgium/VAG-03013/EPI_ISL_415155/2020-03-01/G/B.1
>Belgium/BM-03012/EPI_ISL_415154/2020-03-01/G/B.1
>Spain/Valencia5/EPI_ISL_416484/2020-02-27/S/A.2
>USA/WI-02/EPI_ISL_416489/2020-03-15/G/B.1.5.4
>Belgium/BC-03016/EPI_ISL_415157/2020-03-01/GR/B.1.1
>Belgium/SH-03014/EPI_ISL_415156/2020-03-01/G/B.1
>Belgium/BA-02291/EPI_ISL_415159/2020-02-29/GH/B.1
>Spain/Valencia8/EPI_ISL_416487/2020-03-04/S/A.2
>Poland/PL_P1/EPI_ISL_416488/2020-03-03/L/B.3
>Belgium/QKJ-03015/EPI_ISL_415158/2020-03-01/GR/B.1.1
>England/201380281/EPI_ISL_421829/2020-03-25/G/B.1
>England/201380277/EPI_ISL_421827/2020-03-24/L/B.3
>England/201380280/EPI_ISL_421828/2020-03-23/GR/B.1.1
>England/201380229/EPI_ISL_421825/2020-03-25/GR/B.1.1.1
>England/201380276/EPI_ISL_421826/2020-03-23/L/B.3
>England/201380221/EPI_ISL_421823/2020-03-25/GR/B.1.1
>England/201380228/EPI_ISL_421824/2020-03-25/GR/B.1.1.1
>England/201380217/EPI_ISL_421822/2020-03-25/GR/B.1.1
>Germany/NRW-23/EPI_ISL_419540/2020-03-16/NA/NA
>England/20139008204/EPI_ISL_421862/2020-03-26/GH/B.1.13
>Australia/WA01/EPI_ISL_420531/2020-03-14/G/B.1
>Senegal/094/EPI_ISL_418213/2020-03-12/G/B.1
>Germany/NRW-27/EPI_ISL_419544/2020-03-15/GH/B.1
>Senegal/087/EPI_ISL_418212/2020-03-11/G/B.1
>Germany/NRW-26/EPI_ISL_419543/2020-03-15/GH/B.1
>Senegal/082/EPI_ISL_418211/2020-03-11/G/B.1
>Germany/NRW-25/EPI_ISL_419542/2020-03-15/GH/B.1
>Senegal/073/EPI_ISL_418210/2020-03-10/G/B.1
>Germany/NRW-24/EPI_ISL_419541/2020-03-14/GH/B.1
>Senegal/139/EPI_ISL_418217/2020-03-13/G/B.1
>Germany/NRW-31/EPI_ISL_419548/2020-03-15/O/B.1
>Senegal/136/EPI_ISL_418216/2020-03-13/S/A.2
>Germany/NRW-29/EPI_ISL_419546/2020-03-15/GH/B.1
>Germany/NRW-28/EPI_ISL_419545/2020-03-15/GH/B.1
>France/B1623/EPI_ISL_418219/2020-02-26/GH/B.1
>France/HF1465/EPI_ISL_418218/2020-02-21/GH/B.1
>Germany/NRW-32/EPI_ISL_419549/2020-03-15/GH/B.1
>England/20138014402/EPI_ISL_420522/2020-03-25/GR/B.1.1
>England/20138012802/EPI_ISL_420521/2020-03-25/GR/B.1.1
>England/20139018302/EPI_ISL_420524/2020-03-26/S/A.2
>England/20136015502/EPI_ISL_420520/2020-03-24/L/B.3
>Germany/NRW-16/EPI_ISL_419533/2020-03-11/NA/NA
>Germany/NRW-15/EPI_ISL_419532/2020-03-11/NA/NA
>USA/NY-NYUMC15/EPI_ISL_418200/2020-03-17/GH/B.1
>Germany/NRW-14/EPI_ISL_419531/2020-03-11/NA/NA
>Germany/NRW-13/EPI_ISL_419530/2020-03-11/NA/NA
>Senegal/003/EPI_ISL_418206/2020-02-28/GH/B.1
>Germany/NRW-20/EPI_ISL_419537/2020-03-14/NA/NA
>Germany/NRW-19/EPI_ISL_419536/2020-03-14/NA/NA
>USA/NY-NYUMC19/EPI_ISL_418204/2020-03-17/GH/B.1
>Germany/NRW-18/EPI_ISL_419535/2020-03-13/NA/NA
>USA/NY-NYUMC18/EPI_ISL_418203/2020-03-17/GH/B.1
>Germany/NRW-17/EPI_ISL_419534/2020-03-11/NA/NA
>Senegal/026/EPI_ISL_418209/2020-03-03/GH/B.1
>Senegal/020/EPI_ISL_418208/2020-03-04/GH/B.1
>Germany/NRW-22/EPI_ISL_419539/2020-03-15/NA/NA
>Senegal/016/EPI_ISL_418207/2020-03-02/GH/B.1
>Germany/NRW-21/EPI_ISL_419538/2020-03-14/NA/NA
>USA/AZ1/EPI_ISL_406223/2020-01-22/S/A
>England/20138088204/EPI_ISL_421847/2020-03-26/G/B.1
>England/20138088004/EPI_ISL_421845/2020-03-24/V/B.2.1
>England/20138086904/EPI_ISL_421842/2020-03-23/V/B.2.1
>Iceland/173/EPI_ISL_417700/2020-03-15/GH/B.1
>Iceland/179/EPI_ISL_417703/2020-03-16/G/B.1.5.1
>Iceland/74/EPI_ISL_417701/2020-03-09/GH/B.1
>Iceland/33/EPI_ISL_417702/2020-03-03/GR/B.1.1
>Guangzhou/GZMU0016/EPI_ISL_414663/2020-02-25/S/A
>Guangzhou/GZMU0048/EPI_ISL_414691/2020-02-25/S/A
>Guangzhou/GZMU0047/EPI_ISL_414690/2020-02-25/S/A
>Hong Kong/VB20026565/EPI_ISL_412030/2020-02-01/O/B
>Guangzhou/GZMU0014/EPI_ISL_414692/2020-02-25/L/B
>Iceland/27/EPI_ISL_417721/2020-03-03/GH/B.1
>Iceland/110/EPI_ISL_417722/2020-03-11/GH/B.1
>Iceland/138/EPI_ISL_417720/2020-03-12/S/A.1.1
>Iceland/161/EPI_ISL_417725/2020-03-14/GH/B.1
>Iceland/182/EPI_ISL_417724/2020-03-16/S/A.1.1
>Hong Kong/VB20024950/EPI_ISL_412029/2020-01-30/O/B
>Iceland/174/EPI_ISL_417716/2020-03-16/V/B.2.7
>Iceland/195/EPI_ISL_417717/2020-03-16/S/A.1.1
>Iceland/150/EPI_ISL_417711/2020-03-13/G/B.1
>Guangzhou/GZMU0030/EPI_ISL_414686/2020-02-27/L/B
>Iceland/129/EPI_ISL_417714/2020-03-12/GR/B.1.1.17
>Hefei/2/EPI_ISL_412026/2020-02-23/L/B
>Guangzhou/GZMU0031/EPI_ISL_414687/2020-02-25/L/B
>Iceland/45/EPI_ISL_417715/2020-03-04/GH/B.1
>Iceland/172/EPI_ISL_417712/2020-03-15/G/B.1.5.1
>Guangzhou/GZMU0044/EPI_ISL_414689/2020-02-25/S/A
>Hong Kong/VM20001061/EPI_ISL_412028/2020-01-22/S/A
>Iceland/130/EPI_ISL_417713/2020-03-12/GR/B.1.1.17
>Iceland/65/EPI_ISL_417705/2020-03-07/GH/B.1
>Iceland/199/EPI_ISL_417706/2020-03-16/G/B.1.8
>Iceland/189/EPI_ISL_417709/2020-03-16/G/B.1.5.1
>Iceland/7/EPI_ISL_417740/2020-03-15/G/B.1
>Australia/VIC04/EPI_ISL_416412/2020-03-02/O/B.4
>Iceland/200/EPI_ISL_417743/2020-03-16/G/B.1.8
>Australia/VIC05/EPI_ISL_416413/2020-03-05/S/A.1
>Iceland/137/EPI_ISL_417744/2020-03-13/O/B
>Australia/VIC02/EPI_ISL_416410/2020-01-24/O/B
>Iceland/145/EPI_ISL_417741/2020-03-13/G/B.1.5.1
>Australia/VIC03/EPI_ISL_416411/2020-01-25/O/B
>Iceland/197/EPI_ISL_417742/2020-03-16/GH/B.1
>Iceland/24/EPI_ISL_417747/2020-03-11/GR/B.1.1
>Iceland/109/EPI_ISL_417748/2020-03-11/GH/B.1
>Iceland/152/EPI_ISL_417745/2020-03-13/G/B.1.5.1
>Australia/VIC07/EPI_ISL_416415/2020-02-08/S/A
>Iceland/183/EPI_ISL_417746/2020-03-16/G/B.1
>Shanghai/SH0128/EPI_ISL_416409/2020-02-02/S/A
>Shanghai/SH0126/EPI_ISL_416407/2020-02-15/O/B.4
>Iceland/89/EPI_ISL_417738/2020-03-10/GR/B.1.1
>Iceland/5/EPI_ISL_417739/2020-03-13/G/B.1.5.1
>Shanghai/SH0114/EPI_ISL_416401/2020-02-02/L/B
>Iceland/94/EPI_ISL_417732/2020-03-10/V/B.2.2
>Shanghai/SH0115/EPI_ISL_416402/2020-02-11/S/A
>Iceland/93/EPI_ISL_417730/2020-03-10/G/B.1
>Shanghai/SH0112/EPI_ISL_416400/2020-02-02/O/B
>Iceland/61/EPI_ISL_417731/2020-03-06/GH/B.1
>Shanghai/SH0121/EPI_ISL_416405/2020-02-02/L/B
>Iceland/14/EPI_ISL_417736/2020-03-01/G/B.1
>Shanghai/SH0125/EPI_ISL_416406/2020-02-15/O/B.4
>Iceland/155/EPI_ISL_417737/2020-03-15/G/B.1
>Shanghai/SH0117/EPI_ISL_416403/2020-02-02/S/A
>Iceland/22/EPI_ISL_417734/2020-03-02/GR/B.1.1
>Shanghai/SH0119/EPI_ISL_416404/2020-02-09/L/B
>Iceland/134/EPI_ISL_417735/2020-03-12/GH/B.1
>Iceland/127/EPI_ISL_417727/2020-03-12/G/B.1
>Iceland/70/EPI_ISL_417728/2020-03-08/GR/B.1.1
>Vietnam/CM295/EPI_ISL_416430/2020-03-06/GR/B.1.1
>Iceland/84/EPI_ISL_417761/2020-03-10/GH/B.1
>Vietnam/CM296/EPI_ISL_416431/2020-03-06/GR/B.1.1
>USA/WA-UW78/EPI_ISL_416434/2020-03-10/GH/B.1
>USA/WA-UW79/EPI_ISL_416435/2020-03-10/S/A.1
>Iceland/208/EPI_ISL_417766/2020-03-16/G/B.1.5
>Saudi Arabia/KAIMRC-Alghoribi/EPI_ISL_416432/2020-03-07/O/B.6
>Iceland/211/EPI_ISL_417763/2020-03-16/G/B.1
>USA/WA-UW77/EPI_ISL_416433/2020-03-10/S/A.1
>Iceland/209/EPI_ISL_417764/2020-03-16/G/B.1
>USA/WA-UW82/EPI_ISL_416438/2020-03-10/GH/B.1
>Iceland/50/EPI_ISL_417769/2020-03-05/GR/B.1.1
>USA/WA-UW83/EPI_ISL_416439/2020-03-10/S/A.1
>Brazil/BA-312/EPI_ISL_415105/2020-03-04/GR/B.1.1
>USA/WA-UW80/EPI_ISL_416436/2020-03-10/S/A.1
>USA/WA-UW81/EPI_ISL_416437/2020-03-10/S/A.1
>Vietnam/CM99/EPI_ISL_416429/2020-02-11/S/A
>Iceland/202/EPI_ISL_417750/2020-03-16/V/B.2.7
>Iceland/226/EPI_ISL_417754/2020-03-16/G/B.1
>Iceland/169/EPI_ISL_417755/2020-03-13/G/B.1.5.1
>Iceland/213/EPI_ISL_417752/2020-03-16/GH/B.1
>Iceland/180/EPI_ISL_417753/2020-03-16/G/B.1.5.1
>Iceland/164/EPI_ISL_417758/2020-03-14/G/B.1
>Vietnam/39607/EPI_ISL_416428/2020-03-07/GR/B.1.1
>Iceland/166/EPI_ISL_417759/2020-03-13/L/B.3
>Hangzhou/ZJU-07/EPI_ISL_416425/2020-02-03/L/B
>Hungary/mbl1/EPI_ISL_416426/2020-03-17/G/B.1.5
>Iceland/62/EPI_ISL_417757/2020-03-06/GR/B.1.1.17
>Iceland/69/EPI_ISL_417749/2020-03-08/G/B.1
>Guangdong/20SF025/EPI_ISL_403935/2020-01-15/S/A
>USA/NY-NYUMC13/EPI_ISL_418198/2020-03-17/GH/B.1
>Guangdong/20SF028/EPI_ISL_403936/2020-01-17/L/B
>USA/NY-NYUMC12/EPI_ISL_418197/2020-03-15/GH/B.1
>Guangdong/20SF013/EPI_ISL_403933/2020-01-15/S/A
>USA/NY-NYUMC11/EPI_ISL_418196/2020-03-14/GH/B.1
>Guangdong/20SF014/EPI_ISL_403934/2020-01-15/L/B
>Guangdong/20SF040/EPI_ISL_403937/2020-01-18/L/B
>USA/NY-NYUMC14/EPI_ISL_418199/2020-03-17/GH/B.1.3
>Wales/PHW32/EPI_ISL_415920/2020-03-12/L/B.3
>USA/NY-NYUMC8/EPI_ISL_418193/2020-03-17/GH/B.1
>USA/NY-NYUMC7/EPI_ISL_418192/2020-03-16/GH/B.1
>USA/WI-GMF-00228/EPI_ISL_418187/2020-03-23/S/A.1
>USA/WI-GMF-00018/EPI_ISL_418184/2020-03-18/GH/B.1
>Wuhan/IPBCAMS-WH-05/EPI_ISL_403928/2020-01-01/L/B
>Wuhan/IPBCAMS-WH-04/EPI_ISL_403929/2019-12-30/L/B
>USA/WI-GMF-00232/EPI_ISL_418188/2020-03-23/GH/B.1
>Taiwan/NTU02/EPI_ISL_410218/2020-02-05/L/B
>Wuhan/IPBCAMS-WH-02/EPI_ISL_403931/2019-12-30/L/B
>Hungary/2/EPI_ISL_418183/2020-03-17/G/B.1.5
>Guangdong/20SF012/EPI_ISL_403932/2020-01-14/S/A
>Spain/Madrid_H8_37/EPI_ISL_418182/2020-03-12/G/B.1.5
>Wuhan/IPBCAMS-WH-03/EPI_ISL_403930/2019-12-30/L/B
>Nonthaburi/61/EPI_ISL_403962/2020-01-08/L/B
>Nonthaburi/74/EPI_ISL_403963/2020-01-13/L/B
>France/GE1583/EPI_ISL_414600/2020-02-26/S/A.2
>Wuhan/HBCDC-HB-02/EPI_ISL_412898/2019-12-30/L/B
>Wuhan/HBCDC-HB-03/EPI_ISL_412899/2019-12-30/L/B
>France/GE1973/EPI_ISL_414631/2020-03-04/G/B.1
>France/HF1871/EPI_ISL_414630/2020-03-03/GH/B.1
>France/GE1977/EPI_ISL_414632/2020-03-04/GH/B.1
>France/HF1988/EPI_ISL_414635/2020-03-04/GH/B.1
>France/HF1684/EPI_ISL_414626/2020-02-29/GH/B.1
>France/PL1643/EPI_ISL_414625/2020-02-26/GH/B.1
>France/HF1805/EPI_ISL_414628/2020-03-02/GH/B.1
>France/HF1795/EPI_ISL_414627/2020-03-02/GH/B.1
>USA/WA-UW33/EPI_ISL_414620/2020-03-08/O/A.1
>USA/WA-UW35/EPI_ISL_414622/2020-03-08/S/A.1
>France/N1620/EPI_ISL_414624/2020-02-26/G/B.1
>France/GE1583/EPI_ISL_414623/2020-02-25/S/A.2
>USA/WA-UW30/EPI_ISL_414617/2020-03-08/S/A.1
>USA/WA-UW29/EPI_ISL_414616/2020-03-08/GH/B.1
>USA/WA-UW32/EPI_ISL_414619/2020-03-07/O/A.1
>USA/WA-UW31/EPI_ISL_414618/2020-03-08/S/A.1
>USA/CA-PC101P/EPI_ISL_414648/2020-03-11/G/B.1
>Finland/FIN-455/EPI_ISL_414642/2020-03-08/GH/B.1
>Finland/FIN-313/EPI_ISL_414641/2020-03-05/GR/B.1.1
>Finland/FIN-508/EPI_ISL_414643/2020-03-07/GR/B.1.1
>Finland/FIN-266/EPI_ISL_414646/2020-03-04/G/B.1
>France/HF1993/EPI_ISL_414637/2020-03-04/GH/B.1
>France/HF1995/EPI_ISL_414638/2020-03-04/GH/B.1
>Belgium/ULG-6939/EPI_ISL_417020/2020-03-15/GH/B.1
>Canada/ON_PHL5672/EPI_ISL_418352/2020-03-11/GH/B.1
>Spain/Valencia19/EPI_ISL_419683/2020-03-08/S/A.2
>Belgium/ULG-6942/EPI_ISL_417021/2020-03-15/GR/B.1.1
>Canada/ON_PHL3575/EPI_ISL_418351/2020-03-12/GH/B.1
>Spain/Valencia18/EPI_ISL_419682/2020-03-10/S/A.2
>Canada/ON_PHL3380/EPI_ISL_418350/2020-03-20/GH/B.1
>Spain/Valencia17/EPI_ISL_419681/2020-03-10/G/B.1
>Spain/Valencia16/EPI_ISL_419680/2020-03-10/G/B.1.5
>Belgium/ULG-6972/EPI_ISL_417024/2020-03-15/NA/NA
>Canada/ON_PHL6980/EPI_ISL_418356/2020-03-12/GH/B.1
>Belgium/ULG-7019/EPI_ISL_417025/2020-03-15/O/B.2.2
>Canada/ON_PHLU8150/EPI_ISL_418355/2020-03-08/G/B.1
>Belgium/ULG-6948/EPI_ISL_417022/2020-03-15/GR/B.1.1
>Canada/ON_PHL4088/EPI_ISL_418354/2020-03-15/G/B.1
>England/20139037504/EPI_ISL_420670/2020-03-27/V/B.2.1
>Belgium/ULG-6950/EPI_ISL_417023/2020-03-15/GR/B.1.1
>Canada/ON_PHL0539/EPI_ISL_418353/2020-03-09/GH/B.1
>USA/UT-00020/EPI_ISL_417028/2020-03-20/S/A.1
>Canada/ON_PHL5757/EPI_ISL_418359/2020-03-12/GH/B.1.3
>USA/UT-00008/EPI_ISL_417026/2020-03-20/G/B.1
>Canada/ON_PHL5756/EPI_ISL_418358/2020-03-12/GH/B.1.3
>Canada/ON_PHLH6415/EPI_ISL_418357/2020-03-12/GH/B.1
>Canada/ON_PHL0142/EPI_ISL_418341/2020-03-12/S/A.1
>Austria/CeMM0019/EPI_ISL_419672/2020-03-19/GR/B.1.1
>England/20139013406/EPI_ISL_420661/2020-03-27/GR/B.1.1
>Spain/Madrid201442/EPI_ISL_417010/2020-03-04/G/B.1.5
>Canada/ON_PHL1083/EPI_ISL_418340/2020-03-09/S/A.1
>Austria/CeMM0018/EPI_ISL_419671/2020-03-19/GR/B.1.1
>Austria/CeMM0017/EPI_ISL_419670/2020-03-16/GH/B.1
>Belgium/ULG-4163/EPI_ISL_417013/2020-03-09/G/B.1
>Canada/ON_PHL8751/EPI_ISL_418345/2020-02-29/GH/B.1
>Spain/Valencia12/EPI_ISL_419676/2020-03-09/S/A.2
>Belgium/ULG-6216/EPI_ISL_417014/2020-03-13/GR/B.1.1
>Canada/ON_PHL2259/EPI_ISL_418344/2020/GH/B.1
>Spain/Valencia11/EPI_ISL_419675/2020-03-20/V/B
>Canada/ON_PHL6884/EPI_ISL_418343/2020-03-10/S/A.1
>Austria/CeMM0021/EPI_ISL_419674/2020-03-24/GH/B.1
>Belgium/ULG-3843/EPI_ISL_417012/2020-03-08/GR/B.1.1
>Canada/ON_PHL0178/EPI_ISL_418342/2020-03-11/S/A.1
>Austria/CeMM0020/EPI_ISL_419673/2020-03-22/G/B.1.5
>Belgium/ULG-6638/EPI_ISL_417017/2020-03-14/V/B.2.2
>Canada/ON_PHL3650/EPI_ISL_418349/2020-03-07/GH/B.1
>Belgium/ULG-6670/EPI_ISL_417018/2020-03-14/GH/B.1
>Canada/ON_PHL3680/EPI_ISL_418348/2020-03-08/GH/B.1
>Spain/Valencia15/EPI_ISL_419679/2020-03-02/S/A.2
>Belgium/ULG-6457/EPI_ISL_417015/2020-03-13/GR/B.1.1
>Canada/ON_PHL3741/EPI_ISL_418347/2020-03-11/GH/B.1
>Spain/Valencia14/EPI_ISL_419678/2020-03-09/S/A.2
>Belgium/ULG-6503/EPI_ISL_417016/2020-03-13/G/B.1
>Canada/ON_PHL0743/EPI_ISL_418346/2020-03-07/GH/B.1
>Spain/Valencia13/EPI_ISL_419677/2020-03-09/G/B.1.5
>Belgium/ULG-6754/EPI_ISL_417019/2020-03-14/G/B.1
>Canada/ON_PHL4232/EPI_ISL_418374/2020-03-11/GH/B.1
>England/20139047504/EPI_ISL_420694/2020-03-28/V/B.2.1
>Canada/ON_PHL7590/EPI_ISL_418373/2020-03-14/GR/B.1.1.10
>England/20139047404/EPI_ISL_420693/2020-03-28/V/B.2.2
>Canada/ON_PHL8458/EPI_ISL_418372/2020-03-12/GR/B.1.1
>Canada/ON_PHL2653/EPI_ISL_418371/2020-03-07/GR/B.1.1
>Canada/ON_PHL0976/EPI_ISL_418378/2020-03-13/G/B.1
>England/20139046704/EPI_ISL_420690/2020-03-28/GR/B.1.1
>Canada/ON_PHL3459/EPI_ISL_418376/2020-03-12/O/B.6
>England/20139047104/EPI_ISL_420692/2020-03-29/V/B.2
>Canada/ON_PHL0141/EPI_ISL_418375/2020-03-12/O/B.6
>Canada/ON_PHL0654/EPI_ISL_418370/2020-03-11/GR/B.1.1
>England/20139045904/EPI_ISL_420687/2020-03-28/GR/B.1.1
>England/20139045804/EPI_ISL_420686/2020-03-28/GR/B.1.1
>England/20139046604/EPI_ISL_420689/2020-03-28/GR/B.1.1.8
>England/20139046504/EPI_ISL_420688/2020-03-28/GR/B.1.1.8
>Australia/QLDID919/EPI_ISL_417031/2020-03-11/S/A.1
>Canada/ON_PHL3695/EPI_ISL_418363/2020-03-11/GR/B.1.1
>Australia/QLDID920/EPI_ISL_417032/2020-03-11/G/B.1
>Canada/ON_PHL3536/EPI_ISL_418362/2020-03-10/GR/B.1.1
>Belarus/ChVir2073/EPI_ISL_419693/2020-03/G/B.1
>Canada/ON_PHL1095/EPI_ISL_418361/2020-03-12/GH/B.1
>Belarus/ChVir2072/EPI_ISL_419692/2020-03/O/B.4
>Australia/NSW04/EPI_ISL_417030/2020-01-24/S/A
>Canada/ON_PHL3692/EPI_ISL_418360/2020-03-11/GH/B.1
>Latvia/ChVir2025/EPI_ISL_419691/2020-03/G/B.1.8
>Canada/ON_PHL7513/EPI_ISL_418367/2020-03-12/GR/B.1.1
>USA/NY-NYUMC37/EPI_ISL_419698/2020-03-18/S/A
>Canada/ON_PHL3350/EPI_ISL_418366/2020-03-05/GR/B.1.1
>USA/NY-NYUMC36/EPI_ISL_419697/2020-03-18/V/B.2
>Australia/QLDID921/EPI_ISL_417033/2020-03-11/O/B.6
>Canada/ON_PHL0977/EPI_ISL_418365/2020-03-10/GR/B.1.1
>USA/NY-NYUMC35/EPI_ISL_419696/2020-03-18/S/A
>Brazil/AMBR-02/EPI_ISL_417034/2020-03-16/S/A.2
>Canada/ON_PHL6922/EPI_ISL_418364/2020-03-13/GR/B.1.1
>Canada/ON_PHL8539/EPI_ISL_418369/2020-03-10/GR/B.1.1
>Canada/ON_PHL3458/EPI_ISL_418368/2020-03-12/GR/B.1.1
>Finland/13M69/EPI_ISL_418396/2020-03-13/GH/B.1
>Hong Kong/VB20017970/EPI_ISL_417064/2020-01-21/L/B
>Finland/13M65/EPI_ISL_418395/2020-03-13/GH/B.1.36
>USA/WA-S12/EPI_ISL_417065/2020-03-03/S/A.1
>Finland/13M64/EPI_ISL_418394/2020-03-13/GH/B.1.36
>Finland/13M60/EPI_ISL_418393/2020-03-13/GH/B.1.36
>USA/WA-S15/EPI_ISL_417068/2020-03-02/S/A.1
>Finland/13M82/EPI_ISL_418399/2020-03-13/GH/B.1
>USA/WA-S16/EPI_ISL_417069/2020-03-03/S/A.1
>USA/WA-S13/EPI_ISL_417066/2020-03-03/S/A.1
>Finland/13M77/EPI_ISL_418397/2020-03-13/GR/B.1.1
>Finland/13M58/EPI_ISL_418392/2020-03-13/GH/B.1.36
>Finland/13M57/EPI_ISL_418391/2020-03-13/G/B.1.5
>Finland/13M33/EPI_ISL_418390/2020-03-13/GH/B.1
>Finland/13M19/EPI_ISL_418385/2020-03-13/G/B.1
>Canada/ON_PHL2273/EPI_ISL_418383/2020/O/B.4
>Canada/ON_PHL5930/EPI_ISL_418382/2020/GH/B.1
>Finland/13M3/EPI_ISL_418389/2020-03-13/GR/B.1.1.1
>Finland/13M29/EPI_ISL_418388/2020-03-13/G/B.1
>Finland/13M27/EPI_ISL_418387/2020-03-13/GH/B.1
>Finland/13M26/EPI_ISL_418386/2020-03-13/GH/B.1
>Canada/ON_PHL2223/EPI_ISL_418381/2020/O/B.4
>England/20139048804/EPI_ISL_420698/2020-03-28/GR/B.1.1
>England/20139047804/EPI_ISL_420697/2020-03-29/G/B.1.5
>USA/WA-S33/EPI_ISL_417086/2020-03-01/S/A.1
>USA/WA-S34/EPI_ISL_417087/2020-03-02/S/A.1
>USA/WA-S32/EPI_ISL_417085/2020-03-02/S/A.1
>USA/WA-S35/EPI_ISL_417088/2020-03-02/S/A.1
>USA/WA-S36/EPI_ISL_417089/2020-03-02/S/A.1
>USA/WA-S29/EPI_ISL_417082/2020-03-02/S/A.1
>USA/WA-S28/EPI_ISL_417081/2020-03-02/S/A.1
>USA/WA-S22/EPI_ISL_417075/2020-03-02/S/A.1
>USA/WA-S23/EPI_ISL_417076/2020-03-02/S/A.1
>USA/WA-S20/EPI_ISL_417073/2020-03-02/S/A.1
>USA/WA-S21/EPI_ISL_417074/2020-03-02/S/A.1
>USA/WA-S26/EPI_ISL_417079/2020-03-02/S/A.1
>USA/WA-S24/EPI_ISL_417077/2020-03-02/S/A.1
>USA/WA-S18/EPI_ISL_417071/2020-03-03/S/A.1
>USA/WA-S19/EPI_ISL_417072/2020-03-02/S/A.1
>USA/WA-S17/EPI_ISL_417070/2020-03-03/S/A.1
>Japan/DP0065/EPI_ISL_416570/2020-02-15/O/B
>Japan/DP0104/EPI_ISL_416573/2020-02-15/O/B
>Japan/DP0107/EPI_ISL_416574/2020-02-15/O/B
>Japan/DP0077/EPI_ISL_416571/2020-02-15/O/B
>Japan/DP0078/EPI_ISL_416572/2020-02-15/O/B
>Japan/DP0134/EPI_ISL_416577/2020-02-15/O/B
>Luxembourg/LNS9512434/EPI_ISL_419603/2020-03-16/GH/B.1
>Japan/DP0152/EPI_ISL_416578/2020-02-15/O/B
>Luxembourg/LNS9324837/EPI_ISL_419602/2020-03-12/GH/B.1.12
>Japan/DP0121/EPI_ISL_416575/2020-02-15/O/B
>Luxembourg/LNS9086704/EPI_ISL_419601/2020-03-15/GH/B.1.12
>Japan/DP0133/EPI_ISL_416576/2020-02-15/O/B
>Luxembourg/LNS9080444/EPI_ISL_419600/2020-03-13/GH/B.1
>Luxembourg/LNS9982497/EPI_ISL_419607/2020-03-14/GH/B.1.12
>Luxembourg/LNS9862689/EPI_ISL_419606/2020-03-11/GH/B.1
>Japan/DP0158/EPI_ISL_416579/2020-02-15/O/B
>Luxembourg/LNS9627078/EPI_ISL_419604/2020-03-15/G/B.1
>England/20139033004/EPI_ISL_421919/2020-03-27/V/B.2.1
>England/20139032404/EPI_ISL_421918/2020-03-27/V/B.2.2
>England/20139031504/EPI_ISL_421915/2020-03-27/V/B.2.1
>England/20139031804/EPI_ISL_421916/2020-03-27/V/B.2.1
>England/20139031404/EPI_ISL_421914/2020-03-27/V/B.2.1
>England/20139030404/EPI_ISL_421912/2020-03-26/GH/B.1.13
>Japan/DP0027/EPI_ISL_416566/2020-02-15/O/B
>Japan/DP0037/EPI_ISL_416567/2020-02-15/O/B
>Japan/DP0005/EPI_ISL_416565/2020-02-15/O/B.5
>Japan/DP0059/EPI_ISL_416569/2020-02-15/O/B
>England/20139029104/EPI_ISL_421909/2020-03-26/V/B.2.1
>England/20139027904/EPI_ISL_421907/2020-03-26/G/B.1.5
>England/20139027404/EPI_ISL_421904/2020-03-26/GR/B.1.1
>England/20139027304/EPI_ISL_421903/2020-03-26/GR/B.1.1
>England/20139027004/EPI_ISL_421900/2020-03-26/GR/B.1.1
>Japan/DP0290/EPI_ISL_416591/2020-02-16/O/B
>Japan/DP0294/EPI_ISL_416592/2020-02-16/O/B
>Japan/DP0289/EPI_ISL_416590/2020-02-16/O/B
>Japan/DP0328/EPI_ISL_416595/2020-02-16/O/B
>Japan/DP0344/EPI_ISL_416596/2020-02-16/O/B
>Japan/DP0311/EPI_ISL_416593/2020-02-16/O/B
>Japan/DP0319/EPI_ISL_416594/2020-02-16/O/B
>Japan/DP0361/EPI_ISL_416599/2020-02-16/O/B
>Japan/DP0346/EPI_ISL_416597/2020-02-16/O/B
>Japan/DP0357/EPI_ISL_416598/2020-02-16/O/B.5
>France/ARA12485/EPI_ISL_420607/2020-03-23/G/B.1
>England/20144018704/EPI_ISL_421939/2020-04-01/V/B.2
>France/ARA12388/EPI_ISL_420606/2020-03-22/GH/B.1
>France/ARA12524/EPI_ISL_420609/2020-03-23/G/B.1
>England/20144016604/EPI_ISL_421937/2020-03-30/GH/B.1
>England/20144018204/EPI_ISL_421938/2020-03-30/V/B.2
>England/20144014604/EPI_ISL_421935/2020-03-31/GR/B.1.1
>England/20144014704/EPI_ISL_421936/2020-03-31/GR/B.1.1
>France/ARA12384/EPI_ISL_420605/2020-03-22/G/B.1
>France/ARA12371/EPI_ISL_420604/2020-03-23/GH/B.1
>England/20144013504/EPI_ISL_421932/2020-03-31/G/B.1
>Australia/NSW03/EPI_ISL_408977/2020-01-25/O/B
>Australia/NSW02/EPI_ISL_408976/2020-01-22/L/B
>Argentina/C121/EPI_ISL_420600/2020-03-07/GR/B.1.1
>Japan/DP0184/EPI_ISL_416580/2020-02-15/O/B
>Japan/DP0190/EPI_ISL_416581/2020-02-15/O/B
>Japan/DP0200/EPI_ISL_416584/2020-02-15/O/B
>Japan/DP0236/EPI_ISL_416585/2020-02-16/O/B
>Japan/DP0191/EPI_ISL_416582/2020-02-15/O/B.5
>Japan/DP0196/EPI_ISL_416583/2020-02-15/O/B
>Japan/DP0287/EPI_ISL_416589/2020-02-16/O/B
>Japan/DP0274/EPI_ISL_416586/2020-02-16/O/B
>Japan/DP0278/EPI_ISL_416587/2020-02-16/O/B.5
>England/20139036504/EPI_ISL_421923/2020-03-27/V/B.2.1
>England/20139033304/EPI_ISL_421920/2020-03-27/GR/B.1.1
>England/20139033404/EPI_ISL_421921/2020-03-27/GR/B.1.1
>USA/VA-DCLS-0038/EPI_ISL_420630/2020-03-23/GH/B.1
>England/SHEF-BFF6D/EPI_ISL_418313/2020-03-24/G/B.1
>England/SHEF-BFFB8/EPI_ISL_418318/2020-03-25/GR/B.1.1
>England/SHEF-BFFA9/EPI_ISL_418317/2020-03-23/GR/B.1.1
>USA/VA-DCLS-0034/EPI_ISL_420629/2020-03-20/GH/B.1
>USA/VA-DCLS-0024/EPI_ISL_420628/2020-03-13/S/A.1
>France/ARA1322/EPI_ISL_420625/2020-03-24/GH/B.1
>England/20144067504/EPI_ISL_421957/2020-03-20/GR/B.1.1
>France/ARA13160/EPI_ISL_420624/2020-03-24/G/B.1
>England/20144071004/EPI_ISL_421958/2020-04-01/G/B.1
>England/20144065604/EPI_ISL_421956/2020-03-31/G/B.1
>France/ARA1307/EPI_ISL_420621/2020-03-24/GH/B.1
>France/ARA12996/EPI_ISL_420620/2020-03-23/G/B.1
>France/ARA13095/EPI_ISL_420623/2020-03-24/G/B.1
>England/20144049704/EPI_ISL_421951/2020-03-31/GR/B.1.1
>France/ARA13074/EPI_ISL_420622/2020-03-24/G/B.1
>England/SHEF-BFED9/EPI_ISL_418305/2020-03-25/GR/B.1.1
>England/SHEF-BFEBB/EPI_ISL_418304/2020-03-24/L/B
>England/SHEF-BFEAC/EPI_ISL_418303/2020-03-25/V/B.2.2
>England/SHEF-BFE9D/EPI_ISL_418302/2020-03-24/O/B
>England/SHEF-BFF03/EPI_ISL_418307/2020-03-24/L/B
>England/SHEF-BFEE8/EPI_ISL_418306/2020-03-25/GR/B.1.1
>France/ARA12915/EPI_ISL_420618/2020-03-23/G/B.1
>France/ARA12877/EPI_ISL_420617/2020-03-23/GH/B.1
>England/20144049404/EPI_ISL_421948/2020-03-31/GR/B.1.1
>France/ARA12973/EPI_ISL_420619/2020-03-23/G/B.1
>England/20144037304/EPI_ISL_421946/2020-03-31/GR/B.1.1
>England/20144038204/EPI_ISL_421947/2020-03-31/V/B.2.1
>France/ARA1284/EPI_ISL_420616/2020-03-23/GH/B.1
>France/ARA12759/EPI_ISL_420615/2020-03-23/GH/B.1
>France/ARA12558/EPI_ISL_420610/2020-03-23/GH/B.1
>England/20144020004/EPI_ISL_421942/2020-03-31/GR/B.1.1
>France/ARA12626/EPI_ISL_420612/2020-03-23/GH/B.1
>England/20144019304/EPI_ISL_421940/2020-03-30/G/B.1
>France/ARA12576/EPI_ISL_420611/2020-03-23/G/B.1
>Canada/ON_PHL8580/EPI_ISL_418330/2020-03-05/S/A.1
>Austria/CeMM0008/EPI_ISL_419661/2020-03-10/G/B.1.5
>England/20146019704/EPI_ISL_421982/2020-04-01/GR/B.1.1.9
>Austria/CeMM0007/EPI_ISL_419660/2020-03-13/GH/B.1
>England/20136097204/EPI_ISL_420652/2020-03-23/GR/B.1.1
>Canada/ON_PHL4069/EPI_ISL_418334/2020-03-07/S/A.1
>Austria/CeMM0012/EPI_ISL_419665/2020-03-10/GH/B.1
>Canada/ON_PHL3501/EPI_ISL_418333/2020-03-10/S/A.1
>Austria/CeMM0011/EPI_ISL_419664/2020-03-23/G/B.1.5
>Canada/ON_PHL0052/EPI_ISL_418332/2020-03-11/S/A.1
>Canada/ON_PHL6883/EPI_ISL_418331/2020-03-08/S/A.1
>Austria/CeMM0009/EPI_ISL_419662/2020-03-14/L/B.3
>Belgium/ULG-3163/EPI_ISL_417006/2020-03-05/GH/B.1.12
>Canada/ON_PHL5710/EPI_ISL_418338/2020-03-12/S/A.1
>Austria/CeMM0016/EPI_ISL_419669/2020-03-16/G/B.1.5
>Spain/Galicia201663/EPI_ISL_417007/2020-03-07/G/B.1.5
>Canada/ON_PHL3802/EPI_ISL_418337/2020-03-12/S/A.1
>Belgium/ULG-3000/EPI_ISL_417004/2020-03-05/GR/B.1.1
>Canada/ON_PHL5705/EPI_ISL_418336/2020-03-12/S/A.1
>Austria/CeMM0014/EPI_ISL_419667/2020-03-13/G/B.1
>Canada/ON_PHL4464/EPI_ISL_418335/2020-03-14/S/A.1
>Austria/CeMM0013/EPI_ISL_419666/2020-03-11/GH/B.1
>Belgium/ULG-3662/EPI_ISL_417008/2020-03-07/V/B.2
>Belgium/ULG-3665/EPI_ISL_417009/2020-03-07/V/B.2
>Canada/ON_PHL3877/EPI_ISL_418339/2020-03-09/S/A.1
>England/20136096504/EPI_ISL_420648/2020-03-23/G/B.1
>England/20136094704/EPI_ISL_420643/2020-03-26/G/B.1
>Canada/ON_PHL3919/EPI_ISL_418323/2020-03-14/O/B.4
>Austria/CeMM0001/EPI_ISL_419654/2020-03-03/L/B.3
>Canada/ON_PHL3917/EPI_ISL_418322/2020-03-08/O/B.4
>USA/WI-GMF00281/EPI_ISL_419652/2020-03-25/G/B.1
>England/SHEF-BFFD6/EPI_ISL_418320/2020-03-25/V/B.2.1
>USA/WI-GMF00466/EPI_ISL_419651/2020-03-29/GH/B.1
>Canada/ON_PHL4181/EPI_ISL_418327/2020-01-25/L/B
>Austria/CeMM0005/EPI_ISL_419658/2020-03-06/V/B.2
>Austria/CeMM0003/EPI_ISL_419656/2020-02-26/GR/B.1.1.6
>Canada/ON_PHL3318/EPI_ISL_418324/2020-03-11/O/B.4
>Austria/CeMM0002/EPI_ISL_419655/2020-02-26/L/B.3
>Canada/ON_PHL5694/EPI_ISL_418329/2020-03-12/O/B.3
>Canada/ON_PHL3670/EPI_ISL_418328/2020-03-20/L/B.3
>Austria/CeMM0006/EPI_ISL_419659/2020-03-10/G/B.1.5
>England/20136085404/EPI_ISL_420636/2020-03-24/G/B.1
>England/20144076304/EPI_ISL_421964/2020-04-01/G/B.1
>England/20144072804/EPI_ISL_421962/2020-04-01/V/B.2
>England/20144074804/EPI_ISL_421963/2020-04-01/GR/B.1.1
>Shenzhen/HKU-SZ-005/EPI_ISL_405839/2020-01-11/S/A
>Iceland/193/EPI_ISL_417820/2020-03-16/G/B.1.5
>Iceland/201/EPI_ISL_417824/2020-03-16/G/B.1.5.1
>Iceland/203/EPI_ISL_417825/2020-03-16/V/B.2
>Iceland/196/EPI_ISL_417822/2020-03-16/V/B.2
>Iceland/198/EPI_ISL_417823/2020-03-16/G/B.1.8
>Iceland/19/EPI_ISL_417817/2020-03-02/GR/B.1.1
>Japan/TK-20-31-3/EPI_ISL_413459/2020-02-20/O/B.5
>Iceland/190/EPI_ISL_417818/2020-03-16/S/A.1.1
>Iceland/186/EPI_ISL_417815/2020-03-16/GR/B.1.1
>Iceland/192/EPI_ISL_417819/2020-03-15/G/B.1
>Iceland/168/EPI_ISL_417810/2020-03-13/G/B.1.5.1
>Iceland/178/EPI_ISL_417813/2020-03-15/GR/B.1.1
>USA/WA4-UW2/EPI_ISL_413455/2020-02-28/S/A.1
>USA/WA-S2/EPI_ISL_413456/2020-02-20/S/A.1
>Iceland/181/EPI_ISL_417814/2020-03-16/G/B.1.5
>USA/WA6-UW3/EPI_ISL_413457/2020-02-29/S/A.1
>USA/WA7-UW4/EPI_ISL_413458/2020-03-01/S/A.1
>Iceland/176/EPI_ISL_417812/2020-03-14/G/B.1
>Iceland/159/EPI_ISL_417806/2020-03-13/GH/B.1
>Iceland/157/EPI_ISL_417804/2020-03-13/G/B.1.8
>Iceland/158/EPI_ISL_417805/2020-03-13/GH/B.1
>Iceland/165/EPI_ISL_417808/2020-03-15/G/B.1.5.1
>Iceland/167/EPI_ISL_417809/2020-03-15/G/B.1.5.1
>France/B2348/EPI_ISL_416511/2020-03-07/GH/B.1
>Iceland/31/EPI_ISL_417842/2020-03-03/GH/B.1
>France/B2349/EPI_ISL_416512/2020-03-07/GH/B.1
>USA/WA8-UW5/EPI_ISL_413486/2020-03-01/S/A.1
>Iceland/23/EPI_ISL_417840/2020-03-02/GR/B.1.1
>France/B2346/EPI_ISL_416510/2020-03-06/GH/B.1
>USA/WA9-UW6/EPI_ISL_413487/2020-03-01/O/A.1
>Germany/NRW-01/EPI_ISL_413488/2020-02-28/L/B.3
>Australia/VIC09/EPI_ISL_416515/2020-03-15/V/B.2
>Iceland/40/EPI_ISL_417846/2020-03-04/GH/B.1
>Italy/UniSR1/EPI_ISL_413489/2020-03-03/G/B.1
>Australia/VIC10/EPI_ISL_416516/2020-03-16/V/B.2
>France/B2351/EPI_ISL_416513/2020-03-07/GH/B.1
>Iceland/36/EPI_ISL_417844/2020-03-04/GH/B.1
>Australia/VIC08/EPI_ISL_416514/2020-03-15/S/A.1
>France/B2343/EPI_ISL_416508/2020-03-06/GH/B.1
>Iceland/224/EPI_ISL_417839/2020-03-16/G/B.1
>France/B2344/EPI_ISL_416509/2020-03-06/GH/B.1
>France/B2337/EPI_ISL_416506/2020-03-03/GH/B.1
>Iceland/222/EPI_ISL_417837/2020-03-16/G/B.1.8
>France/B2340/EPI_ISL_416507/2020-03-05/V/B
>Iceland/223/EPI_ISL_417838/2020-03-16/V/B.2.7
>Iceland/214/EPI_ISL_417831/2020-03-16/G/B.1
>France/IDF2284/EPI_ISL_416501/2020-03-10/GH/B.1
>Iceland/216/EPI_ISL_417832/2020-03-16/GH/B.1
>Iceland/212/EPI_ISL_417830/2020-03-16/GH/B.1
>France/B2335/EPI_ISL_416504/2020-03-02/GH/B.1
>Iceland/219/EPI_ISL_417835/2020-03-16/GH/B.1
>France/B2336/EPI_ISL_416505/2020-03-02/GH/B.1
>Iceland/221/EPI_ISL_417836/2020-03-16/G/B.1.5.1
>France/B2330/EPI_ISL_416502/2020-02-26/GH/B.1
>Iceland/217/EPI_ISL_417833/2020-03-16/GH/B.1
>France/B2334/EPI_ISL_416503/2020-03-01/V/B
>Iceland/218/EPI_ISL_417834/2020-03-16/GR/B.1.1
>Iceland/21/EPI_ISL_417828/2020-03-02/GR/B.1.1
>Iceland/210/EPI_ISL_417829/2020-03-16/GR/B.1.1
>Iceland/204/EPI_ISL_417826/2020-03-16/GR/B.1.1
>Iceland/205/EPI_ISL_417827/2020-03-16/G/B.1.5.1
>Iceland/72/EPI_ISL_417860/2020-03-08/GR/B.1.1
>Iceland/73/EPI_ISL_417861/2020-03-09/GR/B.1.1
>Iceland/8/EPI_ISL_417864/2020-03-15/V/B.2.7
>Iceland/80/EPI_ISL_417865/2020-03-09/GH/B.1
>Iceland/77/EPI_ISL_417862/2020-03-09/GR/B.1.1
>Iceland/78/EPI_ISL_417863/2020-03-09/GR/B.1.1
>Iceland/83/EPI_ISL_417868/2020-03-09/GR/B.1.1
>New Zealand/20VR0275/EPI_ISL_416538/2020-03-15/S/A.3
>Iceland/81/EPI_ISL_417866/2020-03-09/GH/B.1
>Iceland/82/EPI_ISL_417867/2020-03-09/GR/B.1.1
>New Zealand/01/EPI_ISL_413490/2020-02-27/O/B.4
>Iceland/52/EPI_ISL_417850/2020-03-05/GH/B.1
>Iceland/59/EPI_ISL_417853/2020-03-06/GH/B.1
>Saudi Arabia/SCDC-3324/EPI_ISL_416522/2020-03-10/GH/B.1.36
>USA/WI-03/EPI_ISL_416523/2020-03-14/GH/B.1
>Iceland/6/EPI_ISL_417854/2020-03-13/GH/B.1
>Iceland/53/EPI_ISL_417851/2020-03-05/G/B.1
>Saudi Arabia/SCDC-3321/EPI_ISL_416521/2020-03-10/GH/B.1.36
>Iceland/56/EPI_ISL_417852/2020-03-06/GR/B.1.1
>Iceland/66/EPI_ISL_417857/2020-03-07/GH/B.1
>Iceland/63/EPI_ISL_417855/2020-03-07/GH/B.1
>Japan/SMU-0311S2/EPI_ISL_416524/2020-03-11/G/B.1
>Iceland/64/EPI_ISL_417856/2020-03-07/GH/B.1
>Japan/SMU-0311S3/EPI_ISL_416525/2020-03-11/G/B.1
>New Zealand/20VR0189/EPI_ISL_416519/2020-03-02/GR/B.1.1
>Iceland/9/EPI_ISL_417871/2020-03-11/S/A.1.1
>Kuwait/KU09/EPI_ISL_416541/2020-03-02/O/B.4
>Iceland/90/EPI_ISL_417872/2020-03-10/GH/B.1
>Iceland/96/EPI_ISL_417875/2020-03-10/GH/B.1
>Iceland/97/EPI_ISL_417876/2020-03-10/GR/B.1.1.17
>Iceland/91/EPI_ISL_417873/2020-03-10/GH/B.1
>Kuwait/KU17/EPI_ISL_416542/2020-03-02/O/B.4
>Iceland/95/EPI_ISL_417874/2020-03-10/GH/B.1
>Kuwait/KU18/EPI_ISL_416543/2020-03-02/O/B.4
>Slovakia/SK-BMC5/EPI_ISL_417879/2020-03-06/GH/B.1
>Slovakia/SK-BMC1/EPI_ISL_417877/2020-03-06/G/B.1
>Slovakia/SK-BMC2/EPI_ISL_417878/2020-03-07/GH/B.1
>New Zealand/20VR0276/EPI_ISL_416539/2020-03-15/S/A
>Wales/PHWC-25542/EPI_ISL_421003/2020-03-23/GR/B.1.1.1
>Wales/PHWC-25551/EPI_ISL_421004/2020-03-23/GR/B.1.1.2
>Wales/PHWC-25524/EPI_ISL_421002/2020-03-23/L/B.3
>Wales/PHWC-255E8/EPI_ISL_421010/2020-03-23/L/B.3
>Wales/PHWC-255F7/EPI_ISL_421011/2020-03-24/G/B.1.67
>Wales/PHWC-255D9/EPI_ISL_421009/2020-03-23/L/B.3
>Wales/PHWC-255AC/EPI_ISL_421008/2020-03-23/G/B.1.35
>Wales/PHWC-25560/EPI_ISL_421005/2020-03-23/GH/B.1.44
>Wales/PHWC-2557F/EPI_ISL_421006/2020-03-23/L/B.3
>Iceland/153/EPI_ISL_417802/2020-03-13/GR/B.1.1.17
>Iceland/156/EPI_ISL_417803/2020-03-13/G/B.1
>Iceland/15/EPI_ISL_417800/2020-03-02/GR/B.1.1
>England/09c/EPI_ISL_412116/2020-02-09/O/B.2.1
>Iceland/151/EPI_ISL_417801/2020-03-13/V/B.2
>Taiwan/144/EPI_ISL_421641/2020-03-19/G/B.1
>France/IDF0515-isl/EPI_ISL_410984/2020-01-29/O/B
>USA/NY-NYUMC54/EPI_ISL_420309/2020-03-19/GR/B.1.1
>USA/AK-PHL06/EPI_ISL_420305/2020-03-16/G/B.1.5
>USA/NY-NYUMC53/EPI_ISL_420308/2020-03-19/GH/B.1
>Australia/NSWID930/EPI_ISL_421636/2020-03-26/GH/B.1
>USA/NY-NYUMC52/EPI_ISL_420307/2020-03-19/GH/B.1.3
>USA/NY-NYUMC51/EPI_ISL_420302/2020-03-18/GH/B.1
>USA/NY-PV09102/EPI_ISL_421634/2020-03-21/GH/B.1
>USA/NY-NYUMC50/EPI_ISL_420301/2020-03-18/GH/B.1
>USA/NY-PV09103/EPI_ISL_421635/2020-03-21/GH/B.1
>USA/AK-PHL03/EPI_ISL_420304/2020-03-15/G/B.1
>USA/NY-PV09098/EPI_ISL_421632/2020-03-19/GH/B.1.3
>USA/AK-PHL02/EPI_ISL_420303/2020-03-15/G/B.1
>USA/NY-PV09099/EPI_ISL_421633/2020-03-18/V/B.2
>USA/NY-PV09092/EPI_ISL_421630/2020-03-18/GH/B.1
>USA/NY-PV09097/EPI_ISL_421631/2020-03-18/GH/B.1
>USA/NY-NYUMC49/EPI_ISL_420300/2020-03-18/GH/B.1.3
>Japan/P5-3/EPI_ISL_419311/2020-03-13/GR/B.1.1
>Japan/P5-2/EPI_ISL_419310/2020-03-13/GR/B.1.1
>Japan/TY-WK-012/EPI_ISL_408665/2020-01-29/S/A
>USA/NY-PV09090/EPI_ISL_421629/2020-03-19/GH/B.1
>USA/NY-PV09087/EPI_ISL_421627/2020-03-18/GH/B.1
>USA/NY-PV09088/EPI_ISL_421628/2020-03-19/GH/B.1.3
>USA/NY-PV09083/EPI_ISL_421626/2020-03-21/GH/B.1
>Japan/TY-WK-521/EPI_ISL_408667/2020-01-31/S/A
>USA/NY-PV09077/EPI_ISL_421623/2020-03-20/GH/B.1
>Japan/TY-WK-501/EPI_ISL_408666/2020-01-31/S/A
>USA/NY-PV09079/EPI_ISL_421624/2020-03-20/GH/B.1
>Japan/KY-V-029/EPI_ISL_408669/2020-01-29/L/B
>USA/NY-PV09075/EPI_ISL_421621/2020-03-20/GR/B.1.1
>Portugal/PT0026/EPI_ISL_418011/2020-03-04/GR/B.1.1
>Belgium/LY-030575/EPI_ISL_420331/2020-03-05/GR/B.1.1
>India/1093/EPI_ISL_421663/2020-03-10/O/B.4
>Portugal/PT0025/EPI_ISL_418010/2020-03-03/G/B.1
>Belgium/MCW-030574/EPI_ISL_420330/2020-03-05/GR/B.1.1
>India/1100/EPI_ISL_421664/2020-03-10/O/B.4
>Belgium/RS-030677/EPI_ISL_420333/2020-03-06/GR/B.1.1
>Belgium/WAM-030676/EPI_ISL_420332/2020-03-06/GR/B.1.1
>India/1073/EPI_ISL_421662/2020-03-10/O/B.4
>Portugal/PT0030/EPI_ISL_418015/2020-03-09/GR/B.1.1
>Portugal/PT0029/EPI_ISL_418014/2020-03-09/GR/B.1.1
>USA/OSUP0109/EPI_ISL_421660/2020-04-01/GR/B.1.1
>Portugal/PT0028/EPI_ISL_418013/2020-03-07/GR/B.1.1
>Portugal/PT0027/EPI_ISL_418012/2020-03-06/G/B.1
>Portugal/PT0034/EPI_ISL_418019/2020-03-15/GR/B.1.1
>Portugal/PT0033/EPI_ISL_418018/2020-03-16/GR/B.1.1
>Portugal/PT0032/EPI_ISL_418017/2020-03-16/G/B.1
>Portugal/PT0031/EPI_ISL_418016/2020-03-10/GR/B.1.1
>USA/CA1/EPI_ISL_406034/2020-01-23/S/A
>USA/CA2/EPI_ISL_406036/2020-01-22/O/B
>Shenzhen/HKU-SZ-002/EPI_ISL_406030/2020-01-10/S/A
>Taiwan/2/EPI_ISL_406031/2020-01-23/O/B
>Belgium/VGA-030672/EPI_ISL_420328/2020-03-06/GR/B.1.1
>Belgium/HL-030771/EPI_ISL_420327/2020-03-07/G/B.1
>Belgium/GE-030573/EPI_ISL_420329/2020-03-05/G/B.1
>Belgium/DVBJ-030468/EPI_ISL_420324/2020-03-04/GH/B.1
>Latvia/0004/EPI_ISL_421656/2020-03-25/L/B.3
>Belgium/BJ-030767/EPI_ISL_420323/2020-03-07/GR/B.1.1
>Belgium/AKM-030670/EPI_ISL_420326/2020-03-06/GR/B.1.1
>Belgium/DLDJ-030569/EPI_ISL_420325/2020-03-05/G/B.1
>Latvia/0003/EPI_ISL_421655/2020-03-25/O/B
>Belgium/030959/EPI_ISL_420320/2020-03-09/GR/B.1.1
>Kuwait/KU001/EPI_ISL_421652/2020-03-16/O/B
>Latvia/0001/EPI_ISL_421653/2020-03-25/G/B.1
>Belgium/DBOM-030566/EPI_ISL_420322/2020-03-05/GH/B.1
>Belgium/WWM-030665/EPI_ISL_420321/2020-03-06/GR/B.1.1
>Taiwan/225/EPI_ISL_421651/2020-03-22/GR/B.1.1.10
>Portugal/PT0019/EPI_ISL_418004/2020-03-12/GR/B.1.1
>Portugal/PT0018/EPI_ISL_418003/2020-03-10/G/B.1
>Portugal/PT0017/EPI_ISL_418002/2020-03-11/GR/B.1.1
>Portugal/PT0016/EPI_ISL_418001/2020-03-10/GR/B.1.1
>Portugal/PT0023/EPI_ISL_418008/2020-03-13/GR/B.1.1
>Portugal/PT0022/EPI_ISL_418007/2020-03-13/GR/B.1.1
>Portugal/PT0021/EPI_ISL_418006/2020-03-13/GH/B.1
>Portugal/PT0020/EPI_ISL_418005/2020-03-12/V/B.2
>Portugal/PT0024/EPI_ISL_418009/2020-03-15/G/B.1.5.4
>Belgium/RJ-030552/EPI_ISL_420317/2020-03-05/GR/B.1.1
>Belgium/GJ-030458/EPI_ISL_420319/2020-03-04/GR/B.1.1
>Belgium/TG-030757/EPI_ISL_420318/2020-03-07/GR/B.1.1
>Norway/1953/EPI_ISL_420313/2020-03-10/G/B.1
>Norway/2114/EPI_ISL_420312/2020-03-18/GH/B.1
>Belgium/RYR-030649/EPI_ISL_420315/2020-03-06/GR/B.1.1
>Belgium/NL-030447/EPI_ISL_420314/2020-03-04/GR/B.1.1
>Belgium/LD-030597/EPI_ISL_420353/2020-03-05/O/B.1.1
>USA/WA-UW248/EPI_ISL_418033/2020-03-16/G/B.1
>USA/MN129-MDH129/EPI_ISL_421685/2020-03-16/GH/B.1
>Belgium/DCS-030796/EPI_ISL_420352/2020-03-07/GR/B.1.1
>USA/WA-UW247/EPI_ISL_418032/2020-03-16/G/B.1
>USA/MN130-MDH130/EPI_ISL_421686/2020-03-17/GH/B.1
>Belgium/RR-030699/EPI_ISL_420355/2020-03-06/GR/B.1.1
>USA/MN124-MDH124/EPI_ISL_421683/2020-03-15/GH/B.1
>Belgium/BS-030598/EPI_ISL_420354/2020-03-05/GR/B.1.1
>USA/WA-UW245/EPI_ISL_418030/2020-03-16/S/A.1
>USA/MN128-MDH128/EPI_ISL_421684/2020-03-16/GR/B.1.1
>USA/WA-UW252/EPI_ISL_418037/2020-03-16/GH/B.1
>USA/MN-UW251/EPI_ISL_418036/2020-03-13/GH/B.1
>Belgium/VMC-030695/EPI_ISL_420351/2020-03-06/GR/B.1.1
>Belgium/BDW-030694/EPI_ISL_420350/2020-03-06/G/B.1
>USA/WA-UW249/EPI_ISL_418034/2020-03-16/S/A.1
>USA/CT-UW254/EPI_ISL_418039/2020-03-13/GH/B.1
>USA/WA-UW253/EPI_ISL_418038/2020-03-15/S/A.1
>Belgium/DD-030593/EPI_ISL_420349/2020-03-05/GR/B.1.1
>Belgium/SB-030990/EPI_ISL_420346/2020-03-09/G/B.1
>Belgium/MC-030689/EPI_ISL_420345/2020-03-06/G/B.1
>Belgium/FM-030592/EPI_ISL_420348/2020-03-05/G/B.1
>Belgium/DA-030691/EPI_ISL_420347/2020-03-06/G/B.1
>Portugal/PT0037/EPI_ISL_418022/2020-03-15/GH/B.1
>Belgium/ECC-030686/EPI_ISL_420342/2020-03-06/G/B.1
>Portugal/PT0036/EPI_ISL_418021/2020-03-16/V/B.2.1
>Belgium/LM-030685/EPI_ISL_420341/2020-03-06/GR/B.1.1
>Portugal/PT0035/EPI_ISL_418020/2020-03-16/V/B.2.1
>Belgium/RJL-030588/EPI_ISL_420344/2020-03-05/GR/B.1.1
>India/1644/EPI_ISL_421672/2020-03-12/O/B.4
>Belgium/BM-030687/EPI_ISL_420343/2020-03-06/G/B.1.1
>India/1617/EPI_ISL_421670/2020-03-12/O/B.4
>Portugal/PT0040/EPI_ISL_418025/2020-03-17/V/B
>India/1621/EPI_ISL_421671/2020-03-12/O/B.4
>Portugal/PT0039/EPI_ISL_418024/2020-03-17/G/B.1
>Belgium/MJP-030684/EPI_ISL_420340/2020-03-06/GR/B.1.1
>Portugal/PT0038/EPI_ISL_418023/2020-03-17/GR/B.1.1
>USA/WA-UW244/EPI_ISL_418029/2020-03-16/S/A.1
>USA/MN-UW243/EPI_ISL_418028/2020-03-13/GH/B.1
>Portugal/PT0042/EPI_ISL_418027/2020-03-17/S/A.2
>Belgium/SJ-030583/EPI_ISL_420339/2020-03-05/L/B.3
>Belgium/AC-030982/EPI_ISL_420338/2020-03-09/L/B.3
>India/1616/EPI_ISL_421669/2020-03-12/O/B.4
>Belgium/CD-030679/EPI_ISL_420335/2020-03-06/GR/B.1.1
[truncated: 1,969 more rows]

## Sheet: Table S11
Table S11: The GISAID identities of 75,681 SARS-CoV-2 genome assemblies
>hCoV-19/Australia/NT12/2020|EPI_ISL_426900|2020
>hCoV-19/Australia/NT13/2020|EPI_ISL_426901|2020
>hCoV-19/Australia/NT17/2020|EPI_ISL_426904|2020
>hCoV-19/Australia/VIC473/2020|EPI_ISL_426906|2020-03-28
>hCoV-19/Australia/VIC475/2020|EPI_ISL_426907|2020-03-28
>hCoV-19/Australia/VIC478/2020|EPI_ISL_426910|2020-03-28
>hCoV-19/Netherlands/Utrecht_45/2020|EPI_ISL_461243|2020-04-14
>hCoV-19/Netherlands/Utrecht_48/2020|EPI_ISL_461244|2020-05-20
>hCoV-19/Netherlands/Utrecht_49/2020|EPI_ISL_461245|2020-05-20
>hCoV-19/Netherlands/Utrecht_50/2020|EPI_ISL_461246|2020-05-22
>hCoV-19/Netherlands/Zeeland_1/2020|EPI_ISL_461247|2020-03-21
>hCoV-19/Netherlands/Zeeland_12/2020|EPI_ISL_461250|2020-03-31
>hCoV-19/Netherlands/Zeeland_13/2020|EPI_ISL_461251|2020-03-28
>hCoV-19/Netherlands/Zeeland_16/2020|EPI_ISL_461254|2020-03-28
>hCoV-19/Netherlands/Zeeland_17/2020|EPI_ISL_461255|2020-03-24
>hCoV-19/Netherlands/Zeeland_19/2020|EPI_ISL_461257|2020-03-24
>hCoV-19/Netherlands/Zeeland_2/2020|EPI_ISL_461258|2020-03-24
>hCoV-19/Netherlands/Zeeland_20/2020|EPI_ISL_461259|2020-03-18
>hCoV-19/Netherlands/Zeeland_21/2020|EPI_ISL_461260|2020-03-24
>hCoV-19/Netherlands/Zeeland_22/2020|EPI_ISL_461261|2020-03-31
>hCoV-19/Netherlands/Zeeland_26/2020|EPI_ISL_461264|2020-03-27
>hCoV-19/USA/LA-GBCL-26629218/2020|EPI_ISL_485223|2020-04-23
>hCoV-19/USA/LA-GBCL-26629227/2020|EPI_ISL_485226|2020-04-23
>hCoV-19/USA/LA-GBCL-26629228/2020|EPI_ISL_485227|2020-04-22
>hCoV-19/USA/LA-GBCL-26629230/2020|EPI_ISL_485228|2020-04-22
>hCoV-19/USA/LA-GBCL-26629234/2020|EPI_ISL_485230|2020-04-22
>hCoV-19/USA/LA-GBCL-26629237/2020|EPI_ISL_485231|2020-04-22
>hCoV-19/USA/LA-GBCL-26629239/2020|EPI_ISL_485232|2020-04-21
>hCoV-19/USA/LA-GBCL-26629240/2020|EPI_ISL_485233|2020-04-21
>hCoV-19/USA/LA-GBCL-26629241/2020|EPI_ISL_485234|2020-04-21
>hCoV-19/USA/LA-GBCL-26629247/2020|EPI_ISL_485235|2020-04-21
>hCoV-19/USA/LA-GBCL-26629254/2020|EPI_ISL_485237|2020-04-21
>hCoV-19/USA/LA-GBCL-26629255/2020|EPI_ISL_485238|2020-04-21
>hCoV-19/USA/LA-GBCL-26629260/2020|EPI_ISL_485240|2020-04-21
>hCoV-19/USA/LA-GBCL-26629267/2020|EPI_ISL_485243|2020-04-21
>hCoV-19/USA/LA-GBCL-26629268/2020|EPI_ISL_485244|2020-04-21
>hCoV-19/USA/LA-GBCL-26684444/2020|EPI_ISL_485269|2020-04-11
>hCoV-19/USA/LA-GBCL-26684446/2020|EPI_ISL_485270|2020-04-11
>hCoV-19/USA/LA-GBCL-26684447/2020|EPI_ISL_485271|2020-04-11
>hCoV-19/USA/LA-GBCL-26684453/2020|EPI_ISL_485275|2020-04-11
>hCoV-19/USA/LA-GBCL-26684457/2020|EPI_ISL_485278|2020-04-11
>hCoV-19/USA/LA-GBCL-26684458/2020|EPI_ISL_485279|2020-04-04
>hCoV-19/USA/LA-GBCL-26684459/2020|EPI_ISL_485280|2020-04-11
>hCoV-19/USA/LA-GBCL-26684460/2020|EPI_ISL_485281|2020-04-11
>hCoV-19/USA/LA-GBCL-26684461/2020|EPI_ISL_485282|2020-04-11
>hCoV-19/USA/LA-GBCL-26684462/2020|EPI_ISL_485283|2020-04-04
>hCoV-19/USA/LA-GBCL-26684463/2020|EPI_ISL_485284|2020-04-04
>hCoV-19/USA/LA-GBCL-26684466/2020|EPI_ISL_485286|2020-04-11
>hCoV-19/USA/LA-GBCL-26684467/2020|EPI_ISL_485287|2020-04-11
>hCoV-19/USA/LA-GBCL-26684470/2020|EPI_ISL_485288|2020-04-10
>hCoV-19/USA/LA-GBCL-26684471/2020|EPI_ISL_485289|2020-04-10
>hCoV-19/USA/LA-GBCL-26684472/2020|EPI_ISL_485290|2020-04-10
>hCoV-19/USA/LA-GBCL-26684473/2020|EPI_ISL_485291|2020-04-10
>hCoV-19/USA/LA-GBCL-26684478/2020|EPI_ISL_485294|2020-04-10
>hCoV-19/USA/LA-GBCL-26684480/2020|EPI_ISL_485295|2020-04-10
>hCoV-19/USA/LA-GBCL-26684481/2020|EPI_ISL_485296|2020-04-10
>hCoV-19/USA/LA-GBCL-26684484/2020|EPI_ISL_485297|2020-04-10
>hCoV-19/USA/LA-GBCL-26684485/2020|EPI_ISL_485298|2020-04-04
>hCoV-19/USA/FL-BPHL-0722/2020|EPI_ISL_509780|2020-07-21
>hCoV-19/USA/FL-BPHL-0723/2020|EPI_ISL_509781|2020-07-21
>hCoV-19/USA/FL-BPHL-0724/2020|EPI_ISL_509782|2020-07-21
>hCoV-19/USA/FL-BPHL-0725/2020|EPI_ISL_509783|2020-07-14
>hCoV-19/USA/FL-BPHL-0728/2020|EPI_ISL_509786|2020-07-14
>hCoV-19/USA/FL-BPHL-0729/2020|EPI_ISL_509787|2020-07-14
>hCoV-19/USA/FL-BPHL-0730/2020|EPI_ISL_509788|2020-07-14
>hCoV-19/USA/FL-BPHL-0731/2020|EPI_ISL_509789|2020-07-14
>hCoV-19/USA/FL-BPHL-0733/2020|EPI_ISL_509791|2020-07-13
>hCoV-19/USA/FL-BPHL-0734/2020|EPI_ISL_509792|2020-07-14
>hCoV-19/USA/FL-BPHL-0735/2020|EPI_ISL_509793|2020-07-14
>hCoV-19/USA/FL-BPHL-0736/2020|EPI_ISL_509794|2020-07-14
>hCoV-19/USA/FL-BPHL-0737/2020|EPI_ISL_509795|2020-07-16
>hCoV-19/USA/FL-BPHL-0738/2020|EPI_ISL_509796|2020-07-15
>hCoV-19/USA/FL-BPHL-0739/2020|EPI_ISL_509797|2020-07-15
>hCoV-19/USA/CA-UW-869/2020|EPI_ISL_509799|2020-07-08
>hCoV-19/Switzerland/BL-ETHZ-210019/2020|EPI_ISL_510765|2020-07-21
>hCoV-19/Switzerland/ZH-ETHZ-210021/2020|EPI_ISL_510766|2020-07-21
>hCoV-19/Switzerland/ZH-ETHZ-210022/2020|EPI_ISL_510767|2020-07-21
>hCoV-19/Switzerland/ZH-ETHZ-210023/2020|EPI_ISL_510768|2020-07-21
>hCoV-19/Switzerland/TI-ETHZ-210025/2020|EPI_ISL_510769|2020-07-21
>hCoV-19/Switzerland/UR-ETHZ-210026/2020|EPI_ISL_510770|2020-07-21
>hCoV-19/Switzerland/AG-ETHZ-210028/2020|EPI_ISL_510771|2020-07-22
>hCoV-19/Switzerland/ZH-ETHZ-210030/2020|EPI_ISL_510772|2020-07-22
>hCoV-19/Switzerland/ZH-ETHZ-210032/2020|EPI_ISL_510773|2020-07-22
>hCoV-19/Switzerland/ZH-ETHZ-210033/2020|EPI_ISL_510774|2020-07-22
>hCoV-19/Switzerland/ZH-ETHZ-210034/2020|EPI_ISL_510775|2020-07-22
>hCoV-19/Switzerland/BE-ETHZ-210035/2020|EPI_ISL_510776|2020-07-22
>hCoV-19/Switzerland/GR-ETHZ-210036/2020|EPI_ISL_510777|2020-07-22
>hCoV-19/Switzerland/ZH-ETHZ-210037/2020|EPI_ISL_510778|2020-07-22
>hCoV-19/Switzerland/BE-ETHZ-210038/2020|EPI_ISL_510779|2020-07-23
>hCoV-19/Switzerland/BE-ETHZ-210039/2020|EPI_ISL_510780|2020-07-23
>hCoV-19/Switzerland/SZ-ETHZ-210040/2020|EPI_ISL_510781|2020-07-23
>hCoV-19/Switzerland/GR-ETHZ-210045/2020|EPI_ISL_510784|2020-07-23
>hCoV-19/Switzerland/ZH-ETHZ-210047/2020|EPI_ISL_510785|2020-07-17
>hCoV-19/Switzerland/SZ-ETHZ-210048/2020|EPI_ISL_510786|2020-07-17
>hCoV-19/Switzerland/BL-ETHZ-210050/2020|EPI_ISL_510787|2020-07-19
>hCoV-19/Switzerland/ZH-ETHZ-210051/2020|EPI_ISL_510788|2020-07-19
>hCoV-19/Switzerland/UR-ETHZ-210055/2020|EPI_ISL_510789|2020-07-19
>hCoV-19/Switzerland/BE-ETHZ-210060/2020|EPI_ISL_510793|2020-07-20
>hCoV-19/Switzerland/VD-ETHZ-210061/2020|EPI_ISL_510794|2020-07-20
>hCoV-19/Switzerland/UR-ETHZ-210062/2020|EPI_ISL_510795|2020-07-20
>hCoV-19/Switzerland/BL-ETHZ-210064/2020|EPI_ISL_510796|2020-07-21
>hCoV-19/Switzerland/BE-ETHZ-210066/2020|EPI_ISL_510798|2020-07-21
>hCoV-19/Australia/VIC4712/2020|EPI_ISL_519100|2020-07-16
>hCoV-19/Australia/VIC4713/2020|EPI_ISL_519101|2020-07-14
>hCoV-19/Australia/VIC4714/2020|EPI_ISL_519102|2020-07-14
>hCoV-19/Australia/VIC4715/2020|EPI_ISL_519103|2020
>hCoV-19/Australia/VIC4716/2020|EPI_ISL_519104|2020-07-14
>hCoV-19/Australia/VIC4717/2020|EPI_ISL_519105|2020-07-14
>hCoV-19/Australia/VIC4718/2020|EPI_ISL_519106|2020-07-14
>hCoV-19/Australia/VIC4719/2020|EPI_ISL_519107|2020-07-13
>hCoV-19/Australia/VIC4720/2020|EPI_ISL_519108|2020-07-15
>hCoV-19/Australia/VIC4721/2020|EPI_ISL_519109|2020-07-14
>hCoV-19/Australia/VIC4722/2020|EPI_ISL_519110|2020-07-15
>hCoV-19/Australia/VIC4723/2020|EPI_ISL_519111|2020-07-15
>hCoV-19/Australia/VIC4725/2020|EPI_ISL_519113|2020-07-13
>hCoV-19/Australia/VIC4726/2020|EPI_ISL_519114|2020-07-12
>hCoV-19/Australia/VIC4727/2020|EPI_ISL_519115|2020-07-12
>hCoV-19/Australia/VIC4728/2020|EPI_ISL_519116|2020-07-12
>hCoV-19/Australia/VIC4729/2020|EPI_ISL_519117|2020-07-13
>hCoV-19/Australia/VIC4730/2020|EPI_ISL_519118|2020-07-14
>hCoV-19/Australia/VIC4731/2020|EPI_ISL_519119|2020-07-14
>hCoV-19/Australia/VIC4732/2020|EPI_ISL_519120|2020-07-15
>hCoV-19/Australia/VIC4733/2020|EPI_ISL_519121|2020-07-15
>hCoV-19/Australia/VIC4734/2020|EPI_ISL_519122|2020-07-14
>hCoV-19/Australia/VIC4735/2020|EPI_ISL_519123|2020-07-15
>hCoV-19/Australia/VIC4736/2020|EPI_ISL_519124|2020-07-14
>hCoV-19/Australia/VIC4737/2020|EPI_ISL_519125|2020-07-21
>hCoV-19/Australia/VIC4738/2020|EPI_ISL_519126|2020-07-14
>hCoV-19/Australia/VIC4739/2020|EPI_ISL_519127|2020-07-14
>hCoV-19/Australia/VIC4740/2020|EPI_ISL_519128|2020-07-15
>hCoV-19/Australia/VIC4742/2020|EPI_ISL_519130|2020-07-16
>hCoV-19/Australia/VIC4743/2020|EPI_ISL_519131|2020-07-14
>hCoV-19/Australia/VIC4744/2020|EPI_ISL_519132|2020-07-14
>hCoV-19/Australia/VIC4745/2020|EPI_ISL_519133|2020-07-16
>hCoV-19/Australia/VIC4746/2020|EPI_ISL_519134|2020-07-14
>hCoV-19/Australia/VIC4747/2020|EPI_ISL_519135|2020-07-21
>hCoV-19/Australia/VIC4748/2020|EPI_ISL_519136|2020-07-14
>hCoV-19/Australia/VIC4749/2020|EPI_ISL_519137|2020-07-16
>hCoV-19/Australia/VIC4750/2020|EPI_ISL_519138|2020-07-15
>hCoV-19/Australia/VIC4751/2020|EPI_ISL_519139|2020-07-16
>hCoV-19/Australia/VIC4752/2020|EPI_ISL_519140|2020-07-16
>hCoV-19/Australia/VIC4753/2020|EPI_ISL_519141|2020-07-16
>hCoV-19/Australia/VIC4754/2020|EPI_ISL_519142|2020-07-17
>hCoV-19/Australia/VIC4755/2020|EPI_ISL_519143|2020-07-16
>hCoV-19/Australia/VIC4756/2020|EPI_ISL_519144|2020-07-16
>hCoV-19/Australia/VIC4757/2020|EPI_ISL_519145|2020-07-17
>hCoV-19/Australia/VIC4758/2020|EPI_ISL_519146|2020-07-17
>hCoV-19/Australia/VIC4759/2020|EPI_ISL_519147|2020-07-17
>hCoV-19/Australia/VIC4760/2020|EPI_ISL_519148|2020-07-15
>hCoV-19/Australia/VIC4761/2020|EPI_ISL_519149|2020-07-15
>hCoV-19/Australia/VIC4762/2020|EPI_ISL_519150|2020-07-17
>hCoV-19/Australia/VIC4763/2020|EPI_ISL_519151|2020-07-17
>hCoV-19/Australia/VIC4764/2020|EPI_ISL_519152|2020-07-17
>hCoV-19/Australia/VIC4765/2020|EPI_ISL_519153|2020-07-17
>hCoV-19/Australia/VIC4766/2020|EPI_ISL_519154|2020-07-17
>hCoV-19/Australia/VIC4767/2020|EPI_ISL_519155|2020-07-18
>hCoV-19/Australia/VIC4768/2020|EPI_ISL_519156|2020-07-17
>hCoV-19/Australia/VIC4769/2020|EPI_ISL_519157|2020-07-19
>hCoV-19/Australia/VIC4772/2020|EPI_ISL_519158|2020-07-17
>hCoV-19/Australia/VIC4773/2020|EPI_ISL_519159|2020-07-17
>hCoV-19/Australia/VIC4774/2020|EPI_ISL_519160|2020-07-18
>hCoV-19/Australia/VIC4775/2020|EPI_ISL_519161|2020-07-17
>hCoV-19/Australia/VIC4777/2020|EPI_ISL_519163|2020-07-18
>hCoV-19/Australia/VIC4778/2020|EPI_ISL_519164|2020-07-18
>hCoV-19/Australia/VIC4780/2020|EPI_ISL_519166|2020-07-18
>hCoV-19/Australia/VIC4781/2020|EPI_ISL_519167|2020
>hCoV-19/Australia/VIC4782/2020|EPI_ISL_519168|2020-07-15
>hCoV-19/Australia/VIC4783/2020|EPI_ISL_519169|2020-07-14
>hCoV-19/Australia/VIC4784/2020|EPI_ISL_519170|2020-07-19
>hCoV-19/Australia/VIC4785/2020|EPI_ISL_519171|2020-07-18
>hCoV-19/Australia/VIC4786/2020|EPI_ISL_519172|2020
>hCoV-19/Australia/VIC4787/2020|EPI_ISL_519173|2020-07-14
>hCoV-19/Australia/VIC4788/2020|EPI_ISL_519174|2020-07-18
>hCoV-19/Australia/VIC4790/2020|EPI_ISL_519176|2020-07-15
>hCoV-19/Australia/VIC4791/2020|EPI_ISL_519177|2020-07-15
>hCoV-19/Australia/VIC4792/2020|EPI_ISL_519178|2020-07-14
>hCoV-19/Australia/VIC4793/2020|EPI_ISL_519179|2020-07-18
>hCoV-19/Australia/VIC5337/2020|EPI_ISL_520100|2020-07-18
>hCoV-19/Australia/VIC5338/2020|EPI_ISL_520101|2020-07-18
>hCoV-19/Australia/VIC5339/2020|EPI_ISL_520102|2020-07-18
>hCoV-19/Australia/VIC5340/2020|EPI_ISL_520103|2020-07-19
>hCoV-19/Australia/VIC5341/2020|EPI_ISL_520104|2020-07-18
>hCoV-19/Australia/VIC5342/2020|EPI_ISL_520105|2020-07-18
>hCoV-19/Australia/VIC5343/2020|EPI_ISL_520106|2020-07-19
>hCoV-19/Australia/VIC5344/2020|EPI_ISL_520107|2020-07-18
>hCoV-19/Australia/VIC5345/2020|EPI_ISL_520108|2020-07-21
>hCoV-19/Australia/VIC5346/2020|EPI_ISL_520109|2020-07-21
>hCoV-19/Australia/VIC5347/2020|EPI_ISL_520110|2020-07-17
>hCoV-19/Australia/VIC5348/2020|EPI_ISL_520111|2020-07-21
>hCoV-19/Australia/VIC5349/2020|EPI_ISL_520112|2020-07-17
>hCoV-19/Australia/VIC5350/2020|EPI_ISL_520113|2020-07-17
>hCoV-19/Australia/VIC5351/2020|EPI_ISL_520114|2020-07-17
>hCoV-19/Australia/VIC5352/2020|EPI_ISL_520115|2020-07-17
>hCoV-19/Australia/VIC5353/2020|EPI_ISL_520116|2020-07-17
>hCoV-19/Australia/VIC5354/2020|EPI_ISL_520117|2020-07-17
>hCoV-19/Australia/VIC5355/2020|EPI_ISL_520118|2020-07-19
>hCoV-19/Australia/VIC5356/2020|EPI_ISL_520119|2020-07-21
>hCoV-19/Australia/VIC5358/2020|EPI_ISL_520121|2020-07-18
>hCoV-19/Australia/VIC5359/2020|EPI_ISL_520122|2020-07-18
>hCoV-19/Australia/VIC5360/2020|EPI_ISL_520123|2020-07-18
>hCoV-19/Australia/VIC5361/2020|EPI_ISL_520124|2020-07-18
>hCoV-19/Australia/VIC5362/2020|EPI_ISL_520125|2020-07-18
>hCoV-19/Australia/VIC5363/2020|EPI_ISL_520126|2020-07-19
>hCoV-19/Australia/VIC5364/2020|EPI_ISL_520127|2020-07-19
>hCoV-19/Australia/VIC5365/2020|EPI_ISL_520128|2020-07-18
>hCoV-19/Australia/VIC5366/2020|EPI_ISL_520129|2020-07-18
>hCoV-19/Australia/VIC5367/2020|EPI_ISL_520130|2020-07-19
>hCoV-19/Australia/VIC5368/2020|EPI_ISL_520131|2020-07-18
>hCoV-19/Australia/VIC5369/2020|EPI_ISL_520132|2020-07-18
>hCoV-19/Australia/VIC5370/2020|EPI_ISL_520133|2020-07-18
>hCoV-19/Australia/VIC5371/2020|EPI_ISL_520134|2020-07-18
>hCoV-19/Australia/VIC5372/2020|EPI_ISL_520135|2020-07-18
>hCoV-19/Australia/VIC5373/2020|EPI_ISL_520136|2020-07-17
>hCoV-19/Australia/VIC5374/2020|EPI_ISL_520137|2020-07-17
>hCoV-19/Australia/VIC5375/2020|EPI_ISL_520138|2020-07-17
>hCoV-19/Australia/VIC5376/2020|EPI_ISL_520139|2020-07-18
>hCoV-19/Australia/VIC5377/2020|EPI_ISL_520140|2020-07-17
>hCoV-19/Australia/VIC5378/2020|EPI_ISL_520141|2020-07-17
>hCoV-19/Australia/VIC5379/2020|EPI_ISL_520142|2020-07-16
>hCoV-19/Australia/VIC5380/2020|EPI_ISL_520143|2020-07-16
>hCoV-19/Australia/VIC5381/2020|EPI_ISL_520144|2020-07-18
>hCoV-19/Australia/VIC5382/2020|EPI_ISL_520145|2020-07-15
>hCoV-19/Australia/VIC5383/2020|EPI_ISL_520146|2020-07-18
>hCoV-19/Australia/VIC5384/2020|EPI_ISL_520147|2020-07-17
>hCoV-19/Australia/VIC5385/2020|EPI_ISL_520148|2020-07-18
>hCoV-19/Australia/VIC5386/2020|EPI_ISL_520149|2020-07-18
>hCoV-19/Australia/VIC5387/2020|EPI_ISL_520150|2020-07-18
>hCoV-19/Australia/VIC5388/2020|EPI_ISL_520151|2020-07-18
>hCoV-19/Australia/VIC5389/2020|EPI_ISL_520152|2020-07-18
>hCoV-19/Australia/VIC5390/2020|EPI_ISL_520153|2020-07-18
>hCoV-19/Australia/VIC5391/2020|EPI_ISL_520154|2020-07-18
>hCoV-19/Australia/VIC5392/2020|EPI_ISL_520155|2020-07-18
>hCoV-19/Australia/VIC5393/2020|EPI_ISL_520156|2020-07-18
>hCoV-19/Australia/VIC5394/2020|EPI_ISL_520157|2020-07-19
>hCoV-19/Australia/VIC5395/2020|EPI_ISL_520158|2020-07-19
>hCoV-19/Australia/VIC5396/2020|EPI_ISL_520159|2020-07-19
>hCoV-19/Australia/VIC5397/2020|EPI_ISL_520160|2020-07-20
>hCoV-19/Australia/VIC5398/2020|EPI_ISL_520161|2020-07-19
>hCoV-19/Australia/VIC5399/2020|EPI_ISL_520162|2020-07-19
>hCoV-19/Australia/VIC5400/2020|EPI_ISL_520163|2020-07-19
>hCoV-19/Australia/VIC5401/2020|EPI_ISL_520164|2020-07-19
>hCoV-19/Australia/VIC5402/2020|EPI_ISL_520165|2020-07-06
>hCoV-19/Australia/VIC5403/2020|EPI_ISL_520166|2020-07-19
>hCoV-19/Australia/VIC5404/2020|EPI_ISL_520167|2020-07-19
>hCoV-19/Australia/VIC5405/2020|EPI_ISL_520168|2020-07-19
>hCoV-19/Australia/VIC5406/2020|EPI_ISL_520169|2020-07-09
>hCoV-19/England/203690348/2020|EPI_ISL_534723|2020-09-05
>hCoV-19/England/203690351/2020|EPI_ISL_534724|2020-09-05
>hCoV-19/England/203690354/2020|EPI_ISL_534725|2020-09-05
>hCoV-19/England/203690358/2020|EPI_ISL_534726|2020-09-05
>hCoV-19/England/203690360/2020|EPI_ISL_534727|2020-09-05
>hCoV-19/England/203690361/2020|EPI_ISL_534728|2020-09-05
>hCoV-19/England/203690368/2020|EPI_ISL_534729|2020-09-05
>hCoV-19/USA/NY-WC-13741-01/2020|EPI_ISL_534731|2020-03-12
>hCoV-19/England/ALDP-98CDFD/2020|EPI_ISL_534732|2020-07-23
>hCoV-19/England/LIVE-1D290B/2020|EPI_ISL_534748|2020-08-21
>hCoV-19/Spain/VC-FISABIO-124/2020|EPI_ISL_436219|2020-03-14
>hCoV-19/Spain/VC-FISABIO-125/2020|EPI_ISL_436220|2020-03-14
>hCoV-19/Spain/VC-FISABIO-128/2020|EPI_ISL_436223|2020-03-14
>hCoV-19/Spain/VC-FISABIO-129/2020|EPI_ISL_436224|2020-03-15
>hCoV-19/Spain/VC-FISABIO-130/2020|EPI_ISL_436225|2020-03-16
>hCoV-19/Spain/VC-FISABIO-132/2020|EPI_ISL_436227|2020-03-18
>hCoV-19/Spain/VC-FISABIO-187/2020|EPI_ISL_436282|2020-03-25
>hCoV-19/Spain/VC-FISABIO-188/2020|EPI_ISL_436283|2020-03-17
>hCoV-19/Spain/VC-FISABIO-189/2020|EPI_ISL_436284|2020-03-26
>hCoV-19/Spain/VC-FISABIO-190/2020|EPI_ISL_436285|2020-03-24
>hCoV-19/Spain/VC-FISABIO-192/2020|EPI_ISL_436287|2020-03-24
>hCoV-19/Spain/VC-FISABIO-193/2020|EPI_ISL_436288|2020-03-26
>hCoV-19/Spain/VC-FISABIO-195/2020|EPI_ISL_436290|2020-03-13
>hCoV-19/Spain/VC-FISABIO-196/2020|EPI_ISL_436291|2020-03-16
>hCoV-19/Spain/VC-FISABIO-197/2020|EPI_ISL_436292|2020-03-13
>hCoV-19/Spain/VC-FISABIO-200/2020|EPI_ISL_436295|2020-03-12
>hCoV-19/Spain/VC-FISABIO-202/2020|EPI_ISL_436297|2020-03-25
>hCoV-19/Switzerland/BL-ETHZ-101184/2020|EPI_ISL_451846|2020-03-31
>hCoV-19/Switzerland/SH-ETHZ-101186/2020|EPI_ISL_451848|2020-03-31
>hCoV-19/Switzerland/JU-ETHZ-101187/2020|EPI_ISL_451849|2020-03-31
>hCoV-19/Switzerland/GR-ETHZ-101188/2020|EPI_ISL_451850|2020-03-31
>hCoV-19/Switzerland/GE-ETHZ-101189/2020|EPI_ISL_451851|2020-03-31
>hCoV-19/Switzerland/ZH-ETHZ-101190/2020|EPI_ISL_451852|2020-03-31
>hCoV-19/Switzerland/ZH-ETHZ-101191/2020|EPI_ISL_451853|2020-03-31
>hCoV-19/Switzerland/AG-ETHZ-101192/2020|EPI_ISL_451854|2020-03-31
>hCoV-19/Switzerland/ZH-ETHZ-101193/2020|EPI_ISL_451855|2020-03-31
>hCoV-19/Switzerland/BL-ETHZ-110430/2020|EPI_ISL_451859|2020-04-07
>hCoV-19/Netherlands/NoordHolland_32/2020|EPI_ISL_461221|2020-05-19
>hCoV-19/Netherlands/NoordHolland_33/2020|EPI_ISL_461222|2020-05-19
>hCoV-19/Netherlands/NoordHolland_34/2020|EPI_ISL_461223|2020-05-19
>hCoV-19/Netherlands/NoordHolland_35/2020|EPI_ISL_461224|2020-05-15
>hCoV-19/Netherlands/Overijssel_34/2020|EPI_ISL_461226|2020-05-23
>hCoV-19/Netherlands/Overijssel_35/2020|EPI_ISL_461227|2020-05-26
>hCoV-19/Netherlands/Utrecht_30/2020|EPI_ISL_461228|2020-04-20
>hCoV-19/Netherlands/Utrecht_31/2020|EPI_ISL_461229|2020-04-23
>hCoV-19/Netherlands/Utrecht_32/2020|EPI_ISL_461230|2020-04-23
>hCoV-19/Netherlands/Utrecht_34/2020|EPI_ISL_461232|2020-04-27
>hCoV-19/Netherlands/Utrecht_35/2020|EPI_ISL_461233|2020
>hCoV-19/Netherlands/Utrecht_36/2020|EPI_ISL_461234|2020-04-09
>hCoV-19/Netherlands/Utrecht_37/2020|EPI_ISL_461235|2020-04-12
>hCoV-19/Netherlands/Utrecht_38/2020|EPI_ISL_461236|2020-04-12
>hCoV-19/Netherlands/Utrecht_39/2020|EPI_ISL_461237|2020-04-28
>hCoV-19/Netherlands/Utrecht_40/2020|EPI_ISL_461238|2020-04-28
>hCoV-19/Netherlands/Utrecht_41/2020|EPI_ISL_461239|2020-04-29
>hCoV-19/Netherlands/Utrecht_42/2020|EPI_ISL_461240|2020-04-30
>hCoV-19/Netherlands/Utrecht_43/2020|EPI_ISL_461241|2020-04-14
>hCoV-19/Netherlands/Utrecht_44/2020|EPI_ISL_461242|2020-04-07
>hCoV-19/Netherlands/Zeeland_27/2020|EPI_ISL_461265|2020-04-03
>hCoV-19/Netherlands/Zeeland_28/2020|EPI_ISL_461266|2020-03-24
>hCoV-19/Netherlands/Zeeland_3/2020|EPI_ISL_461268|2020-03-29
>hCoV-19/Netherlands/Zeeland_31/2020|EPI_ISL_461270|2020-04-25
>hCoV-19/Netherlands/Zeeland_32/2020|EPI_ISL_461271|2020-04-25
>hCoV-19/Netherlands/Zeeland_33/2020|EPI_ISL_461272|2020-04-25
>hCoV-19/Netherlands/Zeeland_34/2020|EPI_ISL_461273|2020-04-26
>hCoV-19/Netherlands/Zeeland_35/2020|EPI_ISL_461274|2020-04-27
>hCoV-19/Netherlands/Zeeland_36/2020|EPI_ISL_461275|2020-04-28
>hCoV-19/Netherlands/Zeeland_37/2020|EPI_ISL_461276|2020-04-29
>hCoV-19/Netherlands/Zeeland_38/2020|EPI_ISL_461277|2020-04-29
>hCoV-19/Netherlands/Zeeland_41/2020|EPI_ISL_461280|2020-04-06
>hCoV-19/Netherlands/Zeeland_42/2020|EPI_ISL_461281|2020-03-26
>hCoV-19/Netherlands/Zeeland_43/2020|EPI_ISL_461282|2020-03-28
>hCoV-19/Netherlands/Zeeland_44/2020|EPI_ISL_461283|2020-03-24
>hCoV-19/Netherlands/Zeeland_45/2020|EPI_ISL_461284|2020-03-24
>hCoV-19/Netherlands/Zeeland_46/2020|EPI_ISL_461285|2020-03-22
>hCoV-19/Netherlands/Zeeland_47/2020|EPI_ISL_461286|2020-03-30
>hCoV-19/Netherlands/Zeeland_5/2020|EPI_ISL_461287|2020-03-18
>hCoV-19/Netherlands/Zeeland_6/2020|EPI_ISL_461288|2020-04-02
>hCoV-19/Netherlands/Zeeland_7/2020|EPI_ISL_461289|2020-03-22
>hCoV-19/Netherlands/Zeeland_9/2020|EPI_ISL_461291|2020-03-22
>hCoV-19/Netherlands/ZuidHolland_119/2020|EPI_ISL_461292|2020-04-19
>hCoV-19/Netherlands/ZuidHolland_120/2020|EPI_ISL_461293|2020-04-20
>hCoV-19/Netherlands/ZuidHolland_121/2020|EPI_ISL_461294|2020-04-21
>hCoV-19/Netherlands/ZuidHolland_122/2020|EPI_ISL_461295|2020-04-21
>hCoV-19/Netherlands/ZuidHolland_123/2020|EPI_ISL_461296|2020-04-21
>hCoV-19/Netherlands/ZuidHolland_124/2020|EPI_ISL_461297|2020-04-23
>hCoV-19/Netherlands/ZuidHolland_125/2020|EPI_ISL_461298|2020-04-24
>hCoV-19/Netherlands/ZuidHolland_126/2020|EPI_ISL_461299|2020-04-24
>hCoV-19/Austria/CeMM0376/2020|EPI_ISL_475820|2020-03-28
>hCoV-19/Austria/CeMM0377/2020|EPI_ISL_475821|2020-03-30
>hCoV-19/Austria/CeMM0379/2020|EPI_ISL_475822|2020-03-31
>hCoV-19/Austria/CeMM0380/2020|EPI_ISL_475823|2020-03-31
>hCoV-19/Austria/CeMM0381/2020|EPI_ISL_475824|2020-04-01
>hCoV-19/Austria/CeMM0382/2020|EPI_ISL_475825|2020-04-01
>hCoV-19/Austria/CeMM0384/2020|EPI_ISL_475826|2020-04-01
>hCoV-19/Austria/CeMM0385/2020|EPI_ISL_475827|2020-04-01
>hCoV-19/Austria/CeMM0386/2020|EPI_ISL_475828|2020-04-03
>hCoV-19/Austria/CeMM0388/2020|EPI_ISL_475829|2020-03-19
>hCoV-19/Austria/CeMM0390/2020|EPI_ISL_475830|2020-03-08
>hCoV-19/Austria/CeMM0391/2020|EPI_ISL_475831|2020-03-10
>hCoV-19/Austria/CeMM0392/2020|EPI_ISL_475832|2020-03-19
>hCoV-19/Austria/CeMM0393/2020|EPI_ISL_475833|2020-03-21
>hCoV-19/Austria/CeMM0397/2020|EPI_ISL_475834|2020-03-25
>hCoV-19/Austria/CeMM0400/2020|EPI_ISL_475835|2020-04-21
>hCoV-19/Austria/CeMM0401/2020|EPI_ISL_475836|2020-02-28
>hCoV-19/Austria/CeMM0436/2020|EPI_ISL_475862|2020-04-21
>hCoV-19/Austria/CeMM0439/2020|EPI_ISL_475863|2020-03-16
>hCoV-19/Austria/CeMM0441/2020|EPI_ISL_475864|2020-03-22
>hCoV-19/Austria/CeMM0448/2020|EPI_ISL_475865|2020-04-21
>hCoV-19/Austria/CeMM0449/2020|EPI_ISL_475866|2020-03-05
>hCoV-19/Austria/CeMM0454/2020|EPI_ISL_475869|2020-03-25
>hCoV-19/Austria/CeMM0458/2020|EPI_ISL_475870|2020-04-05
>hCoV-19/Austria/CeMM0460/2020|EPI_ISL_475871|2020-03-06
>hCoV-19/Austria/CeMM0461/2020|EPI_ISL_475872|2020-03-07
>hCoV-19/Austria/CeMM0462/2020|EPI_ISL_475873|2020-03-10
>hCoV-19/Austria/CeMM0463/2020|EPI_ISL_475874|2020-03-16
>hCoV-19/Austria/CeMM0466/2020|EPI_ISL_475875|2020-03-25
>hCoV-19/Austria/CeMM0468/2020|EPI_ISL_475876|2020-03-25
>hCoV-19/Austria/CeMM0473/2020|EPI_ISL_475878|2020-03-07
>hCoV-19/Austria/CeMM0474/2020|EPI_ISL_475879|2020-03-10
>hCoV-19/Austria/CeMM0475/2020|EPI_ISL_475880|2020-03-16
>hCoV-19/Austria/CeMM0479/2020|EPI_ISL_475882|2020-03-25
>hCoV-19/Austria/CeMM0480/2020|EPI_ISL_475883|2020-03-25
>hCoV-19/Austria/CeMM0481/2020|EPI_ISL_475884|2020-03-27
>hCoV-19/Austria/CeMM0483/2020|EPI_ISL_475885|2020-04-21
>hCoV-19/Austria/CeMM0484/2020|EPI_ISL_475886|2020-03-06
>hCoV-19/Austria/CeMM0516/2020|EPI_ISL_475889|2020-03-28
>hCoV-19/Austria/CeMM0517/2020|EPI_ISL_475890|2020-03-28
>hCoV-19/Austria/CeMM0519/2020|EPI_ISL_475891|2020-03-30
>hCoV-19/Austria/CeMM0521/2020|EPI_ISL_475893|2020-03-31
>hCoV-19/Austria/CeMM0527/2020|EPI_ISL_475894|2020-04-02
>hCoV-19/Austria/CeMM0528/2020|EPI_ISL_475895|2020-04-03
>hCoV-19/Austria/CeMM0530/2020|EPI_ISL_475896|2020-04-03
>hCoV-19/Austria/CeMM0532/2020|EPI_ISL_475897|2020-04-05
>hCoV-19/Austria/CeMM0536/2020|EPI_ISL_475899|2020-04-07
>hCoV-19/USA/LA-GBCL-26556572/2020|EPI_ISL_485200|2020-04-14
>hCoV-19/USA/LA-GBCL-26556574/2020|EPI_ISL_485201|2020-04-14
>hCoV-19/USA/LA-GBCL-26556575/2020|EPI_ISL_485202|2020-04-14
>hCoV-19/USA/LA-GBCL-26556576/2020|EPI_ISL_485203|2020-04-14
>hCoV-19/USA/LA-GBCL-26556578/2020|EPI_ISL_485204|2020-04-14
>hCoV-19/USA/LA-GBCL-26556579/2020|EPI_ISL_485205|2020-04-14
>hCoV-19/USA/LA-GBCL-26556581/2020|EPI_ISL_485206|2020-04-14
>hCoV-19/USA/LA-GBCL-26556585/2020|EPI_ISL_485207|2020-04-14
>hCoV-19/USA/LA-GBCL-26556586/2020|EPI_ISL_485208|2020-04-14
>hCoV-19/USA/LA-GBCL-26556587/2020|EPI_ISL_485209|2020-04-14
>hCoV-19/USA/LA-GBCL-26556588/2020|EPI_ISL_485210|2020-04-14
>hCoV-19/USA/LA-GBCL-26629190/2020|EPI_ISL_485213|2020-04-24
>hCoV-19/USA/LA-GBCL-26629192/2020|EPI_ISL_485214|2020-04-24
>hCoV-19/USA/LA-GBCL-26629202/2020|EPI_ISL_485217|2020-04-23
>hCoV-19/USA/LA-GBCL-26629204/2020|EPI_ISL_485218|2020-04-23
>hCoV-19/USA/LA-GBCL-26629209/2020|EPI_ISL_485219|2020-04-23
>hCoV-19/USA/LA-GBCL-26629211/2020|EPI_ISL_485220|2020-04-23
>hCoV-19/USA/LA-GBCL-26629213/2020|EPI_ISL_485221|2020-04-23
>hCoV-19/USA/LA-GBCL-26629217/2020|EPI_ISL_485222|2020-04-23
>hCoV-19/USA/LA-GBCL-26674720/2020|EPI_ISL_485248|2020-04-14
>hCoV-19/USA/LA-GBCL-26674721/2020|EPI_ISL_485249|2020-04-11
>hCoV-19/USA/LA-GBCL-26674722/2020|EPI_ISL_485250|2020-04-11
>hCoV-19/USA/LA-GBCL-26674728/2020|EPI_ISL_485254|2020-04-10
>hCoV-19/USA/LA-GBCL-26674732/2020|EPI_ISL_485257|2020-04-06
>hCoV-19/USA/LA-GBCL-26674733/2020|EPI_ISL_485258|2020-04-06
>hCoV-19/USA/LA-GBCL-26674735/2020|EPI_ISL_485259|2020-04-04
>hCoV-19/USA/LA-GBCL-26684430/2020|EPI_ISL_485260|2020-04-14
>hCoV-19/USA/LA-GBCL-26684437/2020|EPI_ISL_485263|2020-04-11
>hCoV-19/USA/LA-GBCL-26684438/2020|EPI_ISL_485264|2020-04-11
>hCoV-19/USA/LA-GBCL-26684440/2020|EPI_ISL_485265|2020-04-11
>hCoV-19/England/LIVE-A552C/2020|EPI_ISL_499820|2020-03-20
>hCoV-19/England/LIVE-A5595/2020|EPI_ISL_499821|2020-03-20
>hCoV-19/England/LIVE-A55E0/2020|EPI_ISL_499822|2020-03-20
>hCoV-19/England/LIVE-A56FC/2020|EPI_ISL_499823|2020-03-20
>hCoV-19/England/LIVE-A48D9/2020|EPI_ISL_499824|2020-03-10
>hCoV-19/USA/IL-UW-857/2020|EPI_ISL_509800|2020-07-08
>hCoV-19/USA/IL-UW-961/2020|EPI_ISL_509802|2020-06-04
>hCoV-19/USA/IL-UW-975/2020|EPI_ISL_509803|2020-07-16
>hCoV-19/USA/IL-UW-979/2020|EPI_ISL_509804|2020-07-19
>hCoV-19/USA/IL-UW-987/2020|EPI_ISL_509805|2020-07-16
>hCoV-19/USA/IL-UW-996/2020|EPI_ISL_509806|2020-07-20
>hCoV-19/USA/OH-UW-921/2020|EPI_ISL_509807|2020-07-12
>hCoV-19/USA/WI-UW-1002/2020|EPI_ISL_509811|2020-07-16
>hCoV-19/USA/WI-UW-1003/2020|EPI_ISL_509812|2020-07-18
>hCoV-19/USA/WI-UW-1004/2020|EPI_ISL_509813|2020-07-19
>hCoV-19/USA/WI-UW-1005/2020|EPI_ISL_509814|2020-07-17
>hCoV-19/USA/WI-UW-806/2020|EPI_ISL_509815|2020-07-09
>hCoV-19/USA/WI-UW-808/2020|EPI_ISL_509817|2020-07-15
>hCoV-19/USA/WI-UW-809/2020|EPI_ISL_509818|2020-06-19
>hCoV-19/Australia/VIC4794/2020|EPI_ISL_519180|2020-07-17
>hCoV-19/Australia/VIC4795/2020|EPI_ISL_519181|2020-07-19
>hCoV-19/Australia/VIC4796/2020|EPI_ISL_519182|2020-07-19
>hCoV-19/Australia/VIC4797/2020|EPI_ISL_519183|2020-07-19
>hCoV-19/Australia/VIC4798/2020|EPI_ISL_519184|2020-07-18
>hCoV-19/Australia/VIC4799/2020|EPI_ISL_519185|2020-07-18
>hCoV-19/Australia/VIC4802/2020|EPI_ISL_519187|2020-07-17
>hCoV-19/Australia/VIC4804/2020|EPI_ISL_519189|2020-07-15
>hCoV-19/Australia/VIC4805/2020|EPI_ISL_519190|2020-07-15
>hCoV-19/Australia/VIC4806/2020|EPI_ISL_519191|2020-07-15
>hCoV-19/Australia/VIC4808/2020|EPI_ISL_519193|2020-07-14
>hCoV-19/Australia/VIC4809/2020|EPI_ISL_519194|2020-07-17
>hCoV-19/Australia/VIC4810/2020|EPI_ISL_519195|2020-07-15
>hCoV-19/Australia/VIC4811/2020|EPI_ISL_519196|2020-07-15
>hCoV-19/Australia/VIC4813/2020|EPI_ISL_519198|2020-07-16
>hCoV-19/Australia/VIC4814/2020|EPI_ISL_519199|2020-07-14
>hCoV-19/Australia/VIC5407/2020|EPI_ISL_520170|2020-07-06
>hCoV-19/Australia/VIC5408/2020|EPI_ISL_520171|2020-07-08
>hCoV-19/Australia/VIC5409/2020|EPI_ISL_520172|2020-07-09
>hCoV-19/Australia/VIC5410/2020|EPI_ISL_520173|2020-07-06
>hCoV-19/Australia/VIC5411/2020|EPI_ISL_520174|2020-07-08
>hCoV-19/Australia/VIC5412/2020|EPI_ISL_520175|2020-07-02
>hCoV-19/Australia/VIC5413/2020|EPI_ISL_520176|2020-07-07
>hCoV-19/Australia/VIC5414/2020|EPI_ISL_520177|2020-07-06
>hCoV-19/Australia/VIC5415/2020|EPI_ISL_520178|2020-07-08
>hCoV-19/Australia/VIC5417/2020|EPI_ISL_520179|2020-07-01
>hCoV-19/Australia/VIC5418/2020|EPI_ISL_520180|2020-07-08
>hCoV-19/Australia/VIC5432/2020|EPI_ISL_520183|2020-07-15
>hCoV-19/Australia/VIC5433/2020|EPI_ISL_520184|2020-07-15
>hCoV-19/Australia/VIC5434/2020|EPI_ISL_520185|2020-07-15
>hCoV-19/Australia/VIC5435/2020|EPI_ISL_520186|2020-07-15
>hCoV-19/Australia/VIC5437/2020|EPI_ISL_520188|2020-07-15
>hCoV-19/Australia/VIC5438/2020|EPI_ISL_520189|2020-07-15
>hCoV-19/Australia/VIC5439/2020|EPI_ISL_520190|2020-07-15
>hCoV-19/Australia/VIC5441/2020|EPI_ISL_520192|2020-07-15
>hCoV-19/Australia/VIC5442/2020|EPI_ISL_520193|2020-07-15
>hCoV-19/Australia/VIC5443/2020|EPI_ISL_520194|2020-07-15
>hCoV-19/Australia/VIC5444/2020|EPI_ISL_520195|2020-07-15
>hCoV-19/Australia/VIC5445/2020|EPI_ISL_520196|2020-07-15
>hCoV-19/Australia/VIC5446/2020|EPI_ISL_520197|2020-07-15
>hCoV-19/Australia/VIC5447/2020|EPI_ISL_520198|2020-07-15
>hCoV-19/Australia/VIC5448/2020|EPI_ISL_520199|2020-07-15
>hCoV-19/England/LIVE-A97C8/2020|EPI_ISL_534749|2020-07-23
>hCoV-19/England/LIVE-A97D7/2020|EPI_ISL_534750|2020-07-24
>hCoV-19/England/LIVE-A97F5/2020|EPI_ISL_534751|2020-07-23
>hCoV-19/England/LIVE-A9801/2020|EPI_ISL_534752|2020-06-02
>hCoV-19/England/LIVE-A982F/2020|EPI_ISL_534753|2020-06-18
>hCoV-19/England/LIVE-A983E/2020|EPI_ISL_534754|2020-06-26
>hCoV-19/England/LIVE-A984D/2020|EPI_ISL_534755|2020-07-07
>hCoV-19/England/OXON-AF382/2020|EPI_ISL_534763|2020-04-13
>hCoV-19/England/OXON-AF504/2020|EPI_ISL_534764|2020-04-14
>hCoV-19/England/OXON-AF980/2020|EPI_ISL_534765|2020-04-14
>hCoV-19/England/OXON-AFFE8/2020|EPI_ISL_534766|2020-04-17
>hCoV-19/England/OXON-B046D/2020|EPI_ISL_534767|2020-04-17
>hCoV-19/England/OXON-B0764/2020|EPI_ISL_534768|2020-04-18
>hCoV-19/England/OXON-B2762/2020|EPI_ISL_534769|2020-04-10
>hCoV-19/England/OXON-B279F/2020|EPI_ISL_534770|2020-04-30
>hCoV-19/England/OXON-B27CC/2020|EPI_ISL_534771|2020-04-13
>hCoV-19/England/OXON-B27EA/2020|EPI_ISL_534772|2020-04-14
>hCoV-19/England/OXON-B2832/2020|EPI_ISL_534774|2020-05-03
>hCoV-19/England/OXON-B2841/2020|EPI_ISL_534775|2020-04-09
>hCoV-19/England/OXON-B2850/2020|EPI_ISL_534776|2020-05-07
>hCoV-19/England/OXON-B286F/2020|EPI_ISL_534777|2020-04-14
>hCoV-19/England/OXON-B288D/2020|EPI_ISL_534778|2020-04-13
>hCoV-19/England/OXON-B28BA/2020|EPI_ISL_534779|2020-04-15
>hCoV-19/England/OXON-B28E7/2020|EPI_ISL_534780|2020-04-10
>hCoV-19/England/OXON-B294E/2020|EPI_ISL_534781|2020-04-13
>hCoV-19/England/OXON-B298A/2020|EPI_ISL_534782|2020-04-06
>hCoV-19/England/OXON-B2999/2020|EPI_ISL_534783|2020-04-08
>hCoV-19/England/OXON-B29A8/2020|EPI_ISL_534784|2020-04-09
>hCoV-19/England/OXON-B29C6/2020|EPI_ISL_534785|2020-04-16
>hCoV-19/England/OXON-B29E4/2020|EPI_ISL_534786|2020-04-13
>hCoV-19/England/OXON-B2A3C/2020|EPI_ISL_534787|2020-04-12
>hCoV-19/England/OXON-B2A69/2020|EPI_ISL_534789|2020-04-09
>hCoV-19/England/OXON-B2A78/2020|EPI_ISL_534790|2020-03-09
>hCoV-19/England/OXON-B2A87/2020|EPI_ISL_534791|2020-04-11
>hCoV-19/England/OXON-B2AC3/2020|EPI_ISL_534792|2020-04-13
>hCoV-19/England/OXON-B2AF0/2020|EPI_ISL_534793|2020-04-13
>hCoV-19/England/OXON-B2B2A/2020|EPI_ISL_534795|2020-04-09
>hCoV-19/England/OXON-B2B48/2020|EPI_ISL_534796|2020-04-10
>hCoV-19/England/OXON-B2B57/2020|EPI_ISL_534797|2020-03-14
>hCoV-19/England/OXON-B2BB1/2020|EPI_ISL_534798|2020-04-06
>hCoV-19/England/OXON-B2BC0/2020|EPI_ISL_534799|2020-04-08
>hCoV-19/Australia/VIC551/2020|EPI_ISL_426813|2020-03-25
>hCoV-19/Australia/VIC553/2020|EPI_ISL_426814|2020-03-25
>hCoV-19/Australia/VIC555/2020|EPI_ISL_426816|2020-03-25
>hCoV-19/Australia/VIC556/2020|EPI_ISL_426817|2020-03-25
>hCoV-19/Australia/VIC558/2020|EPI_ISL_426819|2020-03-25
>hCoV-19/Australia/VIC912/2020|EPI_ISL_426881|2020-03-24
>hCoV-19/Australia/VIC913/2020|EPI_ISL_426882|2020-03-24
>hCoV-19/Czech Republic/IAB_1/2020|EPI_ISL_426883|2020-03-27
>hCoV-19/Czech Republic/IAB_4/2020|EPI_ISL_426884|2020-03-27
>hCoV-19/Czech Republic/IAB_8/2020|EPI_ISL_426885|2020-03-27
>hCoV-19/Czech Republic/IAB_9/2020|EPI_ISL_426886|2020-03-28
>hCoV-19/Czech Republic/IAB_10/2020|EPI_ISL_426887|2020-03-31
>hCoV-19/Czech Republic/IAB_12/2020|EPI_ISL_426888|2020-03-31
>hCoV-19/Czech Republic/IAB_14/2020|EPI_ISL_426889|2020-04-02
>hCoV-19/Czech Republic/IAB_15/2020|EPI_ISL_426890|2020-03-26
>hCoV-19/Czech Republic/IAB_16/2020|EPI_ISL_426891|2020-03-26
>hCoV-19/Czech Republic/IAB_17/2020|EPI_ISL_426892|2020-03-27
>hCoV-19/Czech Republic/IAB_18/2020|EPI_ISL_426893|2020-03-27
>hCoV-19/Czech Republic/IAB_20/2020|EPI_ISL_426894|2020-03-27
>hCoV-19/Czech Republic/IAB_21/2020|EPI_ISL_426895|2020-03-27
>hCoV-19/Czech Republic/IAB_22/2020|EPI_ISL_426896|2020-03-28
>hCoV-19/Czech Republic/IAB_23/2020|EPI_ISL_426897|2020-03-29
>hCoV-19/Australia/NT10/2020|EPI_ISL_426898|2020
>hCoV-19/Australia/NT11/2020|EPI_ISL_426899|2020
>hCoV-19/Spain/VC-FISABIO-105/2020|EPI_ISL_436200|2020-03-18
>hCoV-19/Spain/VC-FISABIO-106/2020|EPI_ISL_436201|2020-03-18
>hCoV-19/Spain/VC-FISABIO-107/2020|EPI_ISL_436202|2020-03-18
>hCoV-19/Spain/VC-FISABIO-108/2020|EPI_ISL_436203|2020-03-18
>hCoV-19/Spain/VC-FISABIO-110/2020|EPI_ISL_436205|2020-03-22
>hCoV-19/Spain/VC-FISABIO-111/2020|EPI_ISL_436206|2020-03-22
>hCoV-19/Spain/VC-FISABIO-112/2020|EPI_ISL_436207|2020-03-22
>hCoV-19/Spain/VC-FISABIO-114/2020|EPI_ISL_436209|2020-03-22
>hCoV-19/Spain/VC-FISABIO-115/2020|EPI_ISL_436210|2020-03-12
>hCoV-19/Spain/VC-FISABIO-116/2020|EPI_ISL_436211|2020-03-12
>hCoV-19/Spain/VC-FISABIO-117/2020|EPI_ISL_436212|2020-03-13
>hCoV-19/Spain/VC-FISABIO-118/2020|EPI_ISL_436213|2020-03-13
>hCoV-19/Spain/VC-FISABIO-119/2020|EPI_ISL_436214|2020-03-13
>hCoV-19/Spain/VC-FISABIO-122/2020|EPI_ISL_436217|2020-03-13
>hCoV-19/Spain/VC-FISABIO-134/2020|EPI_ISL_436229|2020-03-18
>hCoV-19/Spain/VC-FISABIO-135/2020|EPI_ISL_436230|2020-03-18
>hCoV-19/Spain/VC-FISABIO-136/2020|EPI_ISL_436231|2020-03-18
>hCoV-19/Spain/VC-FISABIO-138/2020|EPI_ISL_436233|2020-03-18
>hCoV-19/Spain/VC-FISABIO-139/2020|EPI_ISL_436234|2020-03-18
>hCoV-19/Spain/VC-FISABIO-140/2020|EPI_ISL_436235|2020-03-18
>hCoV-19/Spain/VC-FISABIO-141/2020|EPI_ISL_436236|2020-03-18
>hCoV-19/Spain/VC-FISABIO-142/2020|EPI_ISL_436237|2020-03-18
>hCoV-19/Spain/VC-FISABIO-143/2020|EPI_ISL_436238|2020-03-18
>hCoV-19/Spain/VC-FISABIO-144/2020|EPI_ISL_436239|2020-03-18
>hCoV-19/Spain/VC-FISABIO-145/2020|EPI_ISL_436240|2020-03-18
>hCoV-19/Spain/VC-FISABIO-146/2020|EPI_ISL_436241|2020-03-18
>hCoV-19/Spain/VC-FISABIO-147/2020|EPI_ISL_436242|2020-03-18
>hCoV-19/Spain/VC-FISABIO-149/2020|EPI_ISL_436244|2020-03-19
>hCoV-19/Spain/VC-FISABIO-150/2020|EPI_ISL_436245|2020-03-19
>hCoV-19/Spain/VC-FISABIO-151/2020|EPI_ISL_436246|2020-03-19
>hCoV-19/Spain/VC-FISABIO-152/2020|EPI_ISL_436247|2020-03-19
>hCoV-19/Spain/VC-FISABIO-153/2020|EPI_ISL_436248|2020-03-19
>hCoV-19/Spain/VC-FISABIO-154/2020|EPI_ISL_436249|2020-03-19
>hCoV-19/Spain/VC-FISABIO-155/2020|EPI_ISL_436250|2020-03-19
>hCoV-19/Spain/VC-FISABIO-156/2020|EPI_ISL_436251|2020-03-19
>hCoV-19/Spain/VC-FISABIO-157/2020|EPI_ISL_436252|2020-03-19
>hCoV-19/Spain/VC-FISABIO-159/2020|EPI_ISL_436254|2020-03-19
>hCoV-19/Spain/VC-FISABIO-160/2020|EPI_ISL_436255|2020-03-19
>hCoV-19/Spain/VC-FISABIO-163/2020|EPI_ISL_436258|2020-03-19
>hCoV-19/Spain/VC-FISABIO-166/2020|EPI_ISL_436261|2020-03-19
>hCoV-19/Spain/VC-FISABIO-167/2020|EPI_ISL_436262|2020-03-19
>hCoV-19/Spain/VC-FISABIO-168/2020|EPI_ISL_436263|2020-03-20
>hCoV-19/Spain/VC-FISABIO-169/2020|EPI_ISL_436264|2020-03-20
>hCoV-19/Spain/VC-FISABIO-170/2020|EPI_ISL_436265|2020-03-20
>hCoV-19/Spain/VC-FISABIO-171/2020|EPI_ISL_436266|2020-03-20
>hCoV-19/Spain/VC-FISABIO-172/2020|EPI_ISL_436267|2020-03-20
>hCoV-19/Spain/VC-FISABIO-173/2020|EPI_ISL_436268|2020-03-20
>hCoV-19/Spain/VC-FISABIO-174/2020|EPI_ISL_436269|2020-03-20
>hCoV-19/Spain/VC-FISABIO-176/2020|EPI_ISL_436271|2020-03-19
>hCoV-19/Spain/VC-FISABIO-177/2020|EPI_ISL_436272|2020-03-19
>hCoV-19/Switzerland/BL-ETHZ-101155/2020|EPI_ISL_451821|2020-03-31
>hCoV-19/Switzerland/BL-ETHZ-101156/2020|EPI_ISL_451822|2020-03-31
>hCoV-19/Switzerland/AG-ETHZ-101157/2020|EPI_ISL_451823|2020-03-31
>hCoV-19/Switzerland/AG-ETHZ-101158/2020|EPI_ISL_451824|2020-03-31
>hCoV-19/Switzerland/BE-ETHZ-101160/2020|EPI_ISL_451826|2020-03-31
>hCoV-19/Switzerland/LU-ETHZ-101161/2020|EPI_ISL_451827|2020-03-31
>hCoV-19/Switzerland/AG-ETHZ-101165/2020|EPI_ISL_451829|2020-03-31
>hCoV-19/Switzerland/BE-ETHZ-101166/2020|EPI_ISL_451830|2020-03-31
>hCoV-19/Switzerland/ZH-ETHZ-101167/2020|EPI_ISL_451831|2020-03-31
>hCoV-19/Switzerland/GR-ETHZ-101168/2020|EPI_ISL_451832|2020-03-31
>hCoV-19/Switzerland/GR-ETHZ-101170/2020|EPI_ISL_451833|2020-03-31
>hCoV-19/Switzerland/ZH-ETHZ-101171/2020|EPI_ISL_451834|2020-03-31
>hCoV-19/Switzerland/ZH-ETHZ-101172/2020|EPI_ISL_451835|2020-03-31
>hCoV-19/Switzerland/ZH-ETHZ-101174/2020|EPI_ISL_451837|2020-03-31
>hCoV-19/Switzerland/ZH-ETHZ-101175/2020|EPI_ISL_451838|2020-03-31
>hCoV-19/Switzerland/GE-ETHZ-101177/2020|EPI_ISL_451839|2020-03-31
>hCoV-19/Switzerland/ZH-ETHZ-101178/2020|EPI_ISL_451840|2020-03-31
>hCoV-19/Switzerland/ZH-ETHZ-101180/2020|EPI_ISL_451842|2020-03-31
>hCoV-19/Switzerland/ZH-ETHZ-101181/2020|EPI_ISL_451843|2020-03-31
>hCoV-19/Switzerland/BL-ETHZ-101182/2020|EPI_ISL_451844|2020-03-31
>hCoV-19/Switzerland/ZH-ETHZ-110436/2020|EPI_ISL_451862|2020-04-07
>hCoV-19/Switzerland/ZH-ETHZ-110437/2020|EPI_ISL_451863|2020-04-07
>hCoV-19/Switzerland/ZH-ETHZ-110439/2020|EPI_ISL_451864|2020-04-07
>hCoV-19/Switzerland/AG-ETHZ-110444/2020|EPI_ISL_451867|2020-04-07
>hCoV-19/Switzerland/VD-ETHZ-110448/2020|EPI_ISL_451869|2020-04-07
>hCoV-19/Switzerland/GR-ETHZ-110450/2020|EPI_ISL_451870|2020-04-07
>hCoV-19/Switzerland/LU-ETHZ-110451/2020|EPI_ISL_451871|2020-04-07
>hCoV-19/Switzerland/LU-ETHZ-110452/2020|EPI_ISL_451872|2020-04-07
>hCoV-19/Switzerland/LU-ETHZ-110453/2020|EPI_ISL_451873|2020-04-07
>hCoV-19/Switzerland/BS-ETHZ-110454/2020|EPI_ISL_451874|2020-04-07
>hCoV-19/Switzerland/GL-ETHZ-110455/2020|EPI_ISL_451875|2020-04-07
>hCoV-19/Switzerland/BE-ETHZ-110458/2020|EPI_ISL_451877|2020-04-07
>hCoV-19/Switzerland/GL-ETHZ-110459/2020|EPI_ISL_451878|2020-04-07
>hCoV-19/Switzerland/BE-ETHZ-110460/2020|EPI_ISL_451879|2020-04-07
>hCoV-19/Switzerland/BL-ETHZ-110465/2020|EPI_ISL_451883|2020-04-07
>hCoV-19/Switzerland/VD-ETHZ-110466/2020|EPI_ISL_451884|2020-04-06
>hCoV-19/Switzerland/BS-ETHZ-110467/2020|EPI_ISL_451885|2020-04-06
>hCoV-19/Switzerland/BE-ETHZ-110468/2020|EPI_ISL_451886|2020-04-06
>hCoV-19/Switzerland/VD-ETHZ-110469/2020|EPI_ISL_451887|2020-04-06
>hCoV-19/Switzerland/VD-ETHZ-110470/2020|EPI_ISL_451888|2020-04-06
>hCoV-19/Switzerland/FR-ETHZ-110474/2020|EPI_ISL_451889|2020-04-06
>hCoV-19/Switzerland/TI-ETHZ-110479/2020|EPI_ISL_451891|2020-04-06
>hCoV-19/Switzerland/BL-ETHZ-110480/2020|EPI_ISL_451892|2020-04-07
>hCoV-19/Switzerland/BL-ETHZ-110482/2020|EPI_ISL_451894|2020-04-07
>hCoV-19/Netherlands/NoordBrabant_166/2020|EPI_ISL_461200|2020
>hCoV-19/Netherlands/NoordBrabant_167/2020|EPI_ISL_461201|2020-04-28
>hCoV-19/Netherlands/NoordBrabant_168/2020|EPI_ISL_461202|2020-05-26
>hCoV-19/Netherlands/NoordHolland_14/2020|EPI_ISL_461204|2020-04-26
>hCoV-19/Netherlands/NoordHolland_16/2020|EPI_ISL_461206|2020-04-27
>hCoV-19/Netherlands/NoordHolland_17/2020|EPI_ISL_461207|2020-04-24
>hCoV-19/Netherlands/NoordHolland_18/2020|EPI_ISL_461208|2020-04-27
>hCoV-19/Netherlands/NoordHolland_19/2020|EPI_ISL_461209|2020-04-25
>hCoV-19/Netherlands/NoordHolland_20/2020|EPI_ISL_461210|2020-04-24
>hCoV-19/Netherlands/NoordHolland_21/2020|EPI_ISL_461211|2020-04-24
>hCoV-19/Netherlands/NoordHolland_22/2020|EPI_ISL_461212|2020-05-05
>hCoV-19/Netherlands/NoordHolland_23/2020|EPI_ISL_461213|2020-05-06
>hCoV-19/Netherlands/NoordHolland_24/2020|EPI_ISL_461214|2020-05-06
>hCoV-19/Netherlands/NoordHolland_25/2020|EPI_ISL_461215|2020-05-06
>hCoV-19/Netherlands/NoordHolland_26/2020|EPI_ISL_461216|2020-05-06
>hCoV-19/Netherlands/NoordHolland_27/2020|EPI_ISL_461217|2020-05-06
>hCoV-19/Netherlands/NoordHolland_28/2020|EPI_ISL_461218|2020-04-30
>hCoV-19/Netherlands/NoordHolland_29/2020|EPI_ISL_461219|2020-05-02
>hCoV-19/Austria/CeMM0337/2020|EPI_ISL_475800|2020-04-03
>hCoV-19/Austria/CeMM0340/2020|EPI_ISL_475801|2020-04-03
>hCoV-19/Austria/CeMM0341/2020|EPI_ISL_475802|2020-04-03
>hCoV-19/Austria/CeMM0342/2020|EPI_ISL_475803|2020-04-03
>hCoV-19/Austria/CeMM0343/2020|EPI_ISL_475804|2020-04-03
>hCoV-19/Austria/CeMM0344/2020|EPI_ISL_475805|2020-04-03
>hCoV-19/Austria/CeMM0346/2020|EPI_ISL_475806|2020-04-06
>hCoV-19/Austria/CeMM0349/2020|EPI_ISL_475808|2020-04-06
>hCoV-19/Austria/CeMM0350/2020|EPI_ISL_475809|2020-04-06
>hCoV-19/Austria/CeMM0351/2020|EPI_ISL_475810|2020-04-06
>hCoV-19/Austria/CeMM0352/2020|EPI_ISL_475811|2020-04-06
>hCoV-19/Austria/CeMM0355/2020|EPI_ISL_475812|2020-04-07
>hCoV-19/Austria/CeMM0366/2020|EPI_ISL_475813|2020-03-16
>hCoV-19/Austria/CeMM0367/2020|EPI_ISL_475814|2020-03-17
>hCoV-19/Austria/CeMM0368/2020|EPI_ISL_475815|2020-03-19
>hCoV-19/Austria/CeMM0371/2020|EPI_ISL_475816|2020-03-25
>hCoV-19/Austria/CeMM0372/2020|EPI_ISL_475817|2020-03-26
>hCoV-19/Austria/CeMM0373/2020|EPI_ISL_475818|2020-03-26
>hCoV-19/Austria/CeMM0375/2020|EPI_ISL_475819|2020-03-28
>hCoV-19/Austria/CeMM0402/2020|EPI_ISL_475837|2020-03-09
>hCoV-19/Austria/CeMM0403/2020|EPI_ISL_475838|2020-03-11
>hCoV-19/Austria/CeMM0404/2020|EPI_ISL_475839|2020-03-19
>hCoV-19/Austria/CeMM0408/2020|EPI_ISL_475840|2020-03-25
>hCoV-19/Austria/CeMM0409/2020|EPI_ISL_475841|2020-03-26
>hCoV-19/Austria/CeMM0412/2020|EPI_ISL_475842|2020-04-21
>hCoV-19/Austria/CeMM0413/2020|EPI_ISL_475843|2020-03-05
>hCoV-19/Austria/CeMM0414/2020|EPI_ISL_475844|2020-03-09
>hCoV-19/Austria/CeMM0417/2020|EPI_ISL_475845|2020-03-22
>hCoV-19/Austria/CeMM0420/2020|EPI_ISL_475848|2020-03-25
>hCoV-19/Austria/CeMM0421/2020|EPI_ISL_475849|2020-03-25
>hCoV-19/Austria/CeMM0422/2020|EPI_ISL_475850|2020-03-27
>hCoV-19/Austria/CeMM0423/2020|EPI_ISL_475851|2020-03-06
>hCoV-19/Austria/CeMM0424/2020|EPI_ISL_475852|2020-04-21
>hCoV-19/Austria/CeMM0425/2020|EPI_ISL_475853|2020-03-05
>hCoV-19/Austria/CeMM0426/2020|EPI_ISL_475854|2020-03-10
>hCoV-19/Austria/CeMM0427/2020|EPI_ISL_475855|2020-03-13
>hCoV-19/Austria/CeMM0432/2020|EPI_ISL_475859|2020-03-25
>hCoV-19/Austria/CeMM0433/2020|EPI_ISL_475860|2020-03-26
>hCoV-19/Austria/CeMM0435/2020|EPI_ISL_475861|2020-04-21
>hCoV-19/England/NORT-29D288/2020|EPI_ISL_499800|2020-05-04
>hCoV-19/England/NORT-29D2F1/2020|EPI_ISL_499801|2020-05-03
>hCoV-19/England/NORT-29D376/2020|EPI_ISL_499802|2020-05-04
>hCoV-19/England/NORT-29D437/2020|EPI_ISL_499803|2020-05-03
>hCoV-19/England/NORT-29D455/2020|EPI_ISL_499804|2020-05-03
>hCoV-19/England/NORT-29D464/2020|EPI_ISL_499805|2020-05-03
>hCoV-19/England/NORT-29D4FB/2020|EPI_ISL_499806|2020-05-08
>hCoV-19/England/NORT-2A0413/2020|EPI_ISL_499807|2020-04-25
>hCoV-19/England/NOTT-112D5E/2020|EPI_ISL_499808|2020-07-13
>hCoV-19/England/NOTT-112D6D/2020|EPI_ISL_499809|2020-07-14
>hCoV-19/England/LCST-24D735A/2020|EPI_ISL_499810|2020-06-29
>hCoV-19/England/LIVE-A29AB/2020|EPI_ISL_499811|2020-06-10
>hCoV-19/England/LIVE-A4A3D/2020|EPI_ISL_499812|2020-03-12
>hCoV-19/England/LIVE-A4AA6/2020|EPI_ISL_499813|2020-03-11
>hCoV-19/England/LIVE-A4AF1/2020|EPI_ISL_499814|2020-03-13
>hCoV-19/England/LIVE-A4B1C/2020|EPI_ISL_499815|2020-03-10
>hCoV-19/England/LIVE-A4C46/2020|EPI_ISL_499816|2020-03-12
>hCoV-19/England/LIVE-A4CBF/2020|EPI_ISL_499817|2020-03-12
>hCoV-19/England/LIVE-A4F3E/2020|EPI_ISL_499818|2020-03-06
>hCoV-19/England/LIVE-A5401/2020|EPI_ISL_499819|2020-03-20
>hCoV-19/USA/WI-UW-1000/2020|EPI_ISL_509809|2020-07-17
>hCoV-19/USA/WI-UW-1001/2020|EPI_ISL_509810|2020-07-16
>hCoV-19/USA/WI-UW-807/2020|EPI_ISL_509816|2020-05-19
>hCoV-19/USA/WI-UW-878/2020|EPI_ISL_509880|2020-07-13
>hCoV-19/USA/WI-UW-879/2020|EPI_ISL_509881|2020-07-14
>hCoV-19/USA/WI-UW-880/2020|EPI_ISL_509882|2020-07-13
>hCoV-19/USA/WI-UW-881/2020|EPI_ISL_509883|2020-07-13
>hCoV-19/USA/WI-UW-882/2020|EPI_ISL_509884|2020-07-14
>hCoV-19/USA/WI-UW-883/2020|EPI_ISL_509885|2020-07-15
>hCoV-19/USA/WI-UW-884/2020|EPI_ISL_509886|2020-07-10
>hCoV-19/USA/WI-UW-886/2020|EPI_ISL_509888|2020-07-13
>hCoV-19/USA/WI-UW-887/2020|EPI_ISL_509889|2020-07-15
>hCoV-19/Sweden/20-52078/2020|EPI_ISL_510875|2020-06-15
>hCoV-19/Sweden/20-52079/2020|EPI_ISL_510876|2020-06-15
>hCoV-19/Sweden/20-52080/2020|EPI_ISL_510877|2020-06-15
>hCoV-19/USA/NM-NMDOH-2020242033/2020|EPI_ISL_510882|2020-07-22
>hCoV-19/Australia/VIC4832/2020|EPI_ISL_519216|2020-07-18
>hCoV-19/Australia/VIC4833/2020|EPI_ISL_519217|2020-07-19
>hCoV-19/Australia/VIC4835/2020|EPI_ISL_519219|2020-07-17
>hCoV-19/Australia/VIC5449/2020|EPI_ISL_520200|2020-07-16
>hCoV-19/Australia/VIC5452/2020|EPI_ISL_520202|2020-07-15
>hCoV-19/England/OXON-B2C09/2020|EPI_ISL_534800|2020-04-10
>hCoV-19/England/OXON-B2C18/2020|EPI_ISL_534801|2020-05-02
>hCoV-19/England/OXON-B2C63/2020|EPI_ISL_534802|2020-04-14
>hCoV-19/England/OXON-B2C90/2020|EPI_ISL_534803|2020-04-16
>hCoV-19/England/OXON-B2CAF/2020|EPI_ISL_534804|2020-04-09
>hCoV-19/England/OXON-B2CBE/2020|EPI_ISL_534805|2020-05-02
>hCoV-19/England/OXON-B2CCD/2020|EPI_ISL_534806|2020-04-13
>hCoV-19/England/OXON-B2CDC/2020|EPI_ISL_534807|2020-04-30
>hCoV-19/England/OXON-B2D06/2020|EPI_ISL_534808|2020-04-14
>hCoV-19/England/OXON-B2D15/2020|EPI_ISL_534809|2020-04-14
>hCoV-19/England/OXON-B2D24/2020|EPI_ISL_534810|2020-04-14
>hCoV-19/England/OXON-B2D33/2020|EPI_ISL_534811|2020-04-05
>hCoV-19/England/OXON-B2D7F/2020|EPI_ISL_534813|2020-03-25
>hCoV-19/England/OXON-B2D9D/2020|EPI_ISL_534814|2020-04-19
>hCoV-19/England/OXON-B2DD9/2020|EPI_ISL_534815|2020-03-30
>hCoV-19/England/OXON-B2DF7/2020|EPI_ISL_534816|2020-03-27
>hCoV-19/England/OXON-B2E12/2020|EPI_ISL_534817|2020-03-31
>hCoV-19/England/OXON-B2E6D/2020|EPI_ISL_534819|2020-04-10
>hCoV-19/England/OXON-B2E7C/2020|EPI_ISL_534820|2020-03-24
>hCoV-19/England/OXON-B2E8B/2020|EPI_ISL_534821|2020-03-31
>hCoV-19/England/OXON-B2EB8/2020|EPI_ISL_534822|2020-03-28
>hCoV-19/England/OXON-B2EC7/2020|EPI_ISL_534823|2020-04-22
>hCoV-19/England/OXON-B2F00/2020|EPI_ISL_534825|2020-04-21
>hCoV-19/England/OXON-B2F1F/2020|EPI_ISL_534826|2020-05-22
>hCoV-19/England/OXON-B2F2E/2020|EPI_ISL_534827|2020-03-20
>hCoV-19/England/OXON-B2F4C/2020|EPI_ISL_534828|2020-04-18
>hCoV-19/England/OXON-B2F5B/2020|EPI_ISL_534829|2020-04-20
>hCoV-19/England/OXON-B2F79/2020|EPI_ISL_534830|2020-03-24
>hCoV-19/England/OXON-B2F88/2020|EPI_ISL_534831|2020-04-06
>hCoV-19/England/OXON-B2FE2/2020|EPI_ISL_534833|2020-05-24
>hCoV-19/England/OXON-B3048/2020|EPI_ISL_534834|2020-04-18
>hCoV-19/England/OXON-B3075/2020|EPI_ISL_534835|2020-03-23
>hCoV-19/England/OXON-B3084/2020|EPI_ISL_534836|2020-05-15
>hCoV-19/England/OXON-B30DF/2020|EPI_ISL_534837|2020-04-03
>hCoV-19/England/OXON-B3118/2020|EPI_ISL_534838|2020-04-07
>hCoV-19/England/OXON-B3145/2020|EPI_ISL_534839|2020-03-23
>hCoV-19/England/OXON-B31AF/2020|EPI_ISL_534840|2020-03-30
>hCoV-19/England/OXON-B31BE/2020|EPI_ISL_534841|2020-04-01
>hCoV-19/England/OXON-B31DC/2020|EPI_ISL_534842|2020-05-20
>hCoV-19/England/OXON-B31EB/2020|EPI_ISL_534843|2020-04-23
>hCoV-19/Australia/VIC534/2020|EPI_ISL_426800|2020-03-25
>hCoV-19/Australia/VIC535/2020|EPI_ISL_426801|2020-03-25
>hCoV-19/Australia/VIC536/2020|EPI_ISL_426802|2020-03-24
>hCoV-19/Australia/VIC537/2020|EPI_ISL_426803|2020-03-24
>hCoV-19/Australia/VIC538/2020|EPI_ISL_426804|2020-03-23
>hCoV-19/Australia/VIC540/2020|EPI_ISL_426805|2020-03-24
>hCoV-19/Australia/VIC541/2020|EPI_ISL_426806|2020-03-24
>hCoV-19/Australia/VIC544/2020|EPI_ISL_426807|2020-03-23
>hCoV-19/Australia/VIC546/2020|EPI_ISL_426809|2020-03-24
>hCoV-19/Australia/VIC547/2020|EPI_ISL_426810|2020-03-25
>hCoV-19/Australia/VIC548/2020|EPI_ISL_426811|2020-03-25
>hCoV-19/Australia/VIC549/2020|EPI_ISL_426812|2020-03-23
>hCoV-19/Australia/VIC560/2020|EPI_ISL_426821|2020-03-25
>hCoV-19/Australia/VIC561/2020|EPI_ISL_426822|2020-03-25
>hCoV-19/Australia/VIC563/2020|EPI_ISL_426824|2020-03-24
>hCoV-19/Australia/VIC565/2020|EPI_ISL_426825|2020-03-25
>hCoV-19/Australia/VIC566/2020|EPI_ISL_426826|2020-03-25
>hCoV-19/Australia/VIC567/2020|EPI_ISL_426827|2020-03-25
>hCoV-19/Australia/VIC568/2020|EPI_ISL_426828|2020-03-25
>hCoV-19/Australia/VIC570/2020|EPI_ISL_426830|2020-03-25
>hCoV-19/Australia/VIC571/2020|EPI_ISL_426831|2020-03-25
>hCoV-19/Australia/VIC572/2020|EPI_ISL_426832|2020-03-25
>hCoV-19/Australia/VIC574/2020|EPI_ISL_426833|2020-03-26
>hCoV-19/Australia/VIC576/2020|EPI_ISL_426835|2020-03-26
>hCoV-19/Australia/VIC578/2020|EPI_ISL_426836|2020-03-26
>hCoV-19/Australia/VIC580/2020|EPI_ISL_426837|2020-03-25
>hCoV-19/Australia/VIC581/2020|EPI_ISL_426838|2020-03-25
>hCoV-19/Australia/VIC582/2020|EPI_ISL_426839|2020-03-25
>hCoV-19/Australia/VIC583/2020|EPI_ISL_426840|2020-03-25
>hCoV-19/Australia/VIC584/2020|EPI_ISL_426841|2020-03-25
>hCoV-19/Australia/VIC585/2020|EPI_ISL_426842|2020-03-25
>hCoV-19/Australia/VIC587/2020|EPI_ISL_426844|2020-03-25
>hCoV-19/Australia/VIC589/2020|EPI_ISL_426846|2020-03-22
>hCoV-19/Australia/VIC590/2020|EPI_ISL_426847|2020-03-22
>hCoV-19/Australia/VIC591/2020|EPI_ISL_426848|2020-03-22
>hCoV-19/Australia/VIC593/2020|EPI_ISL_426850|2020-03-23
>hCoV-19/Australia/VIC594/2020|EPI_ISL_426851|2020-03-25
>hCoV-19/Australia/VIC595/2020|EPI_ISL_426852|2020-03-25
>hCoV-19/Australia/VIC596/2020|EPI_ISL_426853|2020-03-25
>hCoV-19/Australia/VIC597/2020|EPI_ISL_426854|2020-03-25
>hCoV-19/Australia/VIC598/2020|EPI_ISL_426855|2020-03-25
>hCoV-19/Australia/VIC599/2020|EPI_ISL_426856|2020-03-25
>hCoV-19/Australia/VIC603/2020|EPI_ISL_426858|2020-03-26
>hCoV-19/Australia/VIC605/2020|EPI_ISL_426860|2020-03-27
>hCoV-19/Australia/VIC606/2020|EPI_ISL_426861|2020-03-27
>hCoV-19/Australia/VIC607/2020|EPI_ISL_426862|2020-03-27
>hCoV-19/Australia/VIC610/2020|EPI_ISL_426864|2020-03-26
>hCoV-19/Australia/VIC611/2020|EPI_ISL_426865|2020-03-27
>hCoV-19/Australia/VIC612/2020|EPI_ISL_426866|2020-03-26
>hCoV-19/Australia/VIC615/2020|EPI_ISL_426870|2020-03-28
>hCoV-19/Australia/VIC617/2020|EPI_ISL_426872|2020-03-26
>hCoV-19/Australia/VIC629/2020|EPI_ISL_426873|2020-03-25
>hCoV-19/Australia/VIC630/2020|EPI_ISL_426874|2020-03-26
>hCoV-19/Australia/VIC633/2020|EPI_ISL_426875|2020-03-27
>hCoV-19/Australia/VIC635/2020|EPI_ISL_426876|2020-03-28
>hCoV-19/Australia/VIC636/2020|EPI_ISL_426877|2020-03-28
>hCoV-19/Australia/VIC701/2020|EPI_ISL_426878|2020-03-21
>hCoV-19/Switzerland/ZH-ETHZ-101133/2020|EPI_ISL_451800|2020-03-30
>hCoV-19/Switzerland/ZH-ETHZ-101134/2020|EPI_ISL_451801|2020-03-30
>hCoV-19/Switzerland/GE-ETHZ-101135/2020|EPI_ISL_451802|2020-03-30
>hCoV-19/Switzerland/BS-ETHZ-101136/2020|EPI_ISL_451803|2020-03-30
>hCoV-19/Switzerland/SG-ETHZ-101137/2020|EPI_ISL_451804|2020-03-30
>hCoV-19/Switzerland/ZH-ETHZ-101138/2020|EPI_ISL_451805|2020-03-31
>hCoV-19/Switzerland/BE-ETHZ-101139/2020|EPI_ISL_451806|2020-03-31
>hCoV-19/Switzerland/BL-ETHZ-101140/2020|EPI_ISL_451807|2020-03-31
>hCoV-19/Switzerland/LU-ETHZ-101141/2020|EPI_ISL_451808|2020-03-31
>hCoV-19/Switzerland/BL-ETHZ-101142/2020|EPI_ISL_451809|2020-03-31
>hCoV-19/Switzerland/BL-ETHZ-101143/2020|EPI_ISL_451810|2020-03-31
>hCoV-19/Switzerland/BE-ETHZ-101144/2020|EPI_ISL_451811|2020-03-31
>hCoV-19/Switzerland/BE-ETHZ-101145/2020|EPI_ISL_451812|2020-03-31
>hCoV-19/Switzerland/BL-ETHZ-101146/2020|EPI_ISL_451813|2020-03-31
>hCoV-19/Switzerland/BS-ETHZ-101147/2020|EPI_ISL_451814|2020-03-31
>hCoV-19/Switzerland/BL-ETHZ-101148/2020|EPI_ISL_451815|2020-03-31
>hCoV-19/Switzerland/BL-ETHZ-101149/2020|EPI_ISL_451816|2020-03-31
>hCoV-19/Switzerland/BL-ETHZ-101150/2020|EPI_ISL_451817|2020-03-31
>hCoV-19/Switzerland/VS-ETHZ-101151/2020|EPI_ISL_451818|2020-03-31
>hCoV-19/Switzerland/BL-ETHZ-101152/2020|EPI_ISL_451819|2020-03-31
>hCoV-19/USA/WI-UW-810/2020|EPI_ISL_509819|2020-06-18
>hCoV-19/USA/WI-UW-812/2020|EPI_ISL_509820|2020-06-22
>hCoV-19/USA/WI-UW-813/2020|EPI_ISL_509821|2020-06-24
>hCoV-19/USA/WI-UW-815/2020|EPI_ISL_509822|2020-06-30
>hCoV-19/USA/WI-UW-816/2020|EPI_ISL_509823|2020-07-09
>hCoV-19/USA/WI-UW-817/2020|EPI_ISL_509824|2020-05-26
>hCoV-19/USA/WI-UW-818/2020|EPI_ISL_509825|2020-05-26
>hCoV-19/USA/WI-UW-819/2020|EPI_ISL_509826|2020-05-29
>hCoV-19/USA/WI-UW-820/2020|EPI_ISL_509827|2020-05-29
>hCoV-19/USA/WI-UW-821/2020|EPI_ISL_509828|2020-05-29
>hCoV-19/USA/WI-UW-822/2020|EPI_ISL_509829|2020-05-30
>hCoV-19/USA/WI-UW-823/2020|EPI_ISL_509830|2020-06-02
>hCoV-19/USA/WI-UW-824/2020|EPI_ISL_509831|2020-06-02
>hCoV-19/USA/WI-UW-825/2020|EPI_ISL_509832|2020-06-11
>hCoV-19/USA/WI-UW-826/2020|EPI_ISL_509833|2020-06-16
>hCoV-19/USA/WI-UW-827/2020|EPI_ISL_509834|2020-05-13
>hCoV-19/USA/WI-UW-828/2020|EPI_ISL_509835|2020-05-13
>hCoV-19/USA/WI-UW-829/2020|EPI_ISL_509836|2020-05-12
>hCoV-19/USA/WI-UW-830/2020|EPI_ISL_509837|2020-05-12
>hCoV-19/USA/WI-UW-831/2020|EPI_ISL_509838|2020-05-14
>hCoV-19/USA/WI-UW-832/2020|EPI_ISL_509839|2020-05-18
>hCoV-19/USA/WI-UW-833/2020|EPI_ISL_509840|2020-05-20
>hCoV-19/USA/WI-UW-834/2020|EPI_ISL_509841|2020-05-21
>hCoV-19/USA/WI-UW-835/2020|EPI_ISL_509842|2020-05-22
>hCoV-19/USA/WI-UW-836/2020|EPI_ISL_509843|2020-05-23
>hCoV-19/USA/WI-UW-837/2020|EPI_ISL_509844|2020-05-03
>hCoV-19/USA/WI-UW-838/2020|EPI_ISL_509845|2020-05-04
>hCoV-19/USA/WI-UW-840/2020|EPI_ISL_509847|2020-05-06
>hCoV-19/USA/WI-UW-841/2020|EPI_ISL_509848|2020-05-07
>hCoV-19/USA/WI-UW-842/2020|EPI_ISL_509849|2020-05-07
>hCoV-19/USA/WI-UW-843/2020|EPI_ISL_509850|2020-05-07
>hCoV-19/USA/WI-UW-844/2020|EPI_ISL_509851|2020-05-07
>hCoV-19/USA/WI-UW-845/2020|EPI_ISL_509852|2020-07-09
>hCoV-19/USA/WI-UW-847/2020|EPI_ISL_509853|2020-07-08
>hCoV-19/USA/WI-UW-848/2020|EPI_ISL_509854|2020-06-30
>hCoV-19/USA/WI-UW-849/2020|EPI_ISL_509855|2020-07-01
>hCoV-19/USA/WI-UW-850/2020|EPI_ISL_509856|2020-07-08
>hCoV-19/USA/WI-UW-851/2020|EPI_ISL_509857|2020-07-09
>hCoV-19/USA/WI-UW-853/2020|EPI_ISL_509859|2020-07-09
>hCoV-19/USA/WI-UW-854/2020|EPI_ISL_509860|2020-07-09
>hCoV-19/USA/WI-UW-855/2020|EPI_ISL_509861|2020-07-09
>hCoV-19/USA/WI-UW-858/2020|EPI_ISL_509863|2020-07-09
>hCoV-19/USA/WI-UW-861/2020|EPI_ISL_509864|2020-07-14
>hCoV-19/USA/WI-UW-862/2020|EPI_ISL_509865|2020-07-15
>hCoV-19/USA/WI-UW-863/2020|EPI_ISL_509866|2020-07-13
>hCoV-19/USA/WI-UW-864/2020|EPI_ISL_509867|2020-07-09
>hCoV-19/USA/WI-UW-865/2020|EPI_ISL_509868|2020-07-06
>hCoV-19/USA/WI-UW-866/2020|EPI_ISL_509869|2020-07-08
>hCoV-19/USA/WI-UW-867/2020|EPI_ISL_509870|2020-07-09
>hCoV-19/USA/WI-UW-868/2020|EPI_ISL_509871|2020-07-09
>hCoV-19/USA/WI-UW-870/2020|EPI_ISL_509872|2020-07-08
>hCoV-19/USA/WI-UW-872/2020|EPI_ISL_509874|2020-07-06
>hCoV-19/USA/WI-UW-873/2020|EPI_ISL_509875|2020-07-14
>hCoV-19/USA/WI-UW-874/2020|EPI_ISL_509876|2020-07-13
>hCoV-19/USA/WI-UW-875/2020|EPI_ISL_509877|2020-07-14
>hCoV-19/USA/WI-UW-876/2020|EPI_ISL_509878|2020-07-13
>hCoV-19/USA/WI-UW-877/2020|EPI_ISL_509879|2020-07-15
>hCoV-19/USA/WI-UW-888/2020|EPI_ISL_509890|2020-07-14
>hCoV-19/USA/WI-UW-889/2020|EPI_ISL_509891|2020-07-14
>hCoV-19/USA/WI-UW-890/2020|EPI_ISL_509892|2020-07-12
>hCoV-19/USA/WI-UW-891/2020|EPI_ISL_509893|2020-07-15
>hCoV-19/USA/WI-UW-892/2020|EPI_ISL_509894|2020-07-10
>hCoV-19/USA/WI-UW-893/2020|EPI_ISL_509895|2020-07-12
>hCoV-19/USA/WI-UW-894/2020|EPI_ISL_509896|2020-07-13
>hCoV-19/USA/WI-UW-895/2020|EPI_ISL_509897|2020-07-13
>hCoV-19/USA/WI-UW-896/2020|EPI_ISL_509898|2020-07-11
>hCoV-19/USA/WI-UW-897/2020|EPI_ISL_509899|2020-07-12
>hCoV-19/Switzerland/SO-ETHZ-210070/2020|EPI_ISL_510800|2020-07-22
>hCoV-19/Switzerland/BL-ETHZ-210074/2020|EPI_ISL_510804|2020-07-22
>hCoV-19/Switzerland/GR-ETHZ-210075/2020|EPI_ISL_510805|2020-07-22
>hCoV-19/Switzerland/GR-ETHZ-210078/2020|EPI_ISL_510806|2020-07-23
>hCoV-19/Switzerland/GR-ETHZ-210082/2020|EPI_ISL_510807|2020-07-23
>hCoV-19/Switzerland/GR-ETHZ-210083/2020|EPI_ISL_510808|2020-07-23
>hCoV-19/Switzerland/GE-ETHZ-210084/2020|EPI_ISL_510809|2020-07-23
>hCoV-19/Sweden/20-08902/2020|EPI_ISL_510810|2020-05-23
>hCoV-19/Sweden/20-08904/2020|EPI_ISL_510811|2020-05-23
>hCoV-19/Sweden/20-08905/2020|EPI_ISL_510812|2020-05-24
>hCoV-19/Sweden/20-08906/2020|EPI_ISL_510813|2020-05-23
>hCoV-19/Sweden/20-08908/2020|EPI_ISL_510814|2020-05-28
>hCoV-19/Sweden/20-08909/2020|EPI_ISL_510815|2020-05-28
>hCoV-19/Sweden/20-08910/2020|EPI_ISL_510816|2020-05-28
>hCoV-19/Sweden/20-50310/2020|EPI_ISL_510817|2020-03-09
>hCoV-19/Sweden/20-50564/2020|EPI_ISL_510818|2020-03-30
>hCoV-19/Sweden/20-50934/2020|EPI_ISL_510819|2020-04-21
>hCoV-19/Sweden/20-51272/2020|EPI_ISL_510820|2020-05-04
>hCoV-19/Sweden/20-51275/2020|EPI_ISL_510821|2020-05-04
>hCoV-19/Sweden/20-51277/2020|EPI_ISL_510822|2020-05-04
>hCoV-19/Sweden/20-51278/2020|EPI_ISL_510823|2020-05-05
>hCoV-19/Sweden/20-51279/2020|EPI_ISL_510824|2020-05-06
>hCoV-19/Sweden/20-51416/2020|EPI_ISL_510825|2020-05-08
>hCoV-19/Sweden/20-51417/2020|EPI_ISL_510826|2020-05-09
>hCoV-19/Sweden/20-51531/2020|EPI_ISL_510827|2020-05-17
>hCoV-19/Sweden/20-51534/2020|EPI_ISL_510828|2020-05-17
>hCoV-19/Sweden/20-51536/2020|EPI_ISL_510829|2020-05-14
>hCoV-19/Sweden/20-51538/2020|EPI_ISL_510830|2020-05-17
>hCoV-19/Sweden/20-51570/2020|EPI_ISL_510831|2020-05-18
>hCoV-19/Sweden/20-51576/2020|EPI_ISL_510832|2020-05-13
>hCoV-19/Sweden/20-51579/2020|EPI_ISL_510833|2020-05-14
>hCoV-19/Sweden/20-51697/2020|EPI_ISL_510834|2020-05-23
>hCoV-19/Sweden/20-51698/2020|EPI_ISL_510835|2020-05-23
>hCoV-19/Sweden/20-51710/2020|EPI_ISL_510836|2020-05-22
>hCoV-19/Sweden/20-51711/2020|EPI_ISL_510837|2020-05-24
>hCoV-19/Sweden/20-51733/2020|EPI_ISL_510838|2020-05-18
>hCoV-19/Sweden/20-51736/2020|EPI_ISL_510839|2020-05-19
>hCoV-19/Sweden/20-51737/2020|EPI_ISL_510840|2020-05-19
>hCoV-19/Sweden/20-51740/2020|EPI_ISL_510841|2020-05-25
>hCoV-19/Sweden/20-51745/2020|EPI_ISL_510842|2020-05-22
>hCoV-19/Sweden/20-51746/2020|EPI_ISL_510843|2020-05-22
>hCoV-19/Sweden/20-51748/2020|EPI_ISL_510844|2020-05-20
>hCoV-19/Sweden/20-51767/2020|EPI_ISL_510846|2020-05-27
>hCoV-19/Sweden/20-51769/2020|EPI_ISL_510847|2020-05-27
>hCoV-19/Sweden/20-51771/2020|EPI_ISL_510848|2020-05-27
>hCoV-19/Sweden/20-51772/2020|EPI_ISL_510849|2020-05-27
>hCoV-19/Sweden/20-51773/2020|EPI_ISL_510850|2020-05-27
>hCoV-19/Sweden/20-51774/2020|EPI_ISL_510851|2020-05-27
>hCoV-19/Sweden/20-51844/2020|EPI_ISL_510852|2020-06-01
>hCoV-19/Sweden/20-51847/2020|EPI_ISL_510853|2020-06-01
>hCoV-19/Sweden/20-51848/2020|EPI_ISL_510854|2020-06-01
>hCoV-19/Sweden/20-51849/2020|EPI_ISL_510855|2020-06-01
>hCoV-19/Sweden/20-51852/2020|EPI_ISL_510856|2020-06-01
>hCoV-19/Sweden/20-51853/2020|EPI_ISL_510857|2020-06-01
>hCoV-19/Sweden/20-51854/2020|EPI_ISL_510858|2020-06-01
>hCoV-19/Sweden/20-51894/2020|EPI_ISL_510859|2020-05-25
>hCoV-19/Sweden/20-51946/2020|EPI_ISL_510860|2020-06-05
>hCoV-19/Sweden/20-51947/2020|EPI_ISL_510861|2020-06-05
>hCoV-19/Sweden/20-51948/2020|EPI_ISL_510862|2020-06-05
>hCoV-19/Sweden/20-51949/2020|EPI_ISL_510863|2020-06-05
>hCoV-19/Sweden/20-51997/2020|EPI_ISL_510864|2020-06-05
>hCoV-19/Sweden/20-52000/2020|EPI_ISL_510865|2020-06-05
>hCoV-19/Sweden/20-52025/2020|EPI_ISL_510866|2020-06-12
>hCoV-19/Sweden/20-52036/2020|EPI_ISL_510867|2020-06-13
>hCoV-19/Sweden/20-52048/2020|EPI_ISL_510868|2020-06-09
>hCoV-19/Sweden/20-52049/2020|EPI_ISL_510869|2020-06-08
>hCoV-19/Sweden/20-52052/2020|EPI_ISL_510870|2020-06-04
>hCoV-19/Sweden/20-52071/2020|EPI_ISL_510871|2020-06-15
>hCoV-19/Sweden/20-52073/2020|EPI_ISL_510872|2020-06-15
>hCoV-19/Sweden/20-52074/2020|EPI_ISL_510873|2020-06-15
>hCoV-19/Sweden/20-52077/2020|EPI_ISL_510874|2020-06-15
>hCoV-19/USA/NM-NMDOH-2020242034/2020|EPI_ISL_510883|2020-07-22
>hCoV-19/USA/NM-NMDOH-2020242035/2020|EPI_ISL_510884|2020-07-22
>hCoV-19/USA/NM-NMDOH-2020242037/2020|EPI_ISL_510885|2020-07-22
>hCoV-19/Australia/VIC4661/2020|EPI_ISL_519050|2020-07-13
>hCoV-19/Australia/VIC4662/2020|EPI_ISL_519051|2020-07-13
>hCoV-19/Australia/VIC4663/2020|EPI_ISL_519052|2020-07-16
>hCoV-19/Australia/VIC4665/2020|EPI_ISL_519053|2020
>hCoV-19/Australia/VIC4666/2020|EPI_ISL_519054|2020-07-16
>hCoV-19/Australia/VIC4667/2020|EPI_ISL_519055|2020-07-19
>hCoV-19/Australia/VIC4668/2020|EPI_ISL_519056|2020-07-16
>hCoV-19/Australia/VIC4669/2020|EPI_ISL_519057|2020-07-16
>hCoV-19/Australia/VIC4815/2020|EPI_ISL_519200|2020-07-16
>hCoV-19/Australia/VIC4816/2020|EPI_ISL_519201|2020-07-18
>hCoV-19/Australia/VIC4818/2020|EPI_ISL_519203|2020-07-15
>hCoV-19/Australia/VIC4819/2020|EPI_ISL_519204|2020-07-17
>hCoV-19/Australia/VIC4820/2020|EPI_ISL_519205|2020-07-15
>hCoV-19/Australia/VIC4821/2020|EPI_ISL_519206|2020-07-17
>hCoV-19/Australia/VIC4822/2020|EPI_ISL_519207|2020-07-17
>hCoV-19/Australia/VIC4823/2020|EPI_ISL_519208|2020-07-16
>hCoV-19/Australia/VIC4824/2020|EPI_ISL_519209|2020-07-17
>hCoV-19/Australia/VIC4826/2020|EPI_ISL_519210|2020-07-17
>hCoV-19/Australia/VIC4827/2020|EPI_ISL_519211|2020-07-15
>hCoV-19/Australia/VIC4828/2020|EPI_ISL_519212|2020-07-17
>hCoV-19/Australia/VIC4829/2020|EPI_ISL_519213|2020-07-16
>hCoV-19/Australia/VIC4830/2020|EPI_ISL_519214|2020-07-18
>hCoV-19/Australia/VIC4831/2020|EPI_ISL_519215|2020-07-17
>hCoV-19/Australia/VIC5273/2020|EPI_ISL_520038|2020
>hCoV-19/Australia/VIC5274/2020|EPI_ISL_520039|2020
>hCoV-19/Australia/VIC5275/2020|EPI_ISL_520040|2020
>hCoV-19/Australia/VIC5276/2020|EPI_ISL_520041|2020-07-17
>hCoV-19/Australia/VIC5277/2020|EPI_ISL_520042|2020-07-17
>hCoV-19/Australia/VIC5278/2020|EPI_ISL_520043|2020-07-17
>hCoV-19/Australia/VIC5279/2020|EPI_ISL_520044|2020-07-17
>hCoV-19/Australia/VIC5280/2020|EPI_ISL_520045|2020-07-18
>hCoV-19/Australia/VIC5281/2020|EPI_ISL_520046|2020-07-17
>hCoV-19/Australia/VIC5282/2020|EPI_ISL_520047|2020-07-17
>hCoV-19/Australia/VIC5283/2020|EPI_ISL_520048|2020-07-17
>hCoV-19/Scotland/QEUH-96B538/2020|EPI_ISL_534690|2020-08-17
>hCoV-19/USA/PR-B35B/2020|EPI_ISL_534693|2020-08-05
>hCoV-19/USA/PR-B412/2020|EPI_ISL_534695|2020-08-06
>hCoV-19/USA/PR-B5XD/2020|EPI_ISL_534696|2020-08-11
>hCoV-19/Netherlands/ZuidHolland_188/2020|EPI_ISL_461360|2020-04-23
>hCoV-19/Netherlands/ZuidHolland_191/2020|EPI_ISL_461363|2020-04-23
>hCoV-19/Netherlands/ZuidHolland_192/2020|EPI_ISL_461364|2020-04-23
>hCoV-19/Netherlands/ZuidHolland_193/2020|EPI_ISL_461365|2020-04-28
>hCoV-19/Netherlands/ZuidHolland_194/2020|EPI_ISL_461366|2020-05-11
>hCoV-19/Netherlands/ZuidHolland_195/2020|EPI_ISL_461367|2020-05-11
>hCoV-19/Netherlands/ZuidHolland_196/2020|EPI_ISL_461368|2020-05-02
>hCoV-19/Netherlands/ZuidHolland_198/2020|EPI_ISL_461370|2020-04-28
>hCoV-19/Netherlands/ZuidHolland_201/2020|EPI_ISL_461373|2020-05-03
>hCoV-19/Netherlands/ZuidHolland_202/2020|EPI_ISL_461374|2020
>hCoV-19/Netherlands/ZuidHolland_203/2020|EPI_ISL_461375|2020-05-03
>hCoV-19/Netherlands/ZuidHolland_204/2020|EPI_ISL_461376|2020-05-04
>hCoV-19/Netherlands/ZuidHolland_205/2020|EPI_ISL_461377|2020-05-04
>hCoV-19/Netherlands/ZuidHolland_206/2020|EPI_ISL_461378|2020-05-06
>hCoV-19/Netherlands/ZuidHolland_207/2020|EPI_ISL_461379|2020-05-06
>hCoV-19/Netherlands/ZuidHolland_208/2020|EPI_ISL_461380|2020-05-06
>hCoV-19/Netherlands/ZuidHolland_209/2020|EPI_ISL_461381|2020-05-06
>hCoV-19/Netherlands/ZuidHolland_210/2020|EPI_ISL_461382|2020
>hCoV-19/Netherlands/ZuidHolland_211/2020|EPI_ISL_461383|2020-05-07
>hCoV-19/Netherlands/ZuidHolland_212/2020|EPI_ISL_461384|2020-05-07
>hCoV-19/Netherlands/ZuidHolland_213/2020|EPI_ISL_461385|2020-05-08
>hCoV-19/USA/LA-GBCL-26791726/2020|EPI_ISL_485345|2020-04-09
>hCoV-19/USA/LA-GBCL-26791734/2020|EPI_ISL_485351|2020-04-09
>hCoV-19/USA/LA-GBCL-26791736/2020|EPI_ISL_485353|2020-04-09
>hCoV-19/USA/LA-GBCL-26791737/2020|EPI_ISL_485354|2020-04-07
>hCoV-19/USA/LA-GBCL-26791739/2020|EPI_ISL_485356|2020-04-06
>hCoV-19/USA/LA-GBCL-26791744/2020|EPI_ISL_485360|2020-04-06
>hCoV-19/USA/LA-GBCL-26791745/2020|EPI_ISL_485361|2020-04-06
>hCoV-19/USA/LA-GBCL-26791749/2020|EPI_ISL_485364|2020-04-06
>hCoV-19/USA/LA-GBCL-26791750/2020|EPI_ISL_485365|2020-04-04
>hCoV-19/USA/LA-GBCL-26791761/2020|EPI_ISL_485374|2020-04-06
>hCoV-19/USA/LA-GBCL-26791762/2020|EPI_ISL_485375|2020-04-06
>hCoV-19/South Korea/A5/2020|EPI_ISL_485389|2020-04-05
>hCoV-19/South Korea/A6/2020|EPI_ISL_485390|2020-04-06
>hCoV-19/South Korea/A7/2020|EPI_ISL_485391|2020-04-17
>hCoV-19/South Korea/S1/2020|EPI_ISL_485392|2020-03-25
>hCoV-19/South Korea/S5/2020|EPI_ISL_485396|2020-04-01
>hCoV-19/South Korea/CoV55/2020|EPI_ISL_485398|2020-02-26
>hCoV-19/Poland/IHG_PAS_4_67/2020|EPI_ISL_485399|2020-06-01
>hCoV-19/England/LIVE-A1229/2020|EPI_ISL_499985|2020-05-18
>hCoV-19/England/LIVE-A1247/2020|EPI_ISL_499986|2020-05-24
>hCoV-19/England/LIVE-A1283/2020|EPI_ISL_499987|2020-05-19
>hCoV-19/England/LIVE-A1292/2020|EPI_ISL_499988|2020-05-19
>hCoV-19/England/LIVE-A12A1/2020|EPI_ISL_499989|2020-05-21
>hCoV-19/England/LIVE-A12B0/2020|EPI_ISL_499990|2020-05-26
>hCoV-19/England/LIVE-A12CF/2020|EPI_ISL_499991|2020-05-26
>hCoV-19/England/LIVE-A12ED/2020|EPI_ISL_499992|2020-06-04
>hCoV-19/England/LIVE-A1317/2020|EPI_ISL_499993|2020-06-01
>hCoV-19/England/LIVE-A1344/2020|EPI_ISL_499994|2020-06-05
>hCoV-19/England/LIVE-A245F/2020|EPI_ISL_499995|2020-05-20
>hCoV-19/England/LIVE-A254D/2020|EPI_ISL_499996|2020-05-19
>hCoV-19/England/LIVE-A255C/2020|EPI_ISL_499997|2020-05-19
>hCoV-19/England/LIVE-A256B/2020|EPI_ISL_499998|2020-05-19
>hCoV-19/England/LIVE-A25D4/2020|EPI_ISL_499999|2020-05-19
>hCoV-19/USA/GA-CDC-0851/2020|EPI_ISL_509662|2020-07-06
>hCoV-19/USA/AR-CDC-4169/2020|EPI_ISL_509663|2020-07-07
>hCoV-19/USA/AR-CDC-4201/2020|EPI_ISL_509664|2020-07-10
>hCoV-19/USA/AR-CDC-4170/2020|EPI_ISL_509665|2020-07-07
>hCoV-19/USA/AR-CDC-4202/2020|EPI_ISL_509666|2020-07-10
>hCoV-19/USA/AR-CDC-4174/2020|EPI_ISL_509667|2020-07-07
>hCoV-19/USA/AR-CDC-4198/2020|EPI_ISL_509668|2020-07-10
>hCoV-19/USA/AR-CDC-4178/2020|EPI_ISL_509670|2020-07-08
>hCoV-19/USA/AR-CDC-4186/2020|EPI_ISL_509671|2020-07-08
>hCoV-19/USA/AR-CDC-4187/2020|EPI_ISL_509672|2020-07-08
>hCoV-19/USA/AR-CDC-4190/2020|EPI_ISL_509673|2020-07-08
>hCoV-19/USA/AR-CDC-4191/2020|EPI_ISL_509674|2020-07-08
>hCoV-19/USA/AR-CDC-4185/2020|EPI_ISL_509675|2020-07-08
>hCoV-19/USA/AR-CDC-4193/2020|EPI_ISL_509676|2020-07-08
>hCoV-19/USA/AR-CDC-4196/2020|EPI_ISL_509677|2020-07-09
>hCoV-19/USA/AR-CDC-4195/2020|EPI_ISL_509678|2020-07-09
>hCoV-19/USA/AR-CDC-4171/2020|EPI_ISL_509679|2020-07-07
>hCoV-19/USA/AR-CDC-4172/2020|EPI_ISL_509680|2020-07-07
>hCoV-19/USA/AR-CDC-4176/2020|EPI_ISL_509681|2020-07-07
>hCoV-19/USA/AR-CDC-4177/2020|EPI_ISL_509682|2020-07-07
>hCoV-19/USA/AR-CDC-4181/2020|EPI_ISL_509683|2020-07-08
>hCoV-19/USA/AR-CDC-4194/2020|EPI_ISL_509684|2020-07-09
>hCoV-19/USA/AR-CDC-4204/2020|EPI_ISL_509685|2020-07-10
>hCoV-19/USA/MN-MDH-1385/2020|EPI_ISL_509686|2020-05-12
>hCoV-19/USA/AL-CDC-0731/2020|EPI_ISL_509688|2020-05-19
>hCoV-19/USA/UT-CDC-9758/2020|EPI_ISL_509689|2020-04-13
>hCoV-19/USA/UT-CDC-9749/2020|EPI_ISL_509690|2020-04-24
>hCoV-19/USA/UT-CDC-9750/2020|EPI_ISL_509691|2020-04-25
>hCoV-19/USA/UT-CDC-9755/2020|EPI_ISL_509692|2020-04-27
>hCoV-19/USA/UT-CDC-9756/2020|EPI_ISL_509693|2020-04-28
>hCoV-19/USA/UT-CDC-9757/2020|EPI_ISL_509694|2020-04-29
>hCoV-19/Guatemala/CDC-1227/2020|EPI_ISL_509695|2020-03-13
>hCoV-19/Guatemala/CDC-1228/2020|EPI_ISL_509696|2020-03-15
>hCoV-19/Guatemala/CDC-1230/2020|EPI_ISL_509697|2020-03-15
>hCoV-19/Guatemala/CDC-1231/2020|EPI_ISL_509698|2020-03-15
>hCoV-19/Guatemala/CDC-1232/2020|EPI_ISL_509699|2020-03-17
>hCoV-19/South Korea/KCDC2308/2020|EPI_ISL_510644|2020-05-25
>hCoV-19/South Korea/KCDC2309/2020|EPI_ISL_510645|2020-05-25
>hCoV-19/South Korea/KCDC2310/2020|EPI_ISL_510646|2020-05-25
>hCoV-19/South Korea/KCDC2311/2020|EPI_ISL_510647|2020-05-25
>hCoV-19/South Korea/KCDC2312/2020|EPI_ISL_510648|2020-05-26
>hCoV-19/South Korea/KCDC2313/2020|EPI_ISL_510649|2020-05-26
>hCoV-19/South Korea/KCDC2314/2020|EPI_ISL_510650|2020-05-26
>hCoV-19/South Korea/KCDC2315/2020|EPI_ISL_510651|2020-05-26
>hCoV-19/South Korea/KCDC2316/2020|EPI_ISL_510652|2020-05-25
>hCoV-19/South Korea/KCDC2317/2020|EPI_ISL_510653|2020-05-26
>hCoV-19/South Korea/KCDC2318/2020|EPI_ISL_510654|2020-05-26
>hCoV-19/South Korea/KCDC2319/2020|EPI_ISL_510655|2020-05-26
>hCoV-19/South Korea/KCDC2320/2020|EPI_ISL_510656|2020-05-25
>hCoV-19/South Korea/KCDC2321/2020|EPI_ISL_510657|2020-05-26
>hCoV-19/South Korea/KCDC2322/2020|EPI_ISL_510658|2020-05-26
>hCoV-19/South Korea/KCDC2323/2020|EPI_ISL_510659|2020-05-27
>hCoV-19/South Korea/KCDC2324/2020|EPI_ISL_510660|2020-05-26
>hCoV-19/South Korea/KCDC2325/2020|EPI_ISL_510661|2020-05-26
>hCoV-19/South Korea/KCDC2326/2020|EPI_ISL_510662|2020-05-26
>hCoV-19/South Korea/KCDC2327/2020|EPI_ISL_510663|2020-05-26
>hCoV-19/South Korea/KCDC2328/2020|EPI_ISL_510664|2020-05-26
>hCoV-19/South Korea/KCDC2329/2020|EPI_ISL_510665|2020-05-26
>hCoV-19/South Korea/KCDC2330/2020|EPI_ISL_510666|2020-05-27
>hCoV-19/South Korea/KCDC2331/2020|EPI_ISL_510667|2020-05-27
>hCoV-19/South Korea/KCDC2332/2020|EPI_ISL_510668|2020-05-27
>hCoV-19/South Korea/KCDC2333/2020|EPI_ISL_510669|2020-05-26
>hCoV-19/South Korea/KCDC2334/2020|EPI_ISL_510670|2020-05-26
>hCoV-19/South Korea/KCDC2335/2020|EPI_ISL_510671|2020-05-28
>hCoV-19/South Korea/KCDC2336/2020|EPI_ISL_510672|2020-05-27
>hCoV-19/South Korea/KCDC2337/2020|EPI_ISL_510673|2020-05-27
>hCoV-19/South Korea/KCDC2338/2020|EPI_ISL_510674|2020-05-27
>hCoV-19/South Korea/KCDC2339/2020|EPI_ISL_510675|2020-05-28
>hCoV-19/South Korea/KCDC2340/2020|EPI_ISL_510676|2020-05-27
>hCoV-19/South Korea/KCDC2341/2020|EPI_ISL_510677|2020-05-26
>hCoV-19/South Korea/KCDC2342/2020|EPI_ISL_510678|2020-05-27
>hCoV-19/South Korea/KCDC2343/2020|EPI_ISL_510679|2020-05-27
>hCoV-19/South Korea/KCDC2344/2020|EPI_ISL_510680|2020-05-27
>hCoV-19/South Korea/KCDC2345/2020|EPI_ISL_510681|2020-05-27
>hCoV-19/South Korea/KCDC2346/2020|EPI_ISL_510682|2020-05-27
>hCoV-19/South Korea/KCDC2347/2020|EPI_ISL_510683|2020-05-27
>hCoV-19/South Korea/KCDC2348/2020|EPI_ISL_510684|2020-05-28
>hCoV-19/South Korea/KCDC2349/2020|EPI_ISL_510685|2020-05-27
>hCoV-19/South Korea/KCDC2350/2020|EPI_ISL_510686|2020-05-28
>hCoV-19/South Korea/KCDC2351/2020|EPI_ISL_510687|2020-05-28
>hCoV-19/South Korea/KCDC2352/2020|EPI_ISL_510688|2020-05-28
>hCoV-19/Spain/CT-IrsiCaixa-2020030095/2020|EPI_ISL_510689|2020-03-13
>hCoV-19/Switzerland/BL-ETHZ-200000/2020|EPI_ISL_510690|2020-07-10
>hCoV-19/Switzerland/BL-ETHZ-200001/2020|EPI_ISL_510691|2020-07-10
>hCoV-19/Switzerland/AG-ETHZ-200002/2020|EPI_ISL_510692|2020-07-10
>hCoV-19/Switzerland/AG-ETHZ-200003/2020|EPI_ISL_510693|2020-07-10
>hCoV-19/Switzerland/BL-ETHZ-200004/2020|EPI_ISL_510694|2020-07-10
>hCoV-19/Switzerland/BE-ETHZ-200005/2020|EPI_ISL_510695|2020-07-10
>hCoV-19/Switzerland/BL-ETHZ-200006/2020|EPI_ISL_510696|2020-07-10
>hCoV-19/Switzerland/GR-ETHZ-200009/2020|EPI_ISL_510698|2020-07-11
>hCoV-19/Switzerland/VD-ETHZ-200010/2020|EPI_ISL_510699|2020-07-13
>hCoV-19/Australia/VIC4599/2020|EPI_ISL_519000|2020-07-12
>hCoV-19/Australia/VIC4600/2020|EPI_ISL_519001|2020-07-12
>hCoV-19/Australia/VIC4601/2020|EPI_ISL_519002|2020-07-12
>hCoV-19/Australia/VIC4602/2020|EPI_ISL_519003|2020-07-12
>hCoV-19/Australia/VIC4603/2020|EPI_ISL_519004|2020-07-12
>hCoV-19/Australia/VIC4605/2020|EPI_ISL_519006|2020-07-13
>hCoV-19/Australia/VIC4607/2020|EPI_ISL_519008|2020-07-13
>hCoV-19/Australia/VIC4608/2020|EPI_ISL_519009|2020-07-13
>hCoV-19/Australia/VIC4609/2020|EPI_ISL_519010|2020-07-13
>hCoV-19/Australia/VIC4610/2020|EPI_ISL_519011|2020-07-13
>hCoV-19/Australia/VIC4615/2020|EPI_ISL_519013|2020-07-11
>hCoV-19/Australia/VIC4617/2020|EPI_ISL_519014|2020-07-12
>hCoV-19/Australia/VIC4619/2020|EPI_ISL_519015|2020-07-12
>hCoV-19/Australia/VIC4620/2020|EPI_ISL_519016|2020-07-12
>hCoV-19/Australia/VIC4621/2020|EPI_ISL_519017|2020-07-09
>hCoV-19/Australia/VIC4622/2020|EPI_ISL_519018|2020-07-12
>hCoV-19/Australia/VIC4625/2020|EPI_ISL_519019|2020-07-11
>hCoV-19/Australia/VIC4627/2020|EPI_ISL_519020|2020-07-12
>hCoV-19/Australia/VIC4629/2020|EPI_ISL_519022|2020-07-12
>hCoV-19/Australia/VIC4632/2020|EPI_ISL_519023|2020-07-10
>hCoV-19/Australia/VIC4634/2020|EPI_ISL_519025|2020-07-10
>hCoV-19/Australia/VIC4635/2020|EPI_ISL_519026|2020-07-10
>hCoV-19/Australia/VIC4636/2020|EPI_ISL_519027|2020-07-10
>hCoV-19/Australia/VIC4637/2020|EPI_ISL_519028|2020-07-10
>hCoV-19/Australia/VIC4639/2020|EPI_ISL_519030|2020-07-12
>hCoV-19/Australia/VIC4640/2020|EPI_ISL_519031|2020-07-12
>hCoV-19/Australia/VIC4641/2020|EPI_ISL_519032|2020-07-12
>hCoV-19/Australia/VIC4642/2020|EPI_ISL_519033|2020-07-12
>hCoV-19/Australia/VIC4643/2020|EPI_ISL_519034|2020-07-12
>hCoV-19/Australia/VIC4644/2020|EPI_ISL_519035|2020-07-12
>hCoV-19/Australia/VIC4645/2020|EPI_ISL_519036|2020-07-12
>hCoV-19/Australia/VIC4646/2020|EPI_ISL_519037|2020-07-13
>hCoV-19/Australia/VIC4647/2020|EPI_ISL_519038|2020-07-13
>hCoV-19/Australia/VIC4648/2020|EPI_ISL_519039|2020-07-13
>hCoV-19/Australia/VIC4649/2020|EPI_ISL_519040|2020-07-13
>hCoV-19/Australia/VIC4650/2020|EPI_ISL_519041|2020-07-13
>hCoV-19/Australia/VIC4651/2020|EPI_ISL_519042|2020-07-13
>hCoV-19/Australia/VIC4654/2020|EPI_ISL_519043|2020-07-13
>hCoV-19/Australia/VIC4655/2020|EPI_ISL_519044|2020-07-13
>hCoV-19/Australia/VIC4656/2020|EPI_ISL_519045|2020-07-13
>hCoV-19/Australia/VIC4657/2020|EPI_ISL_519046|2020-07-13
>hCoV-19/Australia/VIC4658/2020|EPI_ISL_519047|2020
>hCoV-19/Australia/VIC4659/2020|EPI_ISL_519048|2020-07-13
>hCoV-19/Australia/VIC4660/2020|EPI_ISL_519049|2020-07-13
>hCoV-19/Australia/VIC4670/2020|EPI_ISL_519058|2020
>hCoV-19/Australia/VIC4671/2020|EPI_ISL_519059|2020-07-16
>hCoV-19/Australia/VIC5235/2020|EPI_ISL_520000|2020-07-17
>hCoV-19/Australia/VIC5236/2020|EPI_ISL_520001|2020-07-18
>hCoV-19/Australia/VIC5237/2020|EPI_ISL_520002|2020-07-18
>hCoV-19/Australia/VIC5238/2020|EPI_ISL_520003|2020-07-18
>hCoV-19/Australia/VIC5239/2020|EPI_ISL_520004|2020-07-18
>hCoV-19/Australia/VIC5240/2020|EPI_ISL_520005|2020-07-17
>hCoV-19/Australia/VIC5241/2020|EPI_ISL_520006|2020
>hCoV-19/Australia/VIC5242/2020|EPI_ISL_520007|2020-07-18
>hCoV-19/Australia/VIC5243/2020|EPI_ISL_520008|2020-07-17
>hCoV-19/Australia/VIC5244/2020|EPI_ISL_520009|2020-07-19
>hCoV-19/Australia/VIC5245/2020|EPI_ISL_520010|2020-07-19
>hCoV-19/Australia/VIC5246/2020|EPI_ISL_520011|2020-07-10
>hCoV-19/Australia/VIC5247/2020|EPI_ISL_520012|2020-07-09
>hCoV-19/Australia/VIC5248/2020|EPI_ISL_520013|2020-07-10
>hCoV-19/Australia/VIC5249/2020|EPI_ISL_520014|2020-07-10
>hCoV-19/Australia/VIC5250/2020|EPI_ISL_520015|2020-07-07
>hCoV-19/Australia/VIC5251/2020|EPI_ISL_520016|2020-07-18
>hCoV-19/Australia/VIC5252/2020|EPI_ISL_520017|2020-07-18
>hCoV-19/Australia/VIC5253/2020|EPI_ISL_520018|2020-07-18
>hCoV-19/Australia/VIC5254/2020|EPI_ISL_520019|2020-07-19
>hCoV-19/Australia/VIC5255/2020|EPI_ISL_520020|2020-07-18
>hCoV-19/Australia/VIC5256/2020|EPI_ISL_520021|2020-07-19
>hCoV-19/Australia/VIC5257/2020|EPI_ISL_520022|2020-07-21
>hCoV-19/Australia/VIC5258/2020|EPI_ISL_520023|2020-07-19
>hCoV-19/Australia/VIC5259/2020|EPI_ISL_520024|2020-07-19
>hCoV-19/Australia/VIC5260/2020|EPI_ISL_520025|2020-07-19
>hCoV-19/Australia/VIC5261/2020|EPI_ISL_520026|2020-07-18
>hCoV-19/Australia/VIC5262/2020|EPI_ISL_520027|2020-07-19
>hCoV-19/Australia/VIC5263/2020|EPI_ISL_520028|2020-07-16
>hCoV-19/Australia/VIC5264/2020|EPI_ISL_520029|2020-07-18
>hCoV-19/Australia/VIC5265/2020|EPI_ISL_520030|2020-07-18
>hCoV-19/Australia/VIC5266/2020|EPI_ISL_520031|2020-07-17
>hCoV-19/Australia/VIC5267/2020|EPI_ISL_520032|2020
>hCoV-19/Australia/VIC5268/2020|EPI_ISL_520033|2020
>hCoV-19/Australia/VIC5269/2020|EPI_ISL_520034|2020
>hCoV-19/Australia/VIC5270/2020|EPI_ISL_520035|2020
>hCoV-19/Australia/VIC5271/2020|EPI_ISL_520036|2020
>hCoV-19/Australia/VIC5272/2020|EPI_ISL_520037|2020
>hCoV-19/Scotland/QEUH-96CF0C/2020|EPI_ISL_534602|2020-08-21
>hCoV-19/Scotland/QEUH-96D7D6/2020|EPI_ISL_534603|2020-08-20
>hCoV-19/Scotland/QEUH-96D75E/2020|EPI_ISL_534605|2020-08-20
>hCoV-19/Scotland/QEUH-96D730/2020|EPI_ISL_534606|2020-08-20
>hCoV-19/Scotland/QEUH-96D509/2020|EPI_ISL_534607|2020-08-19
>hCoV-19/Scotland/QEUH-96C7AA/2020|EPI_ISL_534608|2020-08-21
>hCoV-19/Scotland/QEUH-96D4EE/2020|EPI_ISL_534609|2020-08-19
>hCoV-19/Scotland/QEUH-96D76D/2020|EPI_ISL_534610|2020-08-20
>hCoV-19/Scotland/QEUH-96D527/2020|EPI_ISL_534611|2020-08-20
>hCoV-19/Scotland/QEUH-96D5CD/2020|EPI_ISL_534613|2020-08-20
>hCoV-19/Scotland/QEUH-96D0F9/2020|EPI_ISL_534614|2020-08-20
>hCoV-19/Scotland/QEUH-96D35A/2020|EPI_ISL_534615|2020-08-20
>hCoV-19/Scotland/QEUH-96CF57/2020|EPI_ISL_534616|2020-08-21
>hCoV-19/Scotland/QEUH-96C77D/2020|EPI_ISL_534617|2020-08-21
>hCoV-19/Scotland/QEUH-96D7B8/2020|EPI_ISL_534619|2020-08-20
>hCoV-19/Scotland/QEUH-96D518/2020|EPI_ISL_534620|2020-08-20
>hCoV-19/Scotland/QEUH-96C889/2020|EPI_ISL_534621|2020-08-21
>hCoV-19/Scotland/QEUH-96CF2A/2020|EPI_ISL_534623|2020-08-21
>hCoV-19/Scotland/QEUH-96CDC6/2020|EPI_ISL_534624|2020-08-22
>hCoV-19/Scotland/QEUH-96D4FD/2020|EPI_ISL_534625|2020-08-20
>hCoV-19/Scotland/QEUH-96D6BB/2020|EPI_ISL_534627|2020-08-20
>hCoV-19/Scotland/QEUH-96D67F/2020|EPI_ISL_534628|2020-08-20
>hCoV-19/Scotland/QEUH-96CD20/2020|EPI_ISL_534629|2020-08-21
>hCoV-19/USA/PR-B3SB/2020|EPI_ISL_534694|2020-08-06
>hCoV-19/USA/PR-B5XN/2020|EPI_ISL_534697|2020-08-11
>hCoV-19/USA/PR-B6DU/2020|EPI_ISL_534698|2020-08-11
>hCoV-19/USA/MD-MDH-0135/2020|EPI_ISL_534699|2020-07-10
>hCoV-19/Russia/SCPM-O-08/2020|EPI_ISL_451970|2020-03-22
>hCoV-19/Poland/PL_P10/2020|EPI_ISL_451971|2020-04-01
>hCoV-19/Poland/PL_P11/2020|EPI_ISL_451972|2020-04-02
>hCoV-19/Poland/PL_P12/2020|EPI_ISL_451973|2020-03-31
>hCoV-19/Poland/PL_P13/2020|EPI_ISL_451974|2020-04-03
>hCoV-19/Poland/PL_P14/2020|EPI_ISL_451975|2020-03-31
>hCoV-19/Poland/PL_P15/2020|EPI_ISL_451976|2020-04-07
>hCoV-19/Poland/PL_P16/2020|EPI_ISL_451977|2020-04-03
>hCoV-19/Poland/PL_P17/2020|EPI_ISL_451978|2020-04-01
>hCoV-19/Poland/PL_P18/2020|EPI_ISL_451979|2020-03-31
>hCoV-19/Netherlands/ZuidHolland_170/2020|EPI_ISL_461342|2020-04-26
>hCoV-19/Netherlands/ZuidHolland_171/2020|EPI_ISL_461343|2020-04-29
>hCoV-19/Netherlands/ZuidHolland_172/2020|EPI_ISL_461344|2020-04-16
>hCoV-19/Netherlands/ZuidHolland_173/2020|EPI_ISL_461345|2020-04-14
>hCoV-19/Netherlands/ZuidHolland_174/2020|EPI_ISL_461346|2020-04-18
>hCoV-19/Netherlands/ZuidHolland_175/2020|EPI_ISL_461347|2020-04-17
>hCoV-19/Netherlands/ZuidHolland_176/2020|EPI_ISL_461348|2020-04-16
>hCoV-19/Netherlands/ZuidHolland_177/2020|EPI_ISL_461349|2020-04-16
>hCoV-19/Netherlands/ZuidHolland_178/2020|EPI_ISL_461350|2020-04-20
>hCoV-19/Netherlands/ZuidHolland_179/2020|EPI_ISL_461351|2020-04-22
>hCoV-19/Netherlands/ZuidHolland_180/2020|EPI_ISL_461352|2020-04-22
>hCoV-19/Netherlands/ZuidHolland_181/2020|EPI_ISL_461353|2020-04-23
>hCoV-19/Netherlands/ZuidHolland_183/2020|EPI_ISL_461355|2020-04-25
>hCoV-19/Netherlands/ZuidHolland_184/2020|EPI_ISL_461356|2020-04-25
>hCoV-19/Netherlands/ZuidHolland_185/2020|EPI_ISL_461357|2020-04-24
>hCoV-19/Netherlands/ZuidHolland_186/2020|EPI_ISL_461358|2020-04-24
>hCoV-19/Netherlands/ZuidHolland_187/2020|EPI_ISL_461359|2020-04-23
>hCoV-19/Netherlands/ZuidHolland_189/2020|EPI_ISL_461361|2020-04-23
>hCoV-19/Netherlands/ZuidHolland_214/2020|EPI_ISL_461386|2020-05-08
>hCoV-19/Netherlands/ZuidHolland_215/2020|EPI_ISL_461387|2020-05-08
>hCoV-19/Netherlands/ZuidHolland_216/2020|EPI_ISL_461388|2020-05-08
>hCoV-19/Netherlands/ZuidHolland_217/2020|EPI_ISL_461389|2020-05-09
>hCoV-19/Netherlands/ZuidHolland_218/2020|EPI_ISL_461390|2020-05-09
>hCoV-19/Netherlands/ZuidHolland_219/2020|EPI_ISL_461391|2020-05-10
>hCoV-19/Netherlands/ZuidHolland_220/2020|EPI_ISL_461392|2020
>hCoV-19/Netherlands/ZuidHolland_221/2020|EPI_ISL_461393|2020
>hCoV-19/Netherlands/ZuidHolland_222/2020|EPI_ISL_461394|2020-05-11
>hCoV-19/Netherlands/ZuidHolland_223/2020|EPI_ISL_461395|2020
>hCoV-19/Netherlands/ZuidHolland_224/2020|EPI_ISL_461396|2020-05-12
>hCoV-19/Netherlands/ZuidHolland_225/2020|EPI_ISL_461397|2020-05-14
>hCoV-19/Netherlands/ZuidHolland_226/2020|EPI_ISL_461398|2020-05-03
>hCoV-19/USA/WA-UW-4657/2020|EPI_ISL_461399|2020-04-06
>hCoV-19/Singapore/409/2020|EPI_ISL_475940|2020-04-22
>hCoV-19/Singapore/410/2020|EPI_ISL_475941|2020-04-21
>hCoV-19/Singapore/411/2020|EPI_ISL_475942|2020-04-28
>hCoV-19/Singapore/412/2020|EPI_ISL_475943|2020-05-18
>hCoV-19/Singapore/413/2020|EPI_ISL_475944|2020-04-21
>hCoV-19/Singapore/414/2020|EPI_ISL_475945|2020-04-24
>hCoV-19/Singapore/415/2020|EPI_ISL_475946|2020-04-26
>hCoV-19/Singapore/416/2020|EPI_ISL_475947|2020-04-21
>hCoV-19/Singapore/418/2020|EPI_ISL_475949|2020-03-18
>hCoV-19/Singapore/452/2020|EPI_ISL_475983|2020-03-19
>hCoV-19/Singapore/454/2020|EPI_ISL_475985|2020-03-19
>hCoV-19/Singapore/455/2020|EPI_ISL_475986|2020-03-19
>hCoV-19/Singapore/459/2020|EPI_ISL_475990|2020-04-20
>hCoV-19/Singapore/460/2020|EPI_ISL_475991|2020-04-20
>hCoV-19/Singapore/462/2020|EPI_ISL_475993|2020-04-27
>hCoV-19/Singapore/464/2020|EPI_ISL_475995|2020-05-04
>hCoV-19/Singapore/466/2020|EPI_ISL_475997|2020-01-31
>hCoV-19/USA/LA-GBCL-26684489/2020|EPI_ISL_485300|2020-04-10
>hCoV-19/USA/LA-GBCL-26684491/2020|EPI_ISL_485302|2020-04-10
>hCoV-19/USA/LA-GBCL-26684493/2020|EPI_ISL_485303|2020-04-10
>hCoV-19/USA/LA-GBCL-26684496/2020|EPI_ISL_485304|2020-04-10
>hCoV-19/USA/LA-GBCL-26684498/2020|EPI_ISL_485305|2020-04-10
>hCoV-19/USA/LA-GBCL-26684499/2020|EPI_ISL_485306|2020-04-10
>hCoV-19/USA/LA-GBCL-26684505/2020|EPI_ISL_485310|2020-04-10
>hCoV-19/USA/LA-GBCL-26684506/2020|EPI_ISL_485311|2020-04-10
>hCoV-19/USA/LA-GBCL-26684512/2020|EPI_ISL_485315|2020-04-10
>hCoV-19/USA/LA-GBCL-26684513/2020|EPI_ISL_485316|2020-04-10
>hCoV-19/USA/LA-GBCL-26684514/2020|EPI_ISL_485317|2020-04-10
>hCoV-19/USA/LA-GBCL-26684517/2020|EPI_ISL_485319|2020-04-10
>hCoV-19/USA/LA-GBCL-26791694/2020|EPI_ISL_485320|2020-04-10
>hCoV-19/USA/LA-GBCL-26791695/2020|EPI_ISL_485321|2020-04-10
>hCoV-19/USA/LA-GBCL-26791697/2020|EPI_ISL_485322|2020-04-10
>hCoV-19/USA/LA-GBCL-26791700/2020|EPI_ISL_485324|2020-04-10
>hCoV-19/USA/LA-GBCL-26791704/2020|EPI_ISL_485327|2020-04-09
>hCoV-19/USA/LA-GBCL-26791705/2020|EPI_ISL_485328|2020-04-09
>hCoV-19/USA/LA-GBCL-26791709/2020|EPI_ISL_485330|2020-04-04
>hCoV-19/USA/LA-GBCL-26791711/2020|EPI_ISL_485331|2020-04-09
>hCoV-19/USA/LA-GBCL-26791713/2020|EPI_ISL_485333|2020-04-09
>hCoV-19/USA/LA-GBCL-26791715/2020|EPI_ISL_485335|2020-04-09
>hCoV-19/USA/LA-GBCL-26791719/2020|EPI_ISL_485338|2020-04-09
>hCoV-19/USA/LA-GBCL-26791720/2020|EPI_ISL_485339|2020-04-09
>hCoV-19/USA/LA-GBCL-26791721/2020|EPI_ISL_485340|2020-04-09
>hCoV-19/USA/LA-GBCL-26791723/2020|EPI_ISL_485342|2020-04-09
>hCoV-19/USA/LA-GBCL-26791724/2020|EPI_ISL_485343|2020-04-09
>hCoV-19/USA/LA-GBCL-26791752/2020|EPI_ISL_485367|2020-04-04
>hCoV-19/USA/LA-GBCL-26791753/2020|EPI_ISL_485368|2020-04-06
>hCoV-19/USA/LA-GBCL-26791754/2020|EPI_ISL_485369|2020-04-06
>hCoV-19/USA/LA-GBCL-26791755/2020|EPI_ISL_485370|2020-04-06
>hCoV-19/USA/LA-GBCL-26791756/2020|EPI_ISL_485371|2020-04-06
>hCoV-19/USA/LA-GBCL-26791757/2020|EPI_ISL_485372|2020-04-06
>hCoV-19/USA/LA-GBCL-26791769/2020|EPI_ISL_485379|2020-04-04
>hCoV-19/USA/LA-GBCL-26791770/2020|EPI_ISL_485380|2020-04-04
>hCoV-19/USA/LA-GBCL-26791773/2020|EPI_ISL_485381|2020-04-04
>hCoV-19/USA/LA-GBCL-26791774/2020|EPI_ISL_485382|2020-04-04
>hCoV-19/USA/LA-GBCL-26791776/2020|EPI_ISL_485383|2020-04-04
>hCoV-19/USA/LA-GBCL-26791778/2020|EPI_ISL_485384|2020-04-04
>hCoV-19/USA/LA-GBCL-26791779/2020|EPI_ISL_485385|2020-04-04
>hCoV-19/USA/LA-GBCL-26791780/2020|EPI_ISL_485386|2020-04-04
>hCoV-19/USA/LA-GBCL-26791781/2020|EPI_ISL_485387|2020-04-04
>hCoV-19/England/CAMB-1B5467/2020|EPI_ISL_499968|2020-07-06
>hCoV-19/England/CAMB-1B55FB/2020|EPI_ISL_499969|2020-07-17
>hCoV-19/England/CAMB-1B5607/2020|EPI_ISL_499970|2020-07-08
>hCoV-19/England/CAMB-1B5616/2020|EPI_ISL_499971|2020-07-07
>hCoV-19/England/CAMB-1B5643/2020|EPI_ISL_499972|2020-07-05
>hCoV-19/England/CAMB-1B5670/2020|EPI_ISL_499973|2020-07-07
>hCoV-19/England/LCST-24D71C9/2020|EPI_ISL_499974|2020-06-22
>hCoV-19/England/LCST-24D71D8/2020|EPI_ISL_499975|2020-06-22
>hCoV-19/England/LCST-24D725D/2020|EPI_ISL_499976|2020-06-24
>hCoV-19/England/LCST-24D727B/2020|EPI_ISL_499977|2020-06-25
>hCoV-19/England/LCST-24D72B7/2020|EPI_ISL_499978|2020-06-25
>hCoV-19/England/LCST-24D732D/2020|EPI_ISL_499979|2020-06-29
>hCoV-19/England/LCST-24D733C/2020|EPI_ISL_499980|2020-06-29
>hCoV-19/England/LCST-24D734B/2020|EPI_ISL_499981|2020-06-29
>hCoV-19/England/LCST-24D7387/2020|EPI_ISL_499982|2020-06-30
>hCoV-19/England/LCST-24D741B/2020|EPI_ISL_499983|2020-07-02
>hCoV-19/England/LIVE-A120B/2020|EPI_ISL_499984|2020-05-17
>hCoV-19/Australia/VIC4672/2020|EPI_ISL_519060|2020-07-16
>hCoV-19/Australia/VIC4673/2020|EPI_ISL_519061|2020-07-14
>hCoV-19/Australia/VIC4674/2020|EPI_ISL_519062|2020-07-17
>hCoV-19/Australia/VIC4675/2020|EPI_ISL_519063|2020-07-16
>hCoV-19/Australia/VIC4676/2020|EPI_ISL_519064|2020-07-17
>hCoV-19/Australia/VIC4677/2020|EPI_ISL_519065|2020-07-16
>hCoV-19/Australia/VIC4678/2020|EPI_ISL_519066|2020-07-19
>hCoV-19/Australia/VIC4679/2020|EPI_ISL_519067|2020-07-15
>hCoV-19/Australia/VIC4680/2020|EPI_ISL_519068|2020-07-14
>hCoV-19/Australia/VIC4681/2020|EPI_ISL_519069|2020-07-17
>hCoV-19/Australia/VIC4682/2020|EPI_ISL_519070|2020-07-17
>hCoV-19/Australia/VIC4683/2020|EPI_ISL_519071|2020-07-17
>hCoV-19/Australia/VIC4684/2020|EPI_ISL_519072|2020-07-15
>hCoV-19/Australia/VIC4685/2020|EPI_ISL_519073|2020-07-16
>hCoV-19/Australia/VIC4686/2020|EPI_ISL_519074|2020-07-14
>hCoV-19/Australia/VIC4687/2020|EPI_ISL_519075|2020-07-15
>hCoV-19/Australia/VIC4688/2020|EPI_ISL_519076|2020-07-15
>hCoV-19/Australia/VIC4689/2020|EPI_ISL_519077|2020-07-15
>hCoV-19/Australia/VIC4690/2020|EPI_ISL_519078|2020-07-17
>hCoV-19/Australia/VIC4691/2020|EPI_ISL_519079|2020-07-17
>hCoV-19/Australia/VIC4692/2020|EPI_ISL_519080|2020-07-17
>hCoV-19/Australia/VIC4693/2020|EPI_ISL_519081|2020-07-17
>hCoV-19/Australia/VIC4694/2020|EPI_ISL_519082|2020-07-16
>hCoV-19/Australia/VIC4695/2020|EPI_ISL_519083|2020-07-17
>hCoV-19/Australia/VIC4696/2020|EPI_ISL_519084|2020-07-18
>hCoV-19/Australia/VIC4697/2020|EPI_ISL_519085|2020-07-18
>hCoV-19/Australia/VIC4698/2020|EPI_ISL_519086|2020-07-18
>hCoV-19/Australia/VIC4699/2020|EPI_ISL_519087|2020-07-16
>hCoV-19/Australia/VIC4700/2020|EPI_ISL_519088|2020-07-15
>hCoV-19/Australia/VIC4701/2020|EPI_ISL_519089|2020-07-15
>hCoV-19/Australia/VIC4702/2020|EPI_ISL_519090|2020-07-15
>hCoV-19/Australia/VIC4703/2020|EPI_ISL_519091|2020-07-13
>hCoV-19/Australia/VIC4704/2020|EPI_ISL_519092|2020-07-10
>hCoV-19/Australia/VIC4705/2020|EPI_ISL_519093|2020-07-16
>hCoV-19/Australia/VIC4706/2020|EPI_ISL_519094|2020-07-16
>hCoV-19/Australia/VIC4707/2020|EPI_ISL_519095|2020-07-16
>hCoV-19/Australia/VIC4708/2020|EPI_ISL_519096|2020-07-16
>hCoV-19/Australia/VIC4709/2020|EPI_ISL_519097|2020-07-15
>hCoV-19/Australia/VIC4710/2020|EPI_ISL_519098|2020-07-16
>hCoV-19/Australia/VIC4711/2020|EPI_ISL_519099|2020-07-16
>hCoV-19/Australia/VIC5285/2020|EPI_ISL_520049|2020-07-22
>hCoV-19/Australia/VIC5286/2020|EPI_ISL_520050|2020-07-22
>hCoV-19/Australia/VIC5289/2020|EPI_ISL_520052|2020-07-17
>hCoV-19/Australia/VIC5290/2020|EPI_ISL_520053|2020-07-17
>hCoV-19/Australia/VIC5291/2020|EPI_ISL_520054|2020-07-18
>hCoV-19/Australia/VIC5292/2020|EPI_ISL_520055|2020-07-18
>hCoV-19/Australia/VIC5293/2020|EPI_ISL_520056|2020
>hCoV-19/Australia/VIC5294/2020|EPI_ISL_520057|2020-07-17
>hCoV-19/Australia/VIC5295/2020|EPI_ISL_520058|2020-07-16
>hCoV-19/Australia/VIC5296/2020|EPI_ISL_520059|2020-07-16
>hCoV-19/Australia/VIC5297/2020|EPI_ISL_520060|2020
>hCoV-19/Australia/VIC5298/2020|EPI_ISL_520061|2020-07-16
>hCoV-19/Australia/VIC5299/2020|EPI_ISL_520062|2020-07-16
>hCoV-19/Australia/VIC5300/2020|EPI_ISL_520063|2020-07-18
>hCoV-19/Australia/VIC5302/2020|EPI_ISL_520065|2020
>hCoV-19/Australia/VIC5303/2020|EPI_ISL_520066|2020-07-18
>hCoV-19/Australia/VIC5304/2020|EPI_ISL_520067|2020-07-18
>hCoV-19/Australia/VIC5305/2020|EPI_ISL_520068|2020-07-18
>hCoV-19/Australia/VIC5306/2020|EPI_ISL_520069|2020-07-17
>hCoV-19/Australia/VIC5307/2020|EPI_ISL_520070|2020-07-18
>hCoV-19/Australia/VIC5308/2020|EPI_ISL_520071|2020
>hCoV-19/Australia/VIC5309/2020|EPI_ISL_520072|2020-07-17
>hCoV-19/Australia/VIC5310/2020|EPI_ISL_520073|2020-07-17
>hCoV-19/Australia/VIC5311/2020|EPI_ISL_520074|2020-07-18
>hCoV-19/Australia/VIC5313/2020|EPI_ISL_520076|2020
>hCoV-19/Australia/VIC5314/2020|EPI_ISL_520077|2020-07-20
>hCoV-19/Australia/VIC5315/2020|EPI_ISL_520078|2020
>hCoV-19/Australia/VIC5317/2020|EPI_ISL_520080|2020-07-18
>hCoV-19/Australia/VIC5318/2020|EPI_ISL_520081|2020-07-19
>hCoV-19/Australia/VIC5319/2020|EPI_ISL_520082|2020-07-19
>hCoV-19/Australia/VIC5320/2020|EPI_ISL_520083|2020-07-19
>hCoV-19/Australia/VIC5321/2020|EPI_ISL_520084|2020
>hCoV-19/Australia/VIC5322/2020|EPI_ISL_520085|2020-07-17
>hCoV-19/Australia/VIC5323/2020|EPI_ISL_520086|2020-07-17
>hCoV-19/Australia/VIC5324/2020|EPI_ISL_520087|2020-07-16
>hCoV-19/Australia/VIC5325/2020|EPI_ISL_520088|2020
>hCoV-19/Australia/VIC5326/2020|EPI_ISL_520089|2020-07-17
>hCoV-19/Australia/VIC5327/2020|EPI_ISL_520090|2020-07-18
>hCoV-19/Australia/VIC5328/2020|EPI_ISL_520091|2020-07-18
>hCoV-19/Australia/VIC5329/2020|EPI_ISL_520092|2020-07-18
>hCoV-19/Australia/VIC5330/2020|EPI_ISL_520093|2020-07-17
>hCoV-19/Australia/VIC5331/2020|EPI_ISL_520094|2020-07-17
>hCoV-19/Australia/VIC5332/2020|EPI_ISL_520095|2020-07-16
>hCoV-19/Australia/VIC5333/2020|EPI_ISL_520096|2020-07-18
>hCoV-19/Australia/VIC5334/2020|EPI_ISL_520097|2020-07-19
>hCoV-19/Australia/VIC5335/2020|EPI_ISL_520098|2020-07-16
>hCoV-19/Australia/VIC5336/2020|EPI_ISL_520099|2020-07-17
>hCoV-19/Scotland/QEUH-96D572/2020|EPI_ISL_534630|2020-08-19
>hCoV-19/Scotland/QEUH-96C898/2020|EPI_ISL_534631|2020-08-21
>hCoV-19/Scotland/QEUH-96D23F/2020|EPI_ISL_534632|2020-08-22
>hCoV-19/Scotland/QEUH-96CC05/2020|EPI_ISL_534633|2020-08-21
>hCoV-19/Scotland/QEUH-96C7D7/2020|EPI_ISL_534636|2020-08-21
>hCoV-19/Scotland/QEUH-96D32D/2020|EPI_ISL_534637|2020-08-20
>hCoV-19/Scotland/QEUH-96CF66/2020|EPI_ISL_534638|2020-08-22
>hCoV-19/Scotland/QEUH-96C82F/2020|EPI_ISL_534639|2020-08-21
>hCoV-19/Scotland/QEUH-96D0BD/2020|EPI_ISL_534640|2020-08-21
>hCoV-19/Scotland/QEUH-96D6F7/2020|EPI_ISL_534641|2020-08-20
>hCoV-19/Scotland/QEUH-96CF39/2020|EPI_ISL_534642|2020-08-20
>hCoV-19/Scotland/QEUH-964B3D/2020|EPI_ISL_534643|2020-08-13
>hCoV-19/Scotland/QEUH-96B240/2020|EPI_ISL_534645|2020-08-18
>hCoV-19/Scotland/QEUH-96B36B/2020|EPI_ISL_534646|2020-08-14
>hCoV-19/Scotland/QEUH-96B7AB/2020|EPI_ISL_534647|2020-08-16
>hCoV-19/Scotland/QEUH-96B741/2020|EPI_ISL_534648|2020-08-17
>hCoV-19/Scotland/QEUH-96A997/2020|EPI_ISL_534650|2020-08-17
>hCoV-19/Scotland/QEUH-96B398/2020|EPI_ISL_534651|2020-08-17
>hCoV-19/Scotland/QEUH-96B3A7/2020|EPI_ISL_534652|2020-08-17
>hCoV-19/Scotland/QEUH-96BBFA/2020|EPI_ISL_534653|2020-08-13
>hCoV-19/Scotland/QEUH-96B3C5/2020|EPI_ISL_534656|2020-08-17
>hCoV-19/Scotland/QEUH-96B547/2020|EPI_ISL_534657|2020-08-17
>hCoV-19/Scotland/QEUH-96B42C/2020|EPI_ISL_534658|2020-08-17
>hCoV-19/Scotland/QEUH-96B495/2020|EPI_ISL_534659|2020-08-17
>hCoV-19/Scotland/QEUH-96B5DE/2020|EPI_ISL_534661|2020-08-17
>hCoV-19/Scotland/QEUH-96B77E/2020|EPI_ISL_534662|2020-08-16
>hCoV-19/Scotland/QEUH-96B51A/2020|EPI_ISL_534663|2020-08-17
>hCoV-19/Scotland/QEUH-96B0DD/2020|EPI_ISL_534664|2020-08-14
>hCoV-19/Scotland/QEUH-96A96A/2020|EPI_ISL_534665|2020-08-17
>hCoV-19/Scotland/QEUH-96B574/2020|EPI_ISL_534666|2020-08-14
>hCoV-19/Scotland/QEUH-96B644/2020|EPI_ISL_534667|2020-08-17
>hCoV-19/Scotland/QEUH-96B0EC/2020|EPI_ISL_534668|2020-08-18
>hCoV-19/Scotland/QEUH-96B3B6/2020|EPI_ISL_534669|2020-08-17
>hCoV-19/Scotland/QEUH-96BEC4/2020|EPI_ISL_534670|2020-08-17
>hCoV-19/Scotland/QEUH-96B2D7/2020|EPI_ISL_534671|2020-08-17
>hCoV-19/Scotland/QEUH-96AAD0/2020|EPI_ISL_534672|2020-08-17
>hCoV-19/Scotland/QEUH-96BF49/2020|EPI_ISL_534673|2020-08-17
>hCoV-19/Scotland/QEUH-96AAC1/2020|EPI_ISL_534674|2020-08-17
>hCoV-19/Scotland/QEUH-96B76F/2020|EPI_ISL_534675|2020-08-16
>hCoV-19/Scotland/QEUH-96BD6D/2020|EPI_ISL_534676|2020-08-14
>hCoV-19/Scotland/QEUH-96B6DB/2020|EPI_ISL_534677|2020-08-17
>hCoV-19/Scotland/QEUH-96BA0C/2020|EPI_ISL_534678|2020-08-14
>hCoV-19/Scotland/QEUH-96B635/2020|EPI_ISL_534679|2020-08-17
>hCoV-19/Scotland/QEUH-96A9E2/2020|EPI_ISL_534680|2020-08-17
>hCoV-19/Scotland/QEUH-96B9A5/2020|EPI_ISL_534681|2020-08-16
>hCoV-19/Scotland/QEUH-96BF2B/2020|EPI_ISL_534683|2020-08-17
>hCoV-19/Scotland/QEUH-96ACCB/2020|EPI_ISL_534684|2020-08-17
>hCoV-19/Scotland/QEUH-96ADE6/2020|EPI_ISL_534685|2020-08-16
>hCoV-19/Scotland/QEUH-96B204/2020|EPI_ISL_534686|2020-08-18
>hCoV-19/Scotland/QEUH-96B6CC/2020|EPI_ISL_534687|2020-08-14
>hCoV-19/Scotland/QEUH-96B37A/2020|EPI_ISL_534688|2020-08-17
>hCoV-19/Australia/VIC483/2020|EPI_ISL_426914|2020-03-29
>hCoV-19/Australia/VIC486/2020|EPI_ISL_426917|2020-03-29
>hCoV-19/Australia/VIC487/2020|EPI_ISL_426918|2020-03-29
>hCoV-19/Australia/VIC488/2020|EPI_ISL_426919|2020-03-29
>hCoV-19/Australia/VIC489/2020|EPI_ISL_426920|2020-03-29
>hCoV-19/Australia/VIC490/2020|EPI_ISL_426921|2020-03-30
>hCoV-19/Australia/VIC491/2020|EPI_ISL_426922|2020-03-30
>hCoV-19/Australia/VIC619/2020|EPI_ISL_426923|2020-03-28
>hCoV-19/Australia/VIC638/2020|EPI_ISL_426934|2020-03-29
>hCoV-19/Australia/VIC639/2020|EPI_ISL_426935|2020-03-29
>hCoV-19/Australia/VIC644/2020|EPI_ISL_426940|2020-03-28
>hCoV-19/Australia/VIC645/2020|EPI_ISL_426941|2020-03-28
>hCoV-19/Australia/VIC646/2020|EPI_ISL_426942|2020-03-24
>hCoV-19/Australia/VIC647/2020|EPI_ISL_426943|2020-03-28
>hCoV-19/Australia/VIC651/2020|EPI_ISL_426947|2020-03-28
>hCoV-19/Australia/VIC652/2020|EPI_ISL_426948|2020-03-28
>hCoV-19/Australia/VIC655/2020|EPI_ISL_426951|2020-03-28
>hCoV-19/Australia/VIC656/2020|EPI_ISL_426952|2020-03-28
>hCoV-19/Australia/VIC657/2020|EPI_ISL_426953|2020-03-28
>hCoV-19/Australia/VIC658/2020|EPI_ISL_426954|2020-03-28
>hCoV-19/Australia/VIC659/2020|EPI_ISL_426955|2020-03-27
>hCoV-19/Spain/VC-FISABIO-222/2020|EPI_ISL_436317|2020-03-26
>hCoV-19/Spain/VC-FISABIO-223/2020|EPI_ISL_436318|2020-03-26
>hCoV-19/Spain/VC-FISABIO-230/2020|EPI_ISL_436325|2020-03-26
>hCoV-19/Spain/VC-FISABIO-231/2020|EPI_ISL_436326|2020-03-26
>hCoV-19/Spain/VC-FISABIO-232/2020|EPI_ISL_436327|2020-03-26
>hCoV-19/Spain/VC-FISABIO-233/2020|EPI_ISL_436328|2020-03-26
>hCoV-19/Spain/VC-FISABIO-235/2020|EPI_ISL_436330|2020-03-26
>hCoV-19/Spain/VC-FISABIO-240/2020|EPI_ISL_436335|2020-03-26
>hCoV-19/Spain/VC-FISABIO-241/2020|EPI_ISL_436336|2020-03-26
>hCoV-19/Spain/VC-FISABIO-242/2020|EPI_ISL_436337|2020-03-26
>hCoV-19/Spain/VC-FISABIO-246/2020|EPI_ISL_436341|2020-03-29
>hCoV-19/Spain/VC-FISABIO-247/2020|EPI_ISL_436342|2020-03-25
>hCoV-19/Spain/VC-FISABIO-250/2020|EPI_ISL_436345|2020-03-25
>hCoV-19/Spain/VC-FISABIO-251/2020|EPI_ISL_436346|2020-03-27
>hCoV-19/Spain/VC-FISABIO-258/2020|EPI_ISL_436353|2020-03-25
>hCoV-19/Spain/VC-FISABIO-260/2020|EPI_ISL_436355|2020-03-26
>hCoV-19/Spain/VC-FISABIO-261/2020|EPI_ISL_436356|2020-03-26
>hCoV-19/Spain/VC-FISABIO-266/2020|EPI_ISL_436361|2020-02-29
>hCoV-19/Spain/VC-FISABIO-269/2020|EPI_ISL_436364|2020-03-21
>hCoV-19/Spain/VC-FISABIO-271/2020|EPI_ISL_436366|2020-03-21
>hCoV-19/Spain/VC-FISABIO-272/2020|EPI_ISL_436367|2020-03-25
>hCoV-19/Spain/VC-FISABIO-273/2020|EPI_ISL_436368|2020-03-25
>hCoV-19/Spain/VC-FISABIO-274/2020|EPI_ISL_436369|2020-03-26
>hCoV-19/Spain/VC-FISABIO-276/2020|EPI_ISL_436371|2020-03-26
>hCoV-19/Spain/VC-FISABIO-278/2020|EPI_ISL_436373|2020-03-16
>hCoV-19/Spain/VC-FISABIO-279/2020|EPI_ISL_436374|2020-03-16
>hCoV-19/Spain/VC-FISABIO-281/2020|EPI_ISL_436376|2020-03-16
>hCoV-19/Spain/VC-FISABIO-282/2020|EPI_ISL_436377|2020-03-17
>hCoV-19/Spain/VC-FISABIO-283/2020|EPI_ISL_436378|2020-03-17
>hCoV-19/Spain/VC-FISABIO-284/2020|EPI_ISL_436379|2020-03-18
>hCoV-19/Spain/VC-FISABIO-285/2020|EPI_ISL_436380|2020-03-18
>hCoV-19/Spain/VC-FISABIO-287/2020|EPI_ISL_436382|2020-03-17
>hCoV-19/Spain/VC-FISABIO-288/2020|EPI_ISL_436383|2020-03-17
>hCoV-19/Spain/VC-FISABIO-289/2020|EPI_ISL_436384|2020-03-17
>hCoV-19/Spain/VC-FISABIO-291/2020|EPI_ISL_436386|2020-03-17
>hCoV-19/Spain/VC-FISABIO-292/2020|EPI_ISL_436387|2020-03-17
>hCoV-19/Spain/VC-FISABIO-293/2020|EPI_ISL_436388|2020-03-17
>hCoV-19/Spain/VC-FISABIO-294/2020|EPI_ISL_436389|2020-03-17
>hCoV-19/Spain/VC-FISABIO-295/2020|EPI_ISL_436390|2020-03-17
>hCoV-19/Spain/VC-FISABIO-296/2020|EPI_ISL_436391|2020-03-17
>hCoV-19/Spain/VC-FISABIO-302/2020|EPI_ISL_436397|2020-03-22
>hCoV-19/Germany/BY-MVP-0123/2020|EPI_ISL_451940|2020-03-23
>hCoV-19/Germany/BY-MVP-0124/2020|EPI_ISL_451941|2020-03-23
>hCoV-19/Germany/BY-MVP-0153/2020|EPI_ISL_451944|2020-03-31
>hCoV-19/Germany/BY-MVP-0155/2020|EPI_ISL_451945|2020-04-01
>hCoV-19/Belarus/ChVir2070/2020|EPI_ISL_451948|2020-03
>hCoV-19/Pakistan/KHI1/2020|EPI_ISL_451958|2020-03-16
>hCoV-19/Italy/APU-UniMI-CL1/2020|EPI_ISL_451961|2020-03-14
>hCoV-19/Italy/APU-UniMI-1259/2020|EPI_ISL_451962|2020-03-20
>hCoV-19/Russia/SCPM-O-01/2020|EPI_ISL_451963|2020-03-20
>hCoV-19/Russia/SCPM-O-02/2020|EPI_ISL_451964|2020-03-22
>hCoV-19/Russia/SCPM-O-03/2020|EPI_ISL_451965|2020-03-20
>hCoV-19/Russia/SCPM-O-04/2020|EPI_ISL_451966|2020-03-20
>hCoV-19/Russia/SCPM-O-05/2020|EPI_ISL_451967|2020-03-21
>hCoV-19/Russia/SCPM-O-06/2020|EPI_ISL_451968|2020-03-18
>hCoV-19/Russia/SCPM-O-07/2020|EPI_ISL_451969|2020-03-22
>hCoV-19/Poland/PL_P19/2020|EPI_ISL_451980|2020-04-02
>hCoV-19/Poland/PL_P20/2020|EPI_ISL_451981|2020-04-07
>hCoV-19/Poland/PL_P21/2020|EPI_ISL_451982|2020-03-29
>hCoV-19/Poland/PL_P22/2020|EPI_ISL_451983|2020-04-02
>hCoV-19/Poland/PL_P23/2020|EPI_ISL_451984|2020-03-29
>hCoV-19/Poland/PL_P24/2020|EPI_ISL_451985|2020-03-29
>hCoV-19/Poland/PL_P25/2020|EPI_ISL_451986|2020-04-07
>hCoV-19/Poland/PL_P26/2020|EPI_ISL_451987|2020-04-01
>hCoV-19/Denmark/ALAB-HH-101/2020|EPI_ISL_451988|2020-03-09
>hCoV-19/Denmark/ALAB-HH-102/2020|EPI_ISL_451989|2020-03-08
>hCoV-19/Denmark/ALAB-HH-104/2020|EPI_ISL_451990|2020-03-08
>hCoV-19/Denmark/ALAB-HH-106/2020|EPI_ISL_451991|2020-03-09
>hCoV-19/Denmark/ALAB-HH-107/2020|EPI_ISL_451992|2020-03-09
>hCoV-19/Denmark/ALAB-HH-108/2020|EPI_ISL_451993|2020-03-09
>hCoV-19/Denmark/ALAB-HH-110/2020|EPI_ISL_451994|2020-03-09
>hCoV-19/Denmark/ALAB-HH-111/2020|EPI_ISL_451995|2020-03-09
>hCoV-19/Denmark/ALAB-HH-112/2020|EPI_ISL_451996|2020-03-09
>hCoV-19/Denmark/ALAB-HH-113/2020|EPI_ISL_451997|2020-03-09
>hCoV-19/Denmark/ALAB-HH-114/2020|EPI_ISL_451998|2020-03-09
>hCoV-19/Denmark/ALAB-HH-115/2020|EPI_ISL_451999|2020-03-09
>hCoV-19/Netherlands/ZuidHolland_127/2020|EPI_ISL_461300|2020-04-30
>hCoV-19/Netherlands/ZuidHolland_129/2020|EPI_ISL_461302|2020-04-25
>hCoV-19/Netherlands/ZuidHolland_130/2020|EPI_ISL_461303|2020-04-27
>hCoV-19/Netherlands/ZuidHolland_132/2020|EPI_ISL_461305|2020-04-28
>hCoV-19/Netherlands/ZuidHolland_134/2020|EPI_ISL_461307|2020-05-07
>hCoV-19/Netherlands/ZuidHolland_135/2020|EPI_ISL_461308|2020-05-07
>hCoV-19/Netherlands/ZuidHolland_136/2020|EPI_ISL_461309|2020-05-07
>hCoV-19/Netherlands/ZuidHolland_137/2020|EPI_ISL_461310|2020-05-04
>hCoV-19/Netherlands/ZuidHolland_138/2020|EPI_ISL_461311|2020-05-06
>hCoV-19/Netherlands/ZuidHolland_139/2020|EPI_ISL_461312|2020-04-30
>hCoV-19/Netherlands/ZuidHolland_140/2020|EPI_ISL_461313|2020-04-30
>hCoV-19/Netherlands/ZuidHolland_141/2020|EPI_ISL_461314|2020-04-13
>hCoV-19/Netherlands/ZuidHolland_142/2020|EPI_ISL_461315|2020-05-04
>hCoV-19/Netherlands/ZuidHolland_143/2020|EPI_ISL_461316|2020-04-16
>hCoV-19/Netherlands/ZuidHolland_144/2020|EPI_ISL_461317|2020-04-16
>hCoV-19/Netherlands/ZuidHolland_146/2020|EPI_ISL_461319|2020-04-19
>hCoV-19/Netherlands/ZuidHolland_147/2020|EPI_ISL_461320|2020-04-19
>hCoV-19/Netherlands/ZuidHolland_148/2020|EPI_ISL_461321|2020-04-17
>hCoV-19/Netherlands/ZuidHolland_149/2020|EPI_ISL_461322|2020-04-16
>hCoV-19/Netherlands/ZuidHolland_150/2020|EPI_ISL_461323|2020-04-17
>hCoV-19/Netherlands/ZuidHolland_151/2020|EPI_ISL_461324|2020-04-19
>hCoV-19/Netherlands/ZuidHolland_152/2020|EPI_ISL_461325|2020-04-28
>hCoV-19/Netherlands/ZuidHolland_153/2020|EPI_ISL_461326|2020-04-28
>hCoV-19/Netherlands/ZuidHolland_155/2020|EPI_ISL_461328|2020-04-27
>hCoV-19/Netherlands/ZuidHolland_156/2020|EPI_ISL_461329|2020-04-28
>hCoV-19/Netherlands/ZuidHolland_159/2020|EPI_ISL_461331|2020-04-28
>hCoV-19/Netherlands/ZuidHolland_160/2020|EPI_ISL_461332|2020-04-29
>hCoV-19/Netherlands/ZuidHolland_161/2020|EPI_ISL_461333|2020-04-28
>hCoV-19/Netherlands/ZuidHolland_162/2020|EPI_ISL_461334|2020-05-14
>hCoV-19/Netherlands/ZuidHolland_163/2020|EPI_ISL_461335|2020-05-14
>hCoV-19/Netherlands/ZuidHolland_165/2020|EPI_ISL_461337|2020-04-01
>hCoV-19/Netherlands/ZuidHolland_166/2020|EPI_ISL_461338|2020-04-16
>hCoV-19/Netherlands/ZuidHolland_167/2020|EPI_ISL_461339|2020-04-03
>hCoV-19/Netherlands/ZuidHolland_168/2020|EPI_ISL_461340|2020-04-26
>hCoV-19/Netherlands/ZuidHolland_169/2020|EPI_ISL_461341|2020-04-26
>hCoV-19/Austria/CeMM0538/2020|EPI_ISL_475900|2020-04-07
>hCoV-19/Austria/CeMM0539/2020|EPI_ISL_475901|2020-04-07
>hCoV-19/Austria/CeMM0540/2020|EPI_ISL_475902|2020-04-08
>hCoV-19/Austria/CeMM0546/2020|EPI_ISL_475903|2020-04-28
>hCoV-19/Austria/CeMM0553/2020|EPI_ISL_475904|2020-05-04
>hCoV-19/Austria/CeMM0554/2020|EPI_ISL_475905|2020-03-17
>hCoV-19/Austria/CeMM0555/2020|EPI_ISL_475906|2020-03-16
>hCoV-19/Austria/CeMM0556/2020|EPI_ISL_475907|2020-03-16
>hCoV-19/Austria/CeMM0557/2020|EPI_ISL_475908|2020-03-16
>hCoV-19/Austria/CeMM0558/2020|EPI_ISL_475909|2020-03-16
>hCoV-19/Austria/CeMM0559/2020|EPI_ISL_475910|2020-03-11
>hCoV-19/Austria/CeMM0560/2020|EPI_ISL_475911|2020-03-31
>hCoV-19/Austria/CeMM0562/2020|EPI_ISL_475912|2020-03-12
>hCoV-19/Austria/CeMM0563/2020|EPI_ISL_475913|2020-03-10
>hCoV-19/Austria/CeMM0564/2020|EPI_ISL_475914|2020-03-31
>hCoV-19/Austria/CeMM0565/2020|EPI_ISL_475915|2020-04-15
>hCoV-19/Austria/CeMM0570/2020|EPI_ISL_475919|2020-03-11
>hCoV-19/Austria/CeMM0576/2020|EPI_ISL_475923|2020-04-01
>hCoV-19/Austria/CeMM0577/2020|EPI_ISL_475924|2020-03-16
>hCoV-19/Austria/CeMM0579/2020|EPI_ISL_475926|2020-03-29
>hCoV-19/Austria/CeMM0580/2020|EPI_ISL_475927|2020-03-29
>hCoV-19/Austria/CeMM0581/2020|EPI_ISL_475928|2020-03-14
>hCoV-19/Austria/CeMM0620/2020|EPI_ISL_475929|2020-04-03
>hCoV-19/Austria/CeMM0621/2020|EPI_ISL_475930|2020-04-09
>hCoV-19/Austria/CeMM0622/2020|EPI_ISL_475931|2020-04-09
>hCoV-19/Austria/CeMM0628/2020|EPI_ISL_475932|2020-04-02
>hCoV-19/Austria/CeMM0635/2020|EPI_ISL_475934|2020-04-06
>hCoV-19/Austria/CeMM0637/2020|EPI_ISL_475935|2020-04-03
>hCoV-19/Austria/CeMM0639/2020|EPI_ISL_475936|2020-05-07
>hCoV-19/Singapore/320/2020|EPI_ISL_475937|2020-05-19
>hCoV-19/Singapore/407/2020|EPI_ISL_475938|2020-04-28
>hCoV-19/Singapore/408/2020|EPI_ISL_475939|2020-04-21
>hCoV-19/Singapore/417/2020|EPI_ISL_475948|2020-03-18
>hCoV-19/Singapore/419/2020|EPI_ISL_475950|2020-03-18
>hCoV-19/Singapore/420/2020|EPI_ISL_475951|2020-04-09
>hCoV-19/Singapore/422/2020|EPI_ISL_475953|2020-04-09
>hCoV-19/Singapore/423/2020|EPI_ISL_475954|2020-03-14
>hCoV-19/Singapore/424/2020|EPI_ISL_475955|2020-03-21
>hCoV-19/Singapore/426/2020|EPI_ISL_475957|2020-03-20
>hCoV-19/Singapore/427/2020|EPI_ISL_475958|2020-03-20
>hCoV-19/Singapore/428/2020|EPI_ISL_475959|2020-03-20
>hCoV-19/Singapore/429/2020|EPI_ISL_475960|2020-03-20
>hCoV-19/Singapore/431/2020|EPI_ISL_475962|2020-03-17
>hCoV-19/Singapore/432/2020|EPI_ISL_475963|2020-03-18
>hCoV-19/Singapore/435/2020|EPI_ISL_475966|2020-03-13
>hCoV-19/Singapore/436/2020|EPI_ISL_475967|2020-04-09
>hCoV-19/Singapore/437/2020|EPI_ISL_475968|2020-03-20
>hCoV-19/Singapore/438/2020|EPI_ISL_475969|2020-03-20
>hCoV-19/Singapore/439/2020|EPI_ISL_475970|2020-03-24
>hCoV-19/Singapore/440/2020|EPI_ISL_475971|2020-04-08
>hCoV-19/Singapore/441/2020|EPI_ISL_475972|2020-04-08
>hCoV-19/Singapore/442/2020|EPI_ISL_475973|2020-04-15
>hCoV-19/Singapore/448/2020|EPI_ISL_475979|2020-04-15
>hCoV-19/Singapore/450/2020|EPI_ISL_475981|2020-03-19
>hCoV-19/USA/FL-BPHL-0682/2020|EPI_ISL_509740|2020-03-26
>hCoV-19/USA/FL-BPHL-0683/2020|EPI_ISL_509741|2020-03-20
>hCoV-19/USA/FL-BPHL-0684/2020|EPI_ISL_509742|2020-03-25
>hCoV-19/USA/FL-BPHL-0685/2020|EPI_ISL_509743|2020-03-26
>hCoV-19/USA/FL-BPHL-0687/2020|EPI_ISL_509745|2020-03-26
>hCoV-19/USA/FL-BPHL-0688/2020|EPI_ISL_509746|2020-03-26
>hCoV-19/USA/FL-BPHL-0689/2020|EPI_ISL_509747|2020-03-26
>hCoV-19/USA/FL-BPHL-0690/2020|EPI_ISL_509748|2020-03-26
>hCoV-19/USA/FL-BPHL-0691/2020|EPI_ISL_509749|2020-03-26
>hCoV-19/USA/FL-BPHL-0700/2020|EPI_ISL_509758|2020-03-29
>hCoV-19/USA/FL-BPHL-0702/2020|EPI_ISL_509760|2020-03-28
>hCoV-19/USA/FL-BPHL-0703/2020|EPI_ISL_509761|2020-03-28
>hCoV-19/USA/FL-BPHL-0704/2020|EPI_ISL_509762|2020-03-27
>hCoV-19/USA/FL-BPHL-0705/2020|EPI_ISL_509763|2020-03-27
>hCoV-19/USA/FL-BPHL-0706/2020|EPI_ISL_509764|2020-03-27
>hCoV-19/USA/FL-BPHL-0707/2020|EPI_ISL_509765|2020-03-30
>hCoV-19/USA/FL-BPHL-0708/2020|EPI_ISL_509766|2020-03-30
>hCoV-19/USA/FL-BPHL-0709/2020|EPI_ISL_509767|2020-03-27
>hCoV-19/USA/FL-BPHL-0711/2020|EPI_ISL_509769|2020-03-31
>hCoV-19/USA/FL-BPHL-0713/2020|EPI_ISL_509771|2020-03-30
>hCoV-19/USA/FL-BPHL-0714/2020|EPI_ISL_509772|2020-03-31
>hCoV-19/USA/FL-BPHL-0715/2020|EPI_ISL_509773|2020-03-31
>hCoV-19/USA/FL-BPHL-0716/2020|EPI_ISL_509774|2020-03-31
>hCoV-19/USA/FL-BPHL-0718/2020|EPI_ISL_509776|2020-07-16
>hCoV-19/USA/FL-BPHL-0720/2020|EPI_ISL_509778|2020-07-21
>hCoV-19/Switzerland/ZH-ETHZ-200047/2020|EPI_ISL_510732|2020-07-10
>hCoV-19/Switzerland/ZH-ETHZ-200048/2020|EPI_ISL_510733|2020-07-10
>hCoV-19/Switzerland/SZ-ETHZ-200049/2020|EPI_ISL_510734|2020-07-10
>hCoV-19/Switzerland/SH-ETHZ-200050/2020|EPI_ISL_510735|2020-07-11
>hCoV-19/Switzerland/BL-ETHZ-200052/2020|EPI_ISL_510736|2020-07-11
>hCoV-19/Switzerland/BL-ETHZ-200053/2020|EPI_ISL_510737|2020-07-11
>hCoV-19/Switzerland/ZH-ETHZ-200054/2020|EPI_ISL_510738|2020-07-12
>hCoV-19/Switzerland/BS-ETHZ-200055/2020|EPI_ISL_510739|2020-07-13
>hCoV-19/Switzerland/BL-ETHZ-200056/2020|EPI_ISL_510740|2020-07-13
>hCoV-19/Switzerland/BL-ETHZ-200059/2020|EPI_ISL_510741|2020-07-14
>hCoV-19/Switzerland/BE-ETHZ-200060/2020|EPI_ISL_510742|2020-07-14
>hCoV-19/Switzerland/BE-ETHZ-200061/2020|EPI_ISL_510743|2020-07-14
>hCoV-19/Switzerland/BL-ETHZ-200062/2020|EPI_ISL_510744|2020-07-15
>hCoV-19/Switzerland/ZH-ETHZ-200064/2020|EPI_ISL_510745|2020-07-15
>hCoV-19/Switzerland/VD-ETHZ-200065/2020|EPI_ISL_510746|2020-07-14
>hCoV-19/Switzerland/BS-ETHZ-200066/2020|EPI_ISL_510747|2020-07-15
>hCoV-19/Switzerland/GE-ETHZ-200067/2020|EPI_ISL_510748|2020-07-15
>hCoV-19/Switzerland/SG-ETHZ-200068/2020|EPI_ISL_510749|2020-07-15
>hCoV-19/Switzerland/VD-ETHZ-200069/2020|EPI_ISL_510750|2020-07-15
>hCoV-19/Switzerland/VD-ETHZ-200070/2020|EPI_ISL_510751|2020-07-15
>hCoV-19/Switzerland/ZH-ETHZ-210004/2020|EPI_ISL_510753|2020-07-17
>hCoV-19/Switzerland/BL-ETHZ-210006/2020|EPI_ISL_510754|2020-07-17
>hCoV-19/Switzerland/BL-ETHZ-210007/2020|EPI_ISL_510755|2020-07-17
>hCoV-19/Switzerland/BL-ETHZ-210008/2020|EPI_ISL_510756|2020-07-17
>hCoV-19/Switzerland/LU-ETHZ-210009/2020|EPI_ISL_510757|2020-07-20
>hCoV-19/Switzerland/ZH-ETHZ-210011/2020|EPI_ISL_510758|2020-07-20
>hCoV-19/Switzerland/ZH-ETHZ-210012/2020|EPI_ISL_510759|2020-07-20
>hCoV-19/Switzerland/ZH-ETHZ-210013/2020|EPI_ISL_510760|2020-07-20
>hCoV-19/Switzerland/AG-ETHZ-210014/2020|EPI_ISL_510761|2020-07-20
>hCoV-19/Switzerland/AG-ETHZ-210015/2020|EPI_ISL_510762|2020-07-20
>hCoV-19/Switzerland/BL-ETHZ-210018/2020|EPI_ISL_510764|2020-07-21
>hCoV-19/USA/MD-MDH-0140/2020|EPI_ISL_534700|2020-07-09
>hCoV-19/USA/MD-MDH-0141/2020|EPI_ISL_534701|2020-07-09
>hCoV-19/USA/MD-MDH-0142/2020|EPI_ISL_534702|2020-07-09
>hCoV-19/USA/MD-MDH-0143/2020|EPI_ISL_534703|2020-07-09
>hCoV-19/USA/MD-MDH-0165/2020|EPI_ISL_534704|2020-06-03
>hCoV-19/USA/MD-MDH-0166/2020|EPI_ISL_534705|2020-06-02
>hCoV-19/USA/MD-MDH-0169/2020|EPI_ISL_534706|2020-06-03
>hCoV-19/USA/MD-MDH-0171/2020|EPI_ISL_534708|2020-06-03
>hCoV-19/USA/MD-MDH-0172/2020|EPI_ISL_534709|2020-06-03
>hCoV-19/USA/MD-MDH-0173/2020|EPI_ISL_534710|2020-06-01
>hCoV-19/USA/MD-MDH-0174/2020|EPI_ISL_534711|2020-06-03
>hCoV-19/USA/MD-MDH-0176/2020|EPI_ISL_534713|2020-06-02
>hCoV-19/USA/MD-MDH-0179/2020|EPI_ISL_534716|2020-06-04
>hCoV-19/England/202390165/2020|EPI_ISL_534717|2020-06-03
>hCoV-19/Australia/VIC620/2020|EPI_ISL_426924|2020-03-28
>hCoV-19/Australia/VIC622/2020|EPI_ISL_426926|2020-03-29
>hCoV-19/Australia/VIC623/2020|EPI_ISL_426927|2020-03-28
>hCoV-19/Australia/VIC625/2020|EPI_ISL_426929|2020-03-28
>hCoV-19/Australia/VIC626/2020|EPI_ISL_426930|2020-03-28
>hCoV-19/Australia/VIC627/2020|EPI_ISL_426931|2020-03-29
>hCoV-19/Australia/VIC628/2020|EPI_ISL_426932|2020-03-29
>hCoV-19/Australia/VIC637/2020|EPI_ISL_426933|2020-03-28
>hCoV-19/Australia/VIC660/2020|EPI_ISL_426956|2020-03-28
>hCoV-19/Australia/VIC661/2020|EPI_ISL_426957|2020-03-27
>hCoV-19/Australia/VIC662/2020|EPI_ISL_426958|2020-03-27
>hCoV-19/Australia/VIC663/2020|EPI_ISL_426959|2020-03-28
>hCoV-19/Australia/VIC664/2020|EPI_ISL_426960|2020-03-27
>hCoV-19/Australia/VIC665/2020|EPI_ISL_426961|2020-03-27
>hCoV-19/Australia/VIC666/2020|EPI_ISL_426962|2020-03-27
>hCoV-19/Australia/VIC667/2020|EPI_ISL_426963|2020-03-27
>hCoV-19/Australia/VIC668/2020|EPI_ISL_426964|2020-03-27
>hCoV-19/Australia/VIC669/2020|EPI_ISL_426965|2020-03-27
>hCoV-19/Australia/VIC672/2020|EPI_ISL_426968|2020-03-27
>hCoV-19/Australia/VIC674/2020|EPI_ISL_426970|2020-03-27
>hCoV-19/Australia/VIC676/2020|EPI_ISL_426971|2020-03-27
>hCoV-19/Australia/VIC677/2020|EPI_ISL_426972|2020-03-27
>hCoV-19/Australia/VIC678/2020|EPI_ISL_426973|2020-03-27
>hCoV-19/Australia/VIC679/2020|EPI_ISL_426974|2020-03-27
>hCoV-19/Australia/VIC680/2020|EPI_ISL_426975|2020-03-27
>hCoV-19/Australia/VIC681/2020|EPI_ISL_426976|2020-03-27
>hCoV-19/Australia/VIC682/2020|EPI_ISL_426977|2020-03-29
>hCoV-19/Australia/VIC683/2020|EPI_ISL_426978|2020-03-29
>hCoV-19/Australia/VIC685/2020|EPI_ISL_426980|2020-03-28
>hCoV-19/Australia/VIC687/2020|EPI_ISL_426981|2020-03-29
>hCoV-19/Australia/VIC693/2020|EPI_ISL_426985|2020-03-27
>hCoV-19/Australia/VIC694/2020|EPI_ISL_426986|2020-03-28
>hCoV-19/Australia/VIC696/2020|EPI_ISL_426988|2020-03-28
>hCoV-19/Australia/VIC697/2020|EPI_ISL_426989|2020-03-28
>hCoV-19/Australia/VIC706/2020|EPI_ISL_426993|2020-03-30
>hCoV-19/Australia/VIC707/2020|EPI_ISL_426994|2020-03-29
>hCoV-19/Australia/VIC708/2020|EPI_ISL_426995|2020-03-29
>hCoV-19/Australia/VIC710/2020|EPI_ISL_426997|2020-03-29
>hCoV-19/Australia/VIC712/2020|EPI_ISL_426999|2020-03-29
>hCoV-19/Spain/VC-FISABIO-206/2020|EPI_ISL_436301|2020-03-17
>hCoV-19/Spain/VC-FISABIO-208/2020|EPI_ISL_436303|2020-03-28
>hCoV-19/Spain/VC-FISABIO-209/2020|EPI_ISL_436304|2020-03-26
>hCoV-19/Spain/VC-FISABIO-212/2020|EPI_ISL_436307|2020-03-28
>hCoV-19/Spain/VC-FISABIO-215/2020|EPI_ISL_436310|2020-03-28
>hCoV-19/Spain/VC-FISABIO-216/2020|EPI_ISL_436311|2020-03-28
>hCoV-19/Spain/VC-FISABIO-219/2020|EPI_ISL_436314|2020-03-25
>hCoV-19/Spain/VC-FISABIO-221/2020|EPI_ISL_436316|2020-03-23
>hCoV-19/Switzerland/BL-ETHZ-110489/2020|EPI_ISL_451900|2020-04-07
>hCoV-19/Switzerland/BE-ETHZ-110491/2020|EPI_ISL_451902|2020-04-07
>hCoV-19/Switzerland/BE-ETHZ-110497/2020|EPI_ISL_451905|2020-04-07
>hCoV-19/Switzerland/ZH-ETHZ-110498/2020|EPI_ISL_451906|2020-04-07
>hCoV-19/Switzerland/BE-ETHZ-110499/2020|EPI_ISL_451907|2020-04-07
>hCoV-19/Switzerland/BE-ETHZ-110500/2020|EPI_ISL_451908|2020-04-07
>hCoV-19/Switzerland/AG-ETHZ-110503/2020|EPI_ISL_451909|2020-04-07
>hCoV-19/Switzerland/ZH-ETHZ-110505/2020|EPI_ISL_451911|2020-04-07
>hCoV-19/Switzerland/VD-ETHZ-110507/2020|EPI_ISL_451913|2020-04-07
>hCoV-19/Switzerland/VD-ETHZ-110508/2020|EPI_ISL_451914|2020-04-07
>hCoV-19/Switzerland/BL-ETHZ-110509/2020|EPI_ISL_451915|2020-04-07
>hCoV-19/Switzerland/AG-ETHZ-110510/2020|EPI_ISL_451916|2020-04-07
>hCoV-19/Croatia/ZG-297-20/2020|EPI_ISL_451934|2020-03-05
>hCoV-19/Belgium/20A30/2020|EPI_ISL_451935|2020-03-18
>hCoV-19/Germany/BY-MVP-0113/2020|EPI_ISL_451937|2020-03-17
>hCoV-19/Netherlands/NA_633/2020|EPI_ISL_461068|2020-03-29
>hCoV-19/Netherlands/NA_634/2020|EPI_ISL_461069|2020-04-11
>hCoV-19/Netherlands/NA_635/2020|EPI_ISL_461070|2020-04-17
>hCoV-19/Netherlands/NA_636/2020|EPI_ISL_461071|2020-04-02
>hCoV-19/Netherlands/NA_639/2020|EPI_ISL_461074|2020-04-30
>hCoV-19/Netherlands/NA_640/2020|EPI_ISL_461075|2020-05-03
>hCoV-19/Netherlands/NA_641/2020|EPI_ISL_461076|2020-03-31
>hCoV-19/Netherlands/NA_642/2020|EPI_ISL_461077|2020-03-31
>hCoV-19/Netherlands/NA_643/2020|EPI_ISL_461078|2020-03-31
>hCoV-19/Netherlands/NA_644/2020|EPI_ISL_461079|2020-03-31
>hCoV-19/Netherlands/NA_647/2020|EPI_ISL_461082|2020-03-31
>hCoV-19/Netherlands/NA_648/2020|EPI_ISL_461083|2020-05-07
>hCoV-19/Netherlands/NA_649/2020|EPI_ISL_461084|2020-05-07
>hCoV-19/Netherlands/NA_650/2020|EPI_ISL_461085|2020-05-07
>hCoV-19/Netherlands/NA_651/2020|EPI_ISL_461086|2020-05-07
>hCoV-19/Netherlands/NA_652/2020|EPI_ISL_461087|2020-05-08
>hCoV-19/Netherlands/NA_653/2020|EPI_ISL_461088|2020
>hCoV-19/Netherlands/NA_654/2020|EPI_ISL_461089|2020
>hCoV-19/Netherlands/NA_655/2020|EPI_ISL_461090|2020
>hCoV-19/Netherlands/NA_656/2020|EPI_ISL_461091|2020
>hCoV-19/Netherlands/NA_657/2020|EPI_ISL_461092|2020
>hCoV-19/Netherlands/NA_658/2020|EPI_ISL_461093|2020
>hCoV-19/Netherlands/NA_659/2020|EPI_ISL_461094|2020
>hCoV-19/Netherlands/NA_660/2020|EPI_ISL_461095|2020
>hCoV-19/Netherlands/NA_662/2020|EPI_ISL_461097|2020
>hCoV-19/Netherlands/NA_663/2020|EPI_ISL_461098|2020
>hCoV-19/USA/LA-GBCL-26513004/2020|EPI_ISL_485069|2020-04-23
>hCoV-19/USA/LA-GBCL-26513006/2020|EPI_ISL_485070|2020-04-23
>hCoV-19/USA/LA-GBCL-26513008/2020|EPI_ISL_485071|2020-04-23
>hCoV-19/USA/LA-GBCL-26513012/2020|EPI_ISL_485072|2020-04-23
>hCoV-19/USA/LA-GBCL-26513013/2020|EPI_ISL_485073|2020-04-23
>hCoV-19/USA/LA-GBCL-26513022/2020|EPI_ISL_485076|2020-04-23
>hCoV-19/USA/LA-GBCL-26513023/2020|EPI_ISL_485077|2020-04-22
>hCoV-19/USA/LA-GBCL-26513025/2020|EPI_ISL_485078|2020-04-22
>hCoV-19/USA/LA-GBCL-26513028/2020|EPI_ISL_485079|2020-04-22
>hCoV-19/USA/LA-GBCL-26513029/2020|EPI_ISL_485080|2020-04-22
>hCoV-19/USA/LA-GBCL-26513032/2020|EPI_ISL_485081|2020-04-22
>hCoV-19/USA/LA-GBCL-26513034/2020|EPI_ISL_485082|2020-04-21
>hCoV-19/USA/LA-GBCL-26513035/2020|EPI_ISL_485083|2020-04-21
>hCoV-19/USA/LA-GBCL-26513036/2020|EPI_ISL_485084|2020-04-21
>hCoV-19/USA/LA-GBCL-26513042/2020|EPI_ISL_485086|2020-04-21
>hCoV-19/USA/LA-GBCL-26513049/2020|EPI_ISL_485089|2020-04-21
>hCoV-19/USA/LA-GBCL-26513050/2020|EPI_ISL_485090|2020-04-21
>hCoV-19/USA/LA-GBCL-26513055/2020|EPI_ISL_485091|2020-04-21
>hCoV-19/USA/LA-GBCL-26513059/2020|EPI_ISL_485094|2020-04-21
>hCoV-19/USA/LA-GBCL-26513062/2020|EPI_ISL_485095|2020-04-21
>hCoV-19/USA/LA-GBCL-26513063/2020|EPI_ISL_485096|2020-04-21
>hCoV-19/USA/LA-GBCL-26513064/2020|EPI_ISL_485097|2020-04-21
>hCoV-19/USA/LA-GBCL-26513066/2020|EPI_ISL_485098|2020-04-21
>hCoV-19/USA/UT-03739/2020|EPI_ISL_509580|2020-04-06
>hCoV-19/USA/UT-03769/2020|EPI_ISL_509585|2020-04-03
>hCoV-19/USA/UT-03777/2020|EPI_ISL_509588|2020-04-01
>hCoV-19/USA/UT-03778/2020|EPI_ISL_509589|2020-04-01
>hCoV-19/USA/UT-03780/2020|EPI_ISL_509590|2020-04-01
>hCoV-19/USA/UT-03784/2020|EPI_ISL_509592|2020-04-03
>hCoV-19/Guatemala/CDC-1233/2020|EPI_ISL_509700|2020-03-18
>hCoV-19/Guatemala/CDC-1234/2020|EPI_ISL_509701|2020-03-19
>hCoV-19/Guatemala/CDC-1235/2020|EPI_ISL_509702|2020-03-20
>hCoV-19/Guatemala/CDC-1236/2020|EPI_ISL_509703|2020-03-21
>hCoV-19/USA/WI-CDC-0944/2020|EPI_ISL_509704|2020-04-16
>hCoV-19/USA/WI-CDC-0946/2020|EPI_ISL_509705|2020-04-21
>hCoV-19/USA/WI-CDC-0953/2020|EPI_ISL_509706|2020-03-24
>hCoV-19/USA/UT-CDC-9770/2020|EPI_ISL_509707|2020-04-18
>hCoV-19/USA/UT-CDC-9774/2020|EPI_ISL_509708|2020-04-21
>hCoV-19/USA/UT-CDC-9782/2020|EPI_ISL_509709|2020-05-06
>hCoV-19/Guatemala/CDC-1229/2020|EPI_ISL_509710|2020-03-15
>hCoV-19/Belize/CDC-6840/2020|EPI_ISL_509711|2020-03-20
>hCoV-19/Belize/CDC-6846/2020|EPI_ISL_509712|2020-03-01
>hCoV-19/Belize/CDC-6851/2020|EPI_ISL_509713|2020-03-27
>hCoV-19/Belize/CDC-6852/2020|EPI_ISL_509714|2020-04-09
>hCoV-19/USA/WI-CDC-0952/2020|EPI_ISL_509715|2020-04-06
>hCoV-19/USA/FL-BPHL-0658/2020|EPI_ISL_509716|2020-03-13
>hCoV-19/USA/FL-BPHL-0659/2020|EPI_ISL_509717|2020-03-14
>hCoV-19/USA/FL-BPHL-0660/2020|EPI_ISL_509718|2020-03-13
>hCoV-19/USA/FL-BPHL-0661/2020|EPI_ISL_509719|2020-03-14
>hCoV-19/USA/FL-BPHL-0663/2020|EPI_ISL_509721|2020-03-14
>hCoV-19/USA/FL-BPHL-0664/2020|EPI_ISL_509722|2020-03-14
>hCoV-19/USA/FL-BPHL-0665/2020|EPI_ISL_509723|2020-03-15
>hCoV-19/USA/FL-BPHL-0666/2020|EPI_ISL_509724|2020-03-13
>hCoV-19/USA/FL-BPHL-0667/2020|EPI_ISL_509725|2020-03-13
>hCoV-19/USA/FL-BPHL-0668/2020|EPI_ISL_509726|2020-03-13
>hCoV-19/USA/FL-BPHL-0669/2020|EPI_ISL_509727|2020-03-13
>hCoV-19/USA/FL-BPHL-0670/2020|EPI_ISL_509728|2020-03-13
>hCoV-19/USA/FL-BPHL-0671/2020|EPI_ISL_509729|2020-03-24
>hCoV-19/USA/FL-BPHL-0672/2020|EPI_ISL_509730|2020-03-24
>hCoV-19/USA/FL-BPHL-0673/2020|EPI_ISL_509731|2020-03-24
>hCoV-19/USA/FL-BPHL-0674/2020|EPI_ISL_509732|2020-03-24
>hCoV-19/USA/FL-BPHL-0675/2020|EPI_ISL_509733|2020-03-15
>hCoV-19/USA/FL-BPHL-0676/2020|EPI_ISL_509734|2020-03-24
>hCoV-19/USA/FL-BPHL-0677/2020|EPI_ISL_509735|2020-03-24
>hCoV-19/USA/FL-BPHL-0678/2020|EPI_ISL_509736|2020-03-17
>hCoV-19/USA/FL-BPHL-0679/2020|EPI_ISL_509737|2020-03-25
>hCoV-19/USA/FL-BPHL-0680/2020|EPI_ISL_509738|2020-03-25
>hCoV-19/USA/FL-BPHL-0681/2020|EPI_ISL_509739|2020-03-25
>hCoV-19/USA/FL-BPHL-0692/2020|EPI_ISL_509750|2020-03-23
>hCoV-19/USA/FL-BPHL-0693/2020|EPI_ISL_509751|2020-03-23
>hCoV-19/USA/FL-BPHL-0694/2020|EPI_ISL_509752|2020-03-27
>hCoV-19/USA/FL-BPHL-0695/2020|EPI_ISL_509753|2020-03-27
>hCoV-19/USA/FL-BPHL-0696/2020|EPI_ISL_509754|2020-03-29
>hCoV-19/USA/FL-BPHL-0697/2020|EPI_ISL_509755|2020-03-28
>hCoV-19/USA/FL-BPHL-0698/2020|EPI_ISL_509756|2020
>hCoV-19/USA/FL-BPHL-0699/2020|EPI_ISL_509757|2020-03-29
>hCoV-19/USA/FL-BPHL-0701/2020|EPI_ISL_509759|2020-03-27
>hCoV-19/South Korea/KCDC2229/2020|EPI_ISL_510567|2020-05-09
>hCoV-19/South Korea/KCDC2230/2020|EPI_ISL_510568|2020-05-08
>hCoV-19/South Korea/KCDC2231/2020|EPI_ISL_510569|2020-05-08
>hCoV-19/South Korea/KCDC2232/2020|EPI_ISL_510570|2020-05-08
>hCoV-19/South Korea/KCDC2233/2020|EPI_ISL_510571|2020-05-08
>hCoV-19/South Korea/KCDC2236/2020|EPI_ISL_510574|2020-05-09
>hCoV-19/South Korea/KCDC2237/2020|EPI_ISL_510575|2020-05-09
>hCoV-19/South Korea/KCDC2238/2020|EPI_ISL_510576|2020-05-09
>hCoV-19/South Korea/KCDC2239/2020|EPI_ISL_510577|2020-05-09
>hCoV-19/South Korea/KCDC2240/2020|EPI_ISL_510578|2020-05-09
>hCoV-19/South Korea/KCDC2241/2020|EPI_ISL_510579|2020-05-08
>hCoV-19/South Korea/KCDC2242/2020|EPI_ISL_510580|2020-05-09
>hCoV-19/South Korea/KCDC2243/2020|EPI_ISL_510581|2020-05-09
>hCoV-19/South Korea/KCDC2244/2020|EPI_ISL_510582|2020-05-10
>hCoV-19/South Korea/KCDC2245/2020|EPI_ISL_510583|2020-05-10
>hCoV-19/South Korea/KCDC2246/2020|EPI_ISL_510584|2020-05-10
>hCoV-19/South Korea/KCDC2247/2020|EPI_ISL_510585|2020-05-10
>hCoV-19/South Korea/KCDC2248/2020|EPI_ISL_510586|2020-05-10
>hCoV-19/South Korea/KCDC2249/2020|EPI_ISL_510587|2020-05-10
>hCoV-19/South Korea/KCDC2250/2020|EPI_ISL_510588|2020-05-10
>hCoV-19/South Korea/KCDC2251/2020|EPI_ISL_510589|2020-05-11
>hCoV-19/South Korea/KCDC2252/2020|EPI_ISL_510590|2020-05-12
>hCoV-19/South Korea/KCDC2253/2020|EPI_ISL_510591|2020-05-12
>hCoV-19/South Korea/KCDC2254/2020|EPI_ISL_510592|2020-05-12
>hCoV-19/South Korea/KCDC2255/2020|EPI_ISL_510593|2020-05-12
>hCoV-19/South Korea/KCDC2256/2020|EPI_ISL_510594|2020-05-12
>hCoV-19/South Korea/KCDC2257/2020|EPI_ISL_510595|2020-05-12
>hCoV-19/South Korea/KCDC2258/2020|EPI_ISL_510596|2020-05-12
>hCoV-19/South Korea/KCDC2259/2020|EPI_ISL_510597|2020-05-12
>hCoV-19/South Korea/KCDC2260/2020|EPI_ISL_510598|2020-05-12
>hCoV-19/South Korea/KCDC2261/2020|EPI_ISL_510599|2020-05-12
>hCoV-19/Switzerland/BL-ETHZ-200012/2020|EPI_ISL_510701|2020-07-13
>hCoV-19/Switzerland/UR-ETHZ-200013/2020|EPI_ISL_510702|2020-07-13
>hCoV-19/Switzerland/UR-ETHZ-200014/2020|EPI_ISL_510703|2020-07-13
>hCoV-19/Switzerland/BL-ETHZ-200015/2020|EPI_ISL_510704|2020-07-13
>hCoV-19/Switzerland/ZH-ETHZ-200016/2020|EPI_ISL_510705|2020-07-13
>hCoV-19/Switzerland/ZH-ETHZ-200017/2020|EPI_ISL_510706|2020-07-14
>hCoV-19/Switzerland/BL-ETHZ-200018/2020|EPI_ISL_510707|2020-07-14
>hCoV-19/Switzerland/ZH-ETHZ-200019/2020|EPI_ISL_510708|2020-07-14
>hCoV-19/Switzerland/BE-ETHZ-200020/2020|EPI_ISL_510709|2020-07-14
>hCoV-19/Switzerland/BE-ETHZ-200021/2020|EPI_ISL_510710|2020-07-14
>hCoV-19/Switzerland/TI-ETHZ-200022/2020|EPI_ISL_510711|2020-07-14
[truncated: 73,682 more rows]
