# Supplementary material for: Profiling SARS-CoV-2 mutation fingerprints that range from the viral pangenome to individual infection quasispecies
Source: Genome Med. 2021 Apr 19;13:62. doi: 10.1186/s13073-021-00882-2 (PMC8054698; doi:10.1186/s13073-021-00882-2)
Supplement: Supplementary file 3 — Additional file 3:. Table S12. The mutation landscape of 3968 SARS-CoV-2 genome assemblies. Table S13. The mutation landscape of 75,681 SARS-CoV-2 genome assemblies. [file 13073_2021_882_MOESM3_ESM.xlsx]

## Sheet: Table S12
			Table S12: The mutation landscape of 3,968 SARS-CoV-2 genome assemblies
chrSARS	0	1	A	G	1
chrSARS	0	1	A	T	1
chrSARS	1	2	T	C	3
chrSARS	2	3	T	G	2
chrSARS	3	4	A	C	1
chrSARS	3	4	A	G	1
chrSARS	3	4	A	T	9
chrSARS	4	5	A	T	2
chrSARS	5	6	A	T	1
chrSARS	6	7	G	T	1
chrSARS	7	8	G	A	2
chrSARS	7	8	G	C	1
chrSARS	8	9	T	A	4
chrSARS	8	9	T	C	1
chrSARS	9	10	T	A	2
chrSARS	9	10	T	C	5
chrSARS	10	11	T	A	2
chrSARS	11	12	A	C	1
chrSARS	12	13	T	A	2
chrSARS	12	13	T	C	2
chrSARS	14	15	C	A	1
chrSARS	14	15	C	T	1
chrSARS	15	16	C	T	1
chrSARS	16	17	T	C	1
chrSARS	17	18	T	C	1
chrSARS	18	19	C	T	1
chrSARS	20	21	C	A	1
chrSARS	20	21	C	T	3
chrSARS	21	22	A	G	1
chrSARS	23	24	G	A	1
chrSARS	24	25	T	A	2
chrSARS	25	26	A	C	1
chrSARS	27	28	C	T	3
chrSARS	29	30	A	T	4
chrSARS	30	31	A	G	1
chrSARS	32	33	C	A	1
chrSARS	33	34	A	T	3
chrSARS	34	35	A	T	4
chrSARS	35	36	C	T	3
chrSARS	36	37	C	T	9
chrSARS	37	38	A	G	2
chrSARS	38	39	A	T	1
chrSARS	39	40	C	T	2
chrSARS	40	41	T	C	2
chrSARS	42	43	T	C	1
chrSARS	44	45	G	C	1
chrSARS	47	48	C	A	2
chrSARS	48	49	T	A	1
chrSARS	53	54	T	A	1
chrSARS	53	54	T	C	2
chrSARS	54	55	A	C	4
chrSARS	60	61	G	A	1
chrSARS	60	61	G	T	3
chrSARS	65	66	C	T	2
chrSARS	73	74	A	C	1
chrSARS	79	80	A	G	1
chrSARS	84	85	T	G	1
chrSARS	100	101	G	A	2
chrSARS	101	102	G	A	1
chrSARS	103	104	T	A	1
chrSARS	104	105	G	A	1
chrSARS	104	105	G	T	2
chrSARS	105	106	C	T	1
chrSARS	123	124	G	A	1
chrSARS	126	127	G	T	2
chrSARS	149	150	T	C	2
chrSARS	150	151	C	T	2
chrSARS	152	153	T	G	4
chrSARS	160	161	A	T	3
chrSARS	166	167	G	T	1
chrSARS	173	174	G	A	1
chrSARS	173	174	G	T	1
chrSARS	185	186	C	A	1
chrSARS	185	186	C	T	3
chrSARS	186	187	A	G	32
chrSARS	190	191	T	C	1
chrSARS	196	197	C	T	1
chrSARS	197	198	G	A	1
chrSARS	202	203	C	T	2
chrSARS	203	204	G	T	1
chrSARS	206	207	C	T	5
chrSARS	209	210	G	A	1
chrSARS	209	210	G	T	5
chrSARS	210	211	T	C	1
chrSARS	217	218	C	T	1
chrSARS	218	219	G	T	1
chrSARS	220	221	T	C	1
chrSARS	227	228	C	T	3
chrSARS	240	241	C	T	1794
chrSARS	247	248	G	T	1
chrSARS	253	254	C	T	3
chrSARS	260	261	G	T	1
chrSARS	262	263	A	G	1
chrSARS	262	263	A	T	1
chrSARS	273	274	C	T	1
chrSARS	284	285	G	C	1
chrSARS	284	285	G	T	1
chrSARS	288	289	C	T	2
chrSARS	312	313	C	T	28
chrSARS	331	332	G	T	1
chrSARS	334	335	C	T	4
chrSARS	336	337	C	T	2
chrSARS	353	354	G	A	2
chrSARS	360	361	A	G	1
chrSARS	372	373	G	A	1
chrSARS	373	374	G	A	2
chrSARS	378	379	C	A	6
chrSARS	387	388	G	T	1
chrSARS	397	398	C	T	1
chrSARS	410	411	G	A	1
chrSARS	430	431	G	A	3
chrSARS	442	443	G	A	1
chrSARS	456	457	T	C	1
chrSARS	459	460	A	G	1
chrSARS	488	489	A	G	1
chrSARS	489	490	T	A	30
chrSARS	509	510	G	T	1
chrSARS	513	514	T	C	5
chrSARS	517	518	A	G	1
chrSARS	525	526	G	T	2
chrSARS	526	527	C	T	1
chrSARS	540	541	C	T	1
chrSARS	555	556	C	T	1
chrSARS	557	558	G	T	1
chrSARS	559	560	C	T	1
chrSARS	562	563	A	T	1
chrSARS	574	575	C	T	2
chrSARS	582	583	C	T	1
chrSARS	585	586	T	C	1
chrSARS	597	598	G	T	2
chrSARS	612	613	G	A	4
chrSARS	613	614	G	A	2
chrSARS	617	618	A	G	7
chrSARS	618	619	C	T	2
chrSARS	657	658	T	C	10
chrSARS	674	675	G	A	1
chrSARS	674	675	G	C	1
chrSARS	678	679	C	T	2
chrSARS	679	680	G	A	1
chrSARS	682	683	C	T	1
chrSARS	685	686	A	G	1
chrSARS	693	694	T	A	1
chrSARS	708	709	G	A	1
chrSARS	720	721	T	C	1
chrSARS	744	745	C	T	1
chrSARS	760	761	A	G	1
chrSARS	798	799	C	T	3
chrSARS	817	818	T	C	1
chrSARS	828	829	C	T	2
chrSARS	831	832	C	T	6
chrSARS	832	833	T	C	6
chrSARS	834	835	C	T	1
chrSARS	841	842	C	T	2
chrSARS	844	845	G	T	1
chrSARS	847	848	G	T	1
chrSARS	853	854	C	T	1
chrSARS	864	865	C	T	3
chrSARS	870	871	A	G	1
chrSARS	883	884	C	T	22
chrSARS	912	913	C	T	1
chrSARS	913	914	G	A	1
chrSARS	914	915	A	G	3
chrSARS	931	932	G	A	1
chrSARS	935	936	C	T	1
chrSARS	945	946	T	C	5
chrSARS	956	957	G	A	2
chrSARS	958	959	C	T	1
chrSARS	972	973	T	C	1
chrSARS	985	986	T	C	1
chrSARS	997	998	T	G	1
chrSARS	1014	1015	A	G	2
chrSARS	1058	1059	C	T	499
chrSARS	1075	1076	C	T	9
chrSARS	1078	1079	A	C	3
chrSARS	1101	1102	C	T	2
chrSARS	1114	1115	A	G	1
chrSARS	1124	1125	G	A	1
chrSARS	1125	1126	G	T	1
chrSARS	1139	1140	A	C	1
chrSARS	1148	1149	G	T	4
chrSARS	1185	1186	G	C	1
chrSARS	1187	1188	C	T	1
chrSARS	1189	1190	C	T	4
chrSARS	1190	1191	C	T	2
chrSARS	1212	1213	C	T	1
chrSARS	1217	1218	C	T	4
chrSARS	1237	1238	C	T	4
chrSARS	1264	1265	G	A	1
chrSARS	1266	1267	C	T	1
chrSARS	1269	1270	T	C	1
chrSARS	1280	1281	C	T	1
chrSARS	1301	1302	C	T	3
chrSARS	1307	1308	A	G	1
chrSARS	1320	1321	A	C	8
chrSARS	1325	1326	C	T	2
chrSARS	1330	1331	A	G	2
chrSARS	1347	1348	C	T	1
chrSARS	1349	1350	A	T	1
chrSARS	1367	1368	T	C	2
chrSARS	1375	1376	C	G	1
chrSARS	1384	1385	C	T	2
chrSARS	1396	1397	G	A	79
chrSARS	1400	1401	G	A	1
chrSARS	1403	1404	C	T	1
chrSARS	1404	1405	T	C	1
chrSARS	1426	1427	C	T	1
chrSARS	1429	1430	A	G	3
chrSARS	1436	1437	C	T	1
chrSARS	1439	1440	G	A	112
chrSARS	1456	1457	C	T	6
chrSARS	1468	1469	C	T	5
chrSARS	1472	1473	C	T	1
chrSARS	1486	1487	G	A	4
chrSARS	1514	1515	A	G	24
chrSARS	1544	1545	C	T	1
chrSARS	1546	1547	A	G	2
chrSARS	1547	1548	G	A	1
chrSARS	1554	1555	C	A	1
chrSARS	1565	1566	A	C	1
chrSARS	1569	1570	T	C	5
chrSARS	1593	1594	C	T	5
chrSARS	1594	1595	G	A	2
chrSARS	1615	1616	C	T	1
chrSARS	1645	1646	A	G	2
chrSARS	1647	1648	C	T	1
chrSARS	1662	1663	C	T	1
chrSARS	1665	1666	T	C	2
chrSARS	1669	1670	C	T	1
chrSARS	1683	1684	C	T	1
chrSARS	1690	1691	A	G	2
chrSARS	1706	1707	C	T	1
chrSARS	1713	1714	C	T	3
chrSARS	1721	1722	C	T	2
chrSARS	1729	1730	G	A	1
chrSARS	1733	1734	C	T	1
chrSARS	1739	1740	A	C	1
chrSARS	1757	1758	C	T	1
chrSARS	1778	1779	C	T	1
chrSARS	1804	1805	G	A	1
chrSARS	1806	1807	A	G	1
chrSARS	1819	1820	G	A	4
chrSARS	1847	1848	C	T	1
chrSARS	1873	1874	G	A	1
chrSARS	1886	1887	C	T	1
chrSARS	1910	1911	C	T	2
chrSARS	1911	1912	C	T	5
chrSARS	1913	1914	G	A	1
chrSARS	1916	1917	C	T	4
chrSARS	1928	1929	C	T	3
chrSARS	1943	1944	G	A	1
chrSARS	1956	1957	G	T	1
chrSARS	1967	1968	C	T	1
chrSARS	2002	2003	C	T	2
chrSARS	2017	2018	A	G	3
chrSARS	2040	2041	T	C	1
chrSARS	2060	2061	C	T	1
chrSARS	2075	2076	G	A	1
chrSARS	2090	2091	C	T	2
chrSARS	2093	2094	C	T	3
chrSARS	2109	2110	C	T	1
chrSARS	2112	2113	C	T	16
chrSARS	2140	2141	C	A	1
chrSARS	2142	2143	C	A	1
chrSARS	2152	2153	T	A	1
chrSARS	2226	2227	C	T	1
chrSARS	2238	2239	A	C	1
chrSARS	2280	2281	G	T	1
chrSARS	2292	2293	G	T	5
chrSARS	2305	2306	C	T	1
chrSARS	2333	2334	C	T	1
chrSARS	2370	2371	C	T	1
chrSARS	2387	2388	C	T	1
chrSARS	2415	2416	C	T	45
chrSARS	2421	2422	G	A	2
chrSARS	2444	2445	C	T	1
chrSARS	2445	2446	T	C	2
chrSARS	2446	2447	G	A	1
chrSARS	2454	2455	C	T	5
chrSARS	2468	2469	C	T	3
chrSARS	2470	2471	C	T	1
chrSARS	2475	2476	A	G	1
chrSARS	2479	2480	A	G	74
chrSARS	2506	2507	C	T	5
chrSARS	2517	2518	G	A	1
chrSARS	2521	2522	A	G	1
chrSARS	2522	2523	C	T	8
chrSARS	2526	2527	G	T	3
chrSARS	2527	2528	G	A	1
chrSARS	2557	2558	C	T	84
chrSARS	2569	2570	C	T	1
chrSARS	2606	2607	C	T	2
chrSARS	2631	2632	G	T	1
chrSARS	2637	2638	C	T	1
chrSARS	2643	2644	C	T	1
chrSARS	2661	2662	C	T	4
chrSARS	2667	2668	C	T	1
chrSARS	2675	2676	C	T	3
chrSARS	2694	2695	C	T	1
chrSARS	2705	2706	C	T	1
chrSARS	2706	2707	A	G	1
chrSARS	2716	2717	G	A	1
chrSARS	2736	2737	T	A	1
chrSARS	2772	2773	C	T	2
chrSARS	2774	2775	A	G	1
chrSARS	2779	2780	G	T	3
chrSARS	2781	2782	G	T	2
chrSARS	2785	2786	A	G	1
chrSARS	2800	2801	G	A	1
chrSARS	2804	2805	A	G	1
chrSARS	2813	2814	A	C	1
chrSARS	2868	2869	A	G	2
chrSARS	2890	2891	G	A	111
chrSARS	2917	2918	C	T	1
chrSARS	2921	2922	T	C	1
chrSARS	2936	2937	C	T	1
chrSARS	2938	2939	C	T	1
chrSARS	2939	2940	C	T	1
chrSARS	2970	2971	G	T	1
chrSARS	2972	2973	C	T	1
chrSARS	2981	2982	A	G	1
chrSARS	2991	2992	T	C	1
chrSARS	2996	2997	C	T	1
chrSARS	3010	3011	T	C	3
chrSARS	3013	3014	G	A	1
chrSARS	3021	3022	T	A	1
chrSARS	3024	3025	G	T	1
chrSARS	3026	3027	A	G	1
chrSARS	3033	3034	T	C	6
chrSARS	3036	3037	C	T	1796
chrSARS	3039	3040	C	T	1
chrSARS	3045	3046	A	G	3
chrSARS	3075	3076	A	T	1
chrSARS	3085	3086	T	C	1
chrSARS	3095	3096	C	T	5
chrSARS	3098	3099	C	T	3
chrSARS	3099	3100	T	G	3
chrSARS	3129	3130	C	T	2
chrSARS	3131	3132	A	G	1
chrSARS	3144	3145	G	T	8
chrSARS	3164	3165	C	T	1
chrSARS	3169	3170	C	T	1
chrSARS	3170	3171	T	C	5
chrSARS	3174	3175	A	G	1
chrSARS	3175	3176	C	T	2
chrSARS	3176	3177	C	T	31
chrSARS	3178	3179	G	A	1
chrSARS	3241	3242	G	A	1
chrSARS	3252	3253	C	T	3
chrSARS	3258	3259	G	T	1
chrSARS	3262	3263	A	G	1
chrSARS	3282	3283	T	A	1
chrSARS	3306	3307	G	A	1
chrSARS	3368	3369	C	T	1
chrSARS	3372	3373	C	A	12
chrSARS	3374	3375	A	C	1
chrSARS	3375	3376	T	C	1
chrSARS	3392	3393	C	T	1
chrSARS	3405	3406	A	C	1
chrSARS	3410	3411	C	T	2
chrSARS	3418	3419	G	A	1
chrSARS	3428	3429	C	T	1
chrSARS	3449	3450	A	G	1
chrSARS	3471	3472	A	G	5
chrSARS	3517	3518	G	T	1
chrSARS	3545	3546	A	G	1
chrSARS	3547	3548	G	A	1
chrSARS	3563	3564	G	T	1
chrSARS	3588	3589	C	T	3
chrSARS	3592	3593	C	T	2
chrSARS	3618	3619	C	T	1
chrSARS	3624	3625	A	C	2
chrSARS	3634	3635	A	G	1
chrSARS	3687	3688	C	T	1
chrSARS	3709	3710	T	C	1
chrSARS	3710	3711	T	A	4
chrSARS	3727	3728	G	T	2
chrSARS	3731	3732	C	T	1
chrSARS	3737	3738	C	T	3
chrSARS	3767	3768	C	T	3
chrSARS	3777	3778	A	G	1
chrSARS	3783	3784	C	T	3
chrSARS	3786	3787	C	T	2
chrSARS	3791	3792	C	T	3
chrSARS	3792	3793	T	C	3
chrSARS	3795	3796	C	T	1
chrSARS	3829	3830	A	G	1
chrSARS	3853	3854	A	G	1
chrSARS	3854	3855	A	G	1
chrSARS	3858	3859	A	G	2
chrSARS	3859	3860	G	A	1
chrSARS	3861	3862	T	A	1
chrSARS	3870	3871	G	T	8
chrSARS	3884	3885	C	A	3
chrSARS	3888	3889	A	G	1
chrSARS	3910	3911	A	G	1
chrSARS	3954	3955	G	T	1
chrSARS	3976	3977	G	A	1
chrSARS	3981	3982	T	C	1
chrSARS	3986	3987	C	T	3
chrSARS	3991	3992	C	T	1
chrSARS	4001	4002	C	T	14
chrSARS	4010	4011	T	C	1
chrSARS	4014	4015	A	G	1
chrSARS	4046	4047	G	A	1
chrSARS	4049	4050	A	C	1
chrSARS	4052	4053	T	C	1
chrSARS	4083	4084	C	T	1
chrSARS	4112	4113	C	T	5
chrSARS	4126	4127	G	A	2
chrSARS	4147	4148	G	T	1
chrSARS	4157	4158	C	T	1
chrSARS	4161	4162	G	T	1
chrSARS	4179	4180	G	A	1
chrSARS	4185	4186	T	C	4
chrSARS	4200	4201	G	T	2
chrSARS	4204	4205	G	A	1
chrSARS	4206	4207	G	T	1
chrSARS	4235	4236	A	G	2
chrSARS	4254	4255	G	A	2
chrSARS	4254	4255	G	T	11
chrSARS	4257	4258	T	C	1
chrSARS	4260	4261	G	A	1
chrSARS	4275	4276	C	T	1
chrSARS	4280	4281	T	A	1
chrSARS	4315	4316	A	G	1
chrSARS	4319	4320	C	A	1
chrSARS	4319	4320	C	T	18
chrSARS	4320	4321	C	T	2
chrSARS	4399	4400	C	T	1
chrSARS	4401	4402	T	C	12
chrSARS	4422	4423	C	T	1
chrSARS	4425	4426	A	G	1
chrSARS	4435	4436	G	A	1
chrSARS	4443	4444	G	T	1
chrSARS	4462	4463	T	C	1
chrSARS	4466	4467	C	T	1
chrSARS	4472	4473	A	G	1
chrSARS	4493	4494	A	G	1
chrSARS	4503	4504	G	A	2
chrSARS	4509	4510	G	A	1
chrSARS	4509	4510	G	T	1
chrSARS	4522	4523	G	A	2
chrSARS	4539	4540	C	T	7
chrSARS	4549	4550	A	G	1
chrSARS	4581	4582	C	T	1
chrSARS	4585	4586	C	T	1
chrSARS	4595	4596	C	T	1
chrSARS	4632	4633	C	T	3
chrSARS	4638	4639	T	A	1
chrSARS	4654	4655	C	T	4
chrSARS	4664	4665	G	A	1
chrSARS	4682	4683	C	T	2
chrSARS	4683	4684	T	C	1
chrSARS	4703	4704	C	T	1
chrSARS	4719	4720	G	T	3
chrSARS	4753	4754	C	T	1
chrSARS	4754	4755	C	T	1
chrSARS	4778	4779	T	C	1
chrSARS	4779	4780	C	T	1
chrSARS	4794	4795	C	T	1
chrSARS	4808	4809	C	T	12
chrSARS	4885	4886	C	T	1
chrSARS	4911	4912	A	C	3
chrSARS	4946	4947	C	T	1
chrSARS	4950	4951	G	A	1
chrSARS	4991	4992	A	C	1
chrSARS	5016	5017	G	T	1
chrSARS	5024	5025	C	T	1
chrSARS	5051	5052	C	T	1
chrSARS	5052	5053	A	G	1
chrSARS	5061	5062	G	T	12
chrSARS	5083	5084	A	G	5
chrSARS	5099	5100	C	T	1
chrSARS	5141	5142	C	T	14
chrSARS	5143	5144	C	T	2
chrSARS	5154	5155	G	A	1
chrSARS	5169	5170	C	T	1
chrSARS	5182	5183	C	T	2
chrSARS	5183	5184	C	T	1
chrSARS	5193	5194	G	T	1
chrSARS	5219	5220	A	T	1
chrSARS	5222	5223	C	T	1
chrSARS	5238	5239	C	T	1
chrSARS	5280	5281	C	T	1
chrSARS	5283	5284	C	T	5
chrSARS	5289	5290	T	C	1
chrSARS	5321	5322	T	A	1
chrSARS	5339	5340	C	T	1
chrSARS	5347	5348	C	T	1
chrSARS	5356	5357	G	T	1
chrSARS	5391	5392	C	T	1
chrSARS	5398	5399	G	T	1
chrSARS	5456	5457	C	T	1
chrSARS	5466	5467	C	T	2
chrSARS	5505	5506	C	T	1
chrSARS	5507	5508	T	C	1
chrSARS	5535	5536	A	G	1
chrSARS	5538	5539	G	A	1
chrSARS	5543	5544	C	T	1
chrSARS	5546	5547	C	T	1
chrSARS	5560	5561	G	A	1
chrSARS	5571	5572	G	T	5
chrSARS	5572	5573	T	C	2
chrSARS	5607	5608	A	G	1
chrSARS	5621	5622	C	T	1
chrSARS	5653	5654	C	T	2
chrSARS	5656	5657	G	A	1
chrSARS	5695	5696	C	T	1
chrSARS	5703	5704	G	A	1
chrSARS	5706	5707	T	C	1
chrSARS	5715	5716	G	T	1
chrSARS	5729	5730	C	T	4
chrSARS	5783	5784	C	T	11
chrSARS	5844	5845	A	T	3
chrSARS	5854	5855	A	G	2
chrSARS	5859	5860	T	C	3
chrSARS	5860	5861	G	A	1
chrSARS	5868	5869	C	T	3
chrSARS	5879	5880	G	A	1
chrSARS	5883	5884	C	T	1
chrSARS	5885	5886	C	T	1
chrSARS	5940	5941	T	G	1
chrSARS	6024	6025	T	C	1
chrSARS	6025	6026	C	T	1
chrSARS	6026	6027	C	T	1
chrSARS	6030	6031	C	T	1
chrSARS	6039	6040	C	T	1
chrSARS	6050	6051	A	C	1
chrSARS	6051	6052	G	A	1
chrSARS	6078	6079	T	C	1
chrSARS	6079	6080	G	A	1
chrSARS	6132	6133	A	G	1
chrSARS	6186	6187	C	T	1
chrSARS	6189	6190	C	T	1
chrSARS	6219	6220	G	A	2
chrSARS	6247	6248	A	C	1
chrSARS	6254	6255	C	T	4
chrSARS	6265	6266	G	A	2
chrSARS	6266	6267	C	T	1
chrSARS	6284	6285	C	T	1
chrSARS	6285	6286	C	T	1
chrSARS	6309	6310	C	A	3
chrSARS	6309	6310	C	T	10
chrSARS	6311	6312	C	A	20
chrSARS	6316	6317	C	T	4
chrSARS	6328	6329	T	C	1
chrSARS	6351	6352	G	T	1
chrSARS	6360	6361	C	T	1
chrSARS	6362	6363	C	T	2
chrSARS	6363	6364	G	T	2
chrSARS	6399	6400	A	G	1
chrSARS	6401	6402	C	T	2
chrSARS	6423	6424	A	C	1
chrSARS	6427	6428	C	T	3
chrSARS	6442	6443	G	A	1
chrSARS	6444	6445	C	T	1
chrSARS	6448	6449	C	T	3
chrSARS	6500	6501	C	T	3
chrSARS	6503	6504	C	T	3
chrSARS	6512	6513	G	T	1
chrSARS	6531	6532	G	T	1
chrSARS	6538	6539	C	T	1
chrSARS	6551	6552	T	G	1
chrSARS	6572	6573	C	T	1
chrSARS	6605	6606	C	T	1
chrSARS	6627	6628	C	T	2
chrSARS	6632	6633	C	T	1
chrSARS	6635	6636	C	T	3
chrSARS	6637	6638	C	T	2
chrSARS	6665	6666	C	T	1
chrSARS	6669	6670	G	T	1
chrSARS	6692	6693	A	G	3
chrSARS	6695	6696	C	T	1
chrSARS	6722	6723	C	T	1
chrSARS	6761	6762	C	T	1
chrSARS	6812	6813	C	T	1
chrSARS	6813	6814	T	C	2
chrSARS	6818	6819	G	T	1
chrSARS	6824	6825	A	C	2
chrSARS	6845	6846	T	C	1
chrSARS	6860	6861	C	T	2
chrSARS	6883	6884	G	T	3
chrSARS	6943	6944	A	G	1
chrSARS	6953	6954	T	C	1
chrSARS	6955	6956	A	C	1
chrSARS	6967	6968	C	A	2
chrSARS	6970	6971	T	C	6
chrSARS	6974	6975	G	T	1
chrSARS	6976	6977	G	A	7
chrSARS	6989	6990	C	T	18
chrSARS	6995	6996	T	C	1
chrSARS	7005	7006	C	T	1
chrSARS	7006	7007	G	A	1
chrSARS	7010	7011	C	T	8
chrSARS	7015	7016	G	A	1
chrSARS	7041	7042	G	T	1
chrSARS	7062	7063	C	T	1
chrSARS	7078	7079	A	G	1
chrSARS	7083	7084	T	C	1
chrSARS	7092	7093	C	T	2
chrSARS	7104	7105	C	T	1
chrSARS	7127	7128	G	A	1
chrSARS	7143	7144	T	A	1
chrSARS	7146	7147	T	C	1
chrSARS	7155	7156	T	A	1
chrSARS	7164	7165	C	T	3
chrSARS	7167	7168	T	C	1
chrSARS	7177	7178	G	C	1
chrSARS	7199	7200	C	T	1
chrSARS	7223	7224	C	T	1
chrSARS	7224	7225	T	C	3
chrSARS	7238	7239	C	T	1
chrSARS	7285	7286	C	A	1
chrSARS	7298	7299	C	T	1
chrSARS	7333	7334	C	T	1
chrSARS	7389	7390	C	T	2
chrSARS	7391	7392	C	T	1
chrSARS	7397	7398	C	T	1
chrSARS	7419	7420	C	T	2
chrSARS	7437	7438	T	C	14
chrSARS	7478	7479	A	G	5
chrSARS	7503	7504	C	T	1
chrSARS	7563	7564	C	T	5
chrSARS	7581	7582	T	C	1
chrSARS	7683	7684	G	A	1
chrSARS	7727	7728	C	T	1
chrSARS	7731	7732	C	T	1
chrSARS	7734	7735	C	T	1
chrSARS	7754	7755	A	G	1
chrSARS	7764	7765	C	T	12
chrSARS	7797	7798	G	T	1
chrSARS	7814	7815	C	T	1
chrSARS	7818	7819	C	T	1
chrSARS	7843	7844	C	A	1
chrSARS	7865	7866	G	T	1
chrSARS	7875	7876	T	A	3
chrSARS	7937	7938	C	G	1
chrSARS	7944	7945	C	T	2
chrSARS	8000	8001	A	C	1
chrSARS	8003	8004	T	A	1
chrSARS	8003	8004	T	C	1
chrSARS	8024	8025	C	T	1
chrSARS	8042	8043	C	T	1
chrSARS	8050	8051	A	G	1
chrSARS	8071	8072	A	G	2
chrSARS	8077	8078	C	T	6
chrSARS	8082	8083	G	T	1
chrSARS	8089	8090	C	T	1
chrSARS	8091	8092	C	T	1
chrSARS	8101	8102	G	T	1
chrSARS	8138	8139	C	T	1
chrSARS	8139	8140	C	T	1
chrSARS	8155	8156	T	G	1
chrSARS	8172	8173	A	T	1
chrSARS	8173	8174	G	A	1
chrSARS	8202	8203	A	G	3
chrSARS	8207	8208	C	T	1
chrSARS	8273	8274	G	A	2
chrSARS	8289	8290	C	T	1
chrSARS	8292	8293	C	T	4
chrSARS	8322	8323	T	C	1
chrSARS	8326	8327	C	T	1
chrSARS	8370	8371	G	T	10
chrSARS	8387	8388	A	G	1
chrSARS	8393	8394	C	T	4
chrSARS	8421	8422	G	A	2
chrSARS	8466	8467	A	G	1
chrSARS	8565	8566	T	C	1
chrSARS	8598	8599	T	C	3
chrSARS	8601	8602	G	A	3
chrSARS	8625	8626	C	T	1
chrSARS	8636	8637	C	T	1
chrSARS	8644	8645	C	T	1
chrSARS	8650	8651	A	C	1
chrSARS	8652	8653	G	T	20
chrSARS	8654	8655	C	T	1
chrSARS	8661	8662	T	A	1
chrSARS	8675	8676	G	T	1
chrSARS	8680	8681	A	G	1
chrSARS	8766	8767	T	C	4
chrSARS	8767	8768	G	A	1
chrSARS	8781	8782	C	T	699
chrSARS	8799	8800	T	C	1
chrSARS	8817	8818	C	T	1
chrSARS	8873	8874	C	T	1
chrSARS	8879	8880	C	T	1
chrSARS	8887	8888	C	G	1
chrSARS	8910	8911	G	T	1
chrSARS	8915	8916	T	G	1
chrSARS	8916	8917	C	T	6
chrSARS	8923	8924	A	G	1
chrSARS	8925	8926	A	T	1
chrSARS	8936	8937	C	T	1
chrSARS	8944	8945	A	G	1
chrSARS	8949	8950	C	T	1
chrSARS	8980	8981	A	G	1
chrSARS	8986	8987	T	A	1
chrSARS	9012	9013	T	A	1
chrSARS	9033	9034	A	G	1
chrSARS	9048	9049	G	T	1
chrSARS	9072	9073	C	T	1
chrSARS	9091	9092	G	A	1
chrSARS	9112	9113	C	T	2
chrSARS	9129	9130	G	T	1
chrSARS	9135	9136	G	T	1
chrSARS	9140	9141	G	A	2
chrSARS	9156	9157	T	C	1
chrSARS	9158	9159	C	T	1
chrSARS	9165	9166	C	T	1
chrSARS	9169	9170	C	T	6
chrSARS	9171	9172	T	C	1
chrSARS	9179	9180	C	T	2
chrSARS	9189	9190	G	C	1
chrSARS	9189	9190	G	T	1
chrSARS	9203	9204	A	G	1
chrSARS	9207	9208	T	C	1
chrSARS	9222	9223	C	T	23
chrSARS	9225	9226	C	T	1
chrSARS	9237	9238	A	G	1
chrSARS	9258	9259	A	G	1
chrSARS	9273	9274	A	G	1
chrSARS	9306	9307	A	G	2
chrSARS	9317	9318	T	A	1
chrSARS	9318	9319	C	T	3
chrSARS	9319	9320	T	A	1
chrSARS	9332	9333	C	T	2
chrSARS	9356	9357	T	A	1
chrSARS	9369	9370	T	G	1
chrSARS	9387	9388	G	T	1
chrSARS	9428	9429	T	C	1
chrSARS	9429	9430	C	A	2
chrSARS	9429	9430	C	T	1
chrSARS	9436	9437	A	T	1
chrSARS	9437	9438	C	T	7
chrSARS	9441	9442	C	T	2
chrSARS	9444	9445	T	C	10
chrSARS	9473	9474	C	T	3
chrSARS	9476	9477	T	A	49
chrSARS	9478	9479	G	T	5
chrSARS	9482	9483	A	G	2
chrSARS	9490	9491	C	T	1
chrSARS	9510	9511	T	C	1
chrSARS	9513	9514	A	G	7
chrSARS	9531	9532	C	T	2
chrSARS	9533	9534	C	T	1
chrSARS	9540	9541	C	T	1
chrSARS	9560	9561	C	T	2
chrSARS	9564	9565	C	T	1
chrSARS	9573	9574	T	C	1
chrSARS	9692	9693	C	T	1
chrSARS	9696	9697	T	C	1
chrSARS	9703	9704	T	C	1
chrSARS	9704	9705	G	T	1
chrSARS	9742	9743	T	C	1
chrSARS	9748	9749	A	G	1
chrSARS	9801	9802	G	T	1
chrSARS	9802	9803	C	T	3
chrSARS	9835	9836	C	T	1
chrSARS	9855	9856	G	T	1
chrSARS	9856	9857	C	T	1
chrSARS	9865	9866	C	T	1
chrSARS	9889	9890	G	T	1
chrSARS	9893	9894	T	G	1
chrSARS	9923	9924	C	T	4
chrSARS	9924	9925	A	T	1
chrSARS	9930	9931	T	C	2
chrSARS	9950	9951	C	T	1
chrSARS	9961	9962	C	T	16
chrSARS	9963	9964	T	C	1
chrSARS	9966	9967	C	T	1
chrSARS	10028	10029	C	T	1
chrSARS	10035	10036	C	T	1
chrSARS	10037	10038	C	T	1
chrSARS	10077	10078	C	T	1
chrSARS	10096	10097	G	A	32
chrSARS	10137	10138	C	T	3
chrSARS	10155	10156	C	T	1
chrSARS	10187	10188	C	T	2
chrSARS	10227	10228	C	T	1
chrSARS	10231	10232	C	T	1
chrSARS	10264	10265	G	A	5
chrSARS	10318	10319	C	T	3
chrSARS	10322	10323	A	G	49
chrSARS	10338	10339	T	C	1
chrSARS	10349	10350	C	T	1
chrSARS	10359	10360	G	A	1
chrSARS	10367	10368	G	A	2
chrSARS	10368	10369	C	T	1
chrSARS	10375	10376	C	T	3
chrSARS	10448	10449	C	T	1
chrSARS	10449	10450	C	T	6
chrSARS	10479	10480	T	C	2
chrSARS	10506	10507	C	T	1
chrSARS	10522	10523	G	A	1
chrSARS	10560	10561	T	C	2
chrSARS	10571	10572	C	T	1
chrSARS	10581	10582	C	T	9
chrSARS	10603	10604	C	T	1
chrSARS	10604	10605	C	T	1
chrSARS	10625	10626	C	T	1
chrSARS	10631	10632	C	T	2
chrSARS	10640	10641	C	T	1
chrSARS	10666	10667	T	C	1
chrSARS	10711	10712	C	T	3
chrSARS	10727	10728	C	T	1
chrSARS	10740	10741	C	T	5
chrSARS	10747	10748	C	T	1
chrSARS	10762	10763	T	C	1
chrSARS	10770	10771	T	C	5
chrSARS	10788	10789	C	T	2
chrSARS	10817	10818	C	T	1
chrSARS	10824	10825	T	A	1
chrSARS	10833	10834	C	T	1
chrSARS	10850	10851	C	T	11
chrSARS	10869	10870	G	T	5
chrSARS	10873	10874	A	G	2
chrSARS	10911	10912	A	G	1
chrSARS	10947	10948	A	G	1
chrSARS	10955	10956	C	T	2
chrSARS	10989	10990	A	G	1
chrSARS	10994	10995	A	G	1
chrSARS	10998	10999	T	A	1
chrSARS	11019	11020	C	T	2
chrSARS	11031	11032	T	C	1
chrSARS	11041	11042	G	T	1
chrSARS	11066	11067	C	T	1
chrSARS	11070	11071	G	C	1
chrSARS	11073	11074	C	T	10
chrSARS	11082	11083	G	T	447
chrSARS	11089	11090	A	T	1
chrSARS	11094	11095	C	T	1
chrSARS	11108	11109	C	T	5
chrSARS	11112	11113	G	T	1
chrSARS	11160	11161	G	A	1
chrSARS	11181	11182	T	C	2
chrSARS	11190	11191	T	G	1
chrSARS	11194	11195	C	T	1
chrSARS	11223	11224	C	T	4
chrSARS	11243	11244	T	C	1
chrSARS	11271	11272	G	T	1
chrSARS	11288	11289	C	T	1
chrSARS	11309	11310	G	T	1
chrSARS	11313	11314	T	C	1
chrSARS	11319	11320	T	C	11
chrSARS	11321	11322	C	T	1
chrSARS	11355	11356	A	T	1
chrSARS	11375	11376	G	T	2
chrSARS	11398	11399	A	G	2
chrSARS	11409	11410	G	A	7
chrSARS	11411	11412	C	T	1
chrSARS	11413	11414	C	T	1
chrSARS	11416	11417	G	T	11
chrSARS	11429	11430	A	G	5
chrSARS	11437	11438	A	G	6
chrSARS	11438	11439	A	G	1
chrSARS	11463	11464	G	A	1
chrSARS	11470	11471	C	T	1
chrSARS	11514	11515	T	A	1
chrSARS	11521	11522	T	G	1
chrSARS	11526	11527	G	T	1
chrSARS	11537	11538	T	C	1
chrSARS	11556	11557	G	T	1
chrSARS	11574	11575	C	A	1
chrSARS	11595	11596	G	T	1
chrSARS	11619	11620	C	T	1
chrSARS	11633	11634	G	T	1
chrSARS	11635	11636	A	T	1
chrSARS	11637	11638	T	C	3
chrSARS	11662	11663	C	T	2
chrSARS	11670	11671	C	T	1
chrSARS	11673	11674	C	T	1
chrSARS	11697	11698	T	C	1
chrSARS	11703	11704	C	T	7
chrSARS	11706	11707	A	G	1
chrSARS	11708	11709	T	A	1
chrSARS	11718	11719	G	A	1
chrSARS	11736	11737	T	C	1
chrSARS	11746	11747	C	T	1
chrSARS	11749	11750	C	T	3
chrSARS	11751	11752	C	T	1
chrSARS	11763	11764	T	A	1
chrSARS	11781	11782	A	G	2
chrSARS	11800	11801	G	A	13
chrSARS	11832	11833	C	T	2
chrSARS	11838	11839	A	G	5
chrSARS	11841	11842	G	A	2
chrSARS	11841	11842	G	T	1
chrSARS	11857	11858	G	A	2
chrSARS	11877	11878	C	T	1
chrSARS	11915	11916	C	T	25
chrSARS	11918	11919	C	T	2
chrSARS	11934	11935	A	C	4
chrSARS	11940	11941	C	T	1
chrSARS	11955	11956	C	T	2
chrSARS	11958	11959	T	C	1
chrSARS	11959	11960	C	A	1
chrSARS	11961	11962	C	T	1
chrSARS	12013	12014	G	A	1
chrSARS	12048	12049	C	T	1
chrSARS	12051	12052	G	T	1
chrSARS	12066	12067	G	T	1
chrSARS	12072	12073	C	T	1
chrSARS	12075	12076	C	T	1
chrSARS	12080	12081	C	T	1
chrSARS	12096	12097	A	G	1
chrSARS	12110	12111	G	A	2
chrSARS	12114	12115	C	T	1
chrSARS	12115	12116	C	T	1
chrSARS	12137	12138	C	T	3
chrSARS	12140	12141	C	A	1
chrSARS	12152	12153	C	T	1
chrSARS	12187	12188	G	T	1
chrSARS	12241	12242	C	T	2
chrSARS	12248	12249	C	T	1
chrSARS	12259	12260	C	G	1
chrSARS	12273	12274	G	A	1
chrSARS	12273	12274	G	T	1
chrSARS	12306	12307	A	G	1
chrSARS	12349	12350	A	C	1
chrSARS	12356	12357	C	T	2
chrSARS	12363	12364	T	A	1
chrSARS	12409	12410	A	G	1
chrSARS	12414	12415	C	T	1
chrSARS	12472	12473	C	T	4
chrSARS	12477	12478	G	A	1
chrSARS	12489	12490	A	G	1
chrSARS	12555	12556	A	G	1
chrSARS	12675	12676	C	T	1
chrSARS	12721	12722	T	C	3
chrSARS	12740	12741	C	T	1
chrSARS	12744	12745	A	G	1
chrSARS	12753	12754	C	T	1
chrSARS	12755	12756	C	T	2
chrSARS	12777	12778	C	A	2
chrSARS	12777	12778	C	T	2
chrSARS	12780	12781	C	T	3
chrSARS	12792	12793	G	T	1
chrSARS	12808	12809	C	T	1
chrSARS	12819	12820	A	G	1
chrSARS	12831	12832	G	A	1
chrSARS	12865	12866	G	A	1
chrSARS	12876	12877	T	C	1
chrSARS	12884	12885	C	T	1
chrSARS	12895	12896	C	T	3
chrSARS	12896	12897	C	T	1
chrSARS	12914	12915	C	T	1
chrSARS	12963	12964	A	G	1
chrSARS	12969	12970	C	T	2
chrSARS	12994	12995	G	C	1
chrSARS	13005	13006	T	C	10
chrSARS	13018	13019	C	T	3
chrSARS	13046	13047	C	T	1
chrSARS	13050	13051	C	T	1
chrSARS	13063	13064	T	C	2
chrSARS	13077	13078	T	C	1
chrSARS	13117	13118	G	T	2
chrSARS	13118	13119	C	T	1
chrSARS	13125	13126	G	A	1
chrSARS	13125	13126	G	T	1
chrSARS	13132	13133	C	T	1
chrSARS	13137	13138	C	T	1
chrSARS	13170	13171	T	C	1
chrSARS	13175	13176	C	T	2
chrSARS	13182	13183	G	A	1
chrSARS	13211	13212	T	C	1
chrSARS	13215	13216	T	G	1
chrSARS	13224	13225	C	G	1
chrSARS	13224	13225	C	T	1
chrSARS	13225	13226	T	C	1
chrSARS	13269	13270	T	C	2
chrSARS	13272	13273	T	C	1
chrSARS	13357	13358	C	T	1
chrSARS	13376	13377	C	A	1
chrSARS	13400	13401	A	T	1
chrSARS	13401	13402	T	G	9
chrSARS	13407	13408	T	A	1
chrSARS	13407	13408	T	C	1
chrSARS	13407	13408	T	G	1
chrSARS	13457	13458	C	T	1
chrSARS	13502	13503	G	T	2
chrSARS	13505	13506	C	T	1
chrSARS	13511	13512	A	T	1
chrSARS	13513	13514	G	A	1
chrSARS	13516	13517	C	T	2
chrSARS	13520	13521	T	C	1
chrSARS	13535	13536	C	T	14
chrSARS	13547	13548	C	T	1
chrSARS	13554	13555	A	T	1
chrSARS	13570	13571	G	T	1
chrSARS	13598	13599	T	C	1
chrSARS	13615	13616	A	G	1
chrSARS	13616	13617	G	T	1
chrSARS	13619	13620	C	T	1
chrSARS	13626	13627	G	T	9
chrSARS	13664	13665	C	T	2
chrSARS	13685	13686	T	A	2
chrSARS	13692	13693	A	T	3
chrSARS	13693	13694	C	T	3
chrSARS	13711	13712	A	G	1
chrSARS	13720	13721	C	T	1
chrSARS	13729	13730	C	T	20
chrSARS	13739	13740	C	T	2
chrSARS	13747	13748	A	G	1
chrSARS	13844	13845	T	C	1
chrSARS	13859	13860	C	T	1
chrSARS	13861	13862	C	T	5
chrSARS	13899	13900	G	T	1
chrSARS	13900	13901	A	G	1
chrSARS	13920	13921	G	T	1
chrSARS	13928	13929	T	C	16
chrSARS	13946	13947	A	T	3
chrSARS	13950	13951	A	T	1
chrSARS	13952	13953	A	G	1
chrSARS	13965	13966	G	A	1
chrSARS	13974	13975	G	A	1
chrSARS	14033	14034	T	C	1
chrSARS	14072	14073	T	C	9
chrSARS	14119	14120	C	T	1
chrSARS	14121	14122	G	T	1
chrSARS	14125	14126	G	A	1
chrSARS	14182	14183	C	T	1
chrSARS	14196	14197	G	A	1
chrSARS	14223	14224	A	G	1
chrSARS	14228	14229	G	T	1
chrSARS	14240	14241	G	T	1
chrSARS	14258	14259	T	C	1
chrSARS	14261	14262	C	T	1
chrSARS	14294	14295	T	C	1
chrSARS	14312	14313	T	C	1
chrSARS	14321	14322	C	T	2
chrSARS	14390	14391	C	T	2
chrSARS	14393	14394	T	C	1
chrSARS	14395	14396	C	T	1
chrSARS	14407	14408	C	T	1800
chrSARS	14421	14422	C	T	1
chrSARS	14431	14432	G	A	1
chrSARS	14484	14485	A	G	1
chrSARS	14499	14500	G	T	1
chrSARS	14534	14535	A	G	1
chrSARS	14584	14585	C	T	2
chrSARS	14603	14604	A	G	2
chrSARS	14618	14619	T	C	1
chrSARS	14637	14638	G	T	1
chrSARS	14644	14645	C	T	1
chrSARS	14652	14653	G	A	1
chrSARS	14652	14653	G	T	1
chrSARS	14675	14676	C	T	1
chrSARS	14707	14708	C	T	1
chrSARS	14711	14712	G	A	1
chrSARS	14717	14718	G	T	2
chrSARS	14723	14724	C	T	18
chrSARS	14740	14741	C	T	8
chrSARS	14767	14768	C	T	1
chrSARS	14772	14773	G	A	1
chrSARS	14785	14786	C	T	8
chrSARS	14804	14805	C	T	272
chrSARS	14822	14823	A	T	1
chrSARS	14835	14836	A	G	1
chrSARS	14865	14866	G	T	1
chrSARS	14876	14877	C	T	2
chrSARS	14886	14887	T	C	1
chrSARS	14888	14889	C	T	1
chrSARS	14906	14907	T	G	1
chrSARS	14911	14912	A	G	2
chrSARS	14924	14925	C	T	9
chrSARS	14936	14937	C	T	1
chrSARS	14947	14948	G	T	1
chrSARS	15016	15017	C	T	1
chrSARS	15023	15024	C	T	3
chrSARS	15180	15181	G	A	1
chrSARS	15198	15199	G	A	3
chrSARS	15201	15202	G	T	1
chrSARS	15204	15205	A	G	1
chrSARS	15212	15213	A	G	1
chrSARS	15221	15222	C	T	1
chrSARS	15236	15237	C	T	3
chrSARS	15239	15240	C	T	2
chrSARS	15245	15246	A	G	1
chrSARS	15272	15273	C	T	1
chrSARS	15276	15277	C	T	9
chrSARS	15323	15324	C	T	149
chrSARS	15326	15327	G	T	2
chrSARS	15358	15359	G	A	1
chrSARS	15365	15366	T	C	1
chrSARS	15370	15371	C	T	1
chrSARS	15379	15380	G	T	1
chrSARS	15406	15407	C	T	1
chrSARS	15417	15418	G	T	1
chrSARS	15437	15438	G	T	1
chrSARS	15443	15444	G	T	1
chrSARS	15476	15477	A	G	1
chrSARS	15479	15480	C	T	1
chrSARS	15503	15504	T	G	1
chrSARS	15534	15535	G	T	1
chrSARS	15539	15540	C	T	9
chrSARS	15574	15575	G	T	1
chrSARS	15578	15579	C	T	1
chrSARS	15596	15597	T	C	1
chrSARS	15606	15607	T	C	1
chrSARS	15640	15641	A	C	1
chrSARS	15653	15654	C	T	1
chrSARS	15683	15684	T	C	1
chrSARS	15713	15714	C	T	1
chrSARS	15737	15738	C	T	1
chrSARS	15751	15752	C	T	1
chrSARS	15754	15755	C	T	1
chrSARS	15759	15760	G	A	7
chrSARS	15762	15763	C	T	1
chrSARS	15779	15780	G	T	1
chrSARS	15849	15850	G	T	1
chrSARS	15851	15852	C	T	1
chrSARS	15856	15857	C	T	2
chrSARS	15859	15860	A	G	9
chrSARS	15887	15888	T	C	1
chrSARS	15897	15898	G	T	1
chrSARS	15906	15907	G	A	1
chrSARS	15926	15927	T	G	10
chrSARS	15927	15928	C	T	1
chrSARS	15939	15940	C	T	1
chrSARS	15951	15952	C	T	2
chrSARS	15977	15978	T	C	2
chrSARS	15981	15982	G	T	1
chrSARS	16016	16017	C	T	2
chrSARS	16053	16054	C	T	6
chrSARS	16060	16061	A	G	1
chrSARS	16074	16075	G	T	2
chrSARS	16113	16114	C	T	1
chrSARS	16155	16156	A	G	1
chrSARS	16187	16188	G	T	1
chrSARS	16205	16206	G	T	1
chrSARS	16221	16222	C	T	1
chrSARS	16241	16242	T	C	1
chrSARS	16259	16260	C	T	8
chrSARS	16288	16289	C	T	8
chrSARS	16307	16308	C	T	1
chrSARS	16310	16311	A	G	1
chrSARS	16328	16329	C	T	4
chrSARS	16341	16342	T	C	1
chrSARS	16375	16376	C	T	2
chrSARS	16380	16381	G	A	18
chrSARS	16385	16386	C	T	1
chrSARS	16392	16393	C	T	2
chrSARS	16418	16419	T	C	1
chrSARS	16427	16428	C	T	1
chrSARS	16454	16455	A	G	2
chrSARS	16455	16456	T	G	2
chrSARS	16456	16457	C	T	1
chrSARS	16465	16466	C	T	2
chrSARS	16466	16467	A	G	3
chrSARS	16467	16468	C	T	2
chrSARS	16473	16474	A	G	2
chrSARS	16514	16515	T	C	2
chrSARS	16533	16534	A	G	1
chrSARS	16534	16535	G	T	3
chrSARS	16574	16575	C	T	1
chrSARS	16637	16638	A	G	1
chrSARS	16670	16671	T	C	2
chrSARS	16700	16701	T	C	1
chrSARS	16740	16741	G	T	1
chrSARS	16743	16744	G	A	1
chrSARS	16761	16762	C	T	3
chrSARS	16845	16846	G	T	2
chrSARS	16847	16848	C	T	1
chrSARS	16851	16852	G	T	1
chrSARS	16852	16853	G	T	1
chrSARS	16856	16857	T	C	1
chrSARS	16857	16858	G	T	3
chrSARS	16863	16864	G	A	3
chrSARS	16876	16877	C	T	1
chrSARS	16886	16887	C	T	18
chrSARS	16908	16909	T	A	1
chrSARS	16911	16912	G	T	2
chrSARS	16948	16949	C	T	3
chrSARS	16974	16975	G	T	2
chrSARS	16999	17000	C	T	1
chrSARS	17001	17002	C	T	2
chrSARS	17009	17010	C	A	5
chrSARS	17013	17014	G	T	1
chrSARS	17058	17059	C	A	1
chrSARS	17071	17072	C	T	1
chrSARS	17074	17075	T	A	1
chrSARS	17103	17104	C	T	5
chrSARS	17117	17118	C	T	1
chrSARS	17121	17122	G	A	1
chrSARS	17125	17126	T	C	3
chrSARS	17192	17193	G	T	3
chrSARS	17214	17215	A	G	1
chrSARS	17246	17247	T	C	106
chrSARS	17269	17270	A	G	1
chrSARS	17277	17278	G	T	3
chrSARS	17284	17285	C	T	1
chrSARS	17303	17304	C	T	4
chrSARS	17325	17326	C	T	1
chrSARS	17337	17338	G	T	1
chrSARS	17371	17372	C	T	1
chrSARS	17372	17373	C	T	5
chrSARS	17374	17375	C	T	1
chrSARS	17375	17376	A	G	1
chrSARS	17402	17403	C	T	1
chrSARS	17409	17410	C	T	4
chrSARS	17422	17423	A	G	1
chrSARS	17429	17430	C	T	2
chrSARS	17439	17440	C	A	1
chrSARS	17440	17441	C	T	1
chrSARS	17442	17443	G	T	1
chrSARS	17456	17457	A	G	1
chrSARS	17469	17470	C	T	2
chrSARS	17473	17474	C	T	2
chrSARS	17501	17502	C	T	3
chrSARS	17517	17518	C	T	2
chrSARS	17522	17523	G	T	1
chrSARS	17530	17531	T	C	7
chrSARS	17549	17550	C	T	1
chrSARS	17561	17562	G	T	2
chrSARS	17568	17569	C	T	1
chrSARS	17571	17572	G	T	1
chrSARS	17572	17573	C	T	1
chrSARS	17595	17596	G	A	1
chrSARS	17614	17615	A	G	1
chrSARS	17638	17639	C	T	5
chrSARS	17655	17656	A	G	2
chrSARS	17657	17658	G	T	1
chrSARS	17658	17659	T	G	1
chrSARS	17663	17664	T	C	1
chrSARS	17672	17673	T	C	1
chrSARS	17675	17676	C	T	1
chrSARS	17678	17679	G	T	1
chrSARS	17681	17682	T	C	1
chrSARS	17687	17688	T	C	2
chrSARS	17689	17690	C	T	11
chrSARS	17721	17722	G	A	1
chrSARS	17745	17746	C	T	1
chrSARS	17746	17747	C	T	441
chrSARS	17765	17766	C	T	2
chrSARS	17798	17799	A	G	6
chrSARS	17804	17805	A	T	1
chrSARS	17821	17822	C	T	1
chrSARS	17834	17835	T	C	1
chrSARS	17857	17858	A	G	456
chrSARS	17858	17859	T	C	6
chrSARS	17876	17877	T	C	15
chrSARS	17883	17884	A	G	1
chrSARS	17943	17944	G	T	4
chrSARS	17963	17964	G	A	1
chrSARS	17984	17985	C	T	1
chrSARS	17992	17993	A	G	1
chrSARS	18028	18029	C	T	2
chrSARS	18059	18060	C	T	462
chrSARS	18085	18086	C	T	1
chrSARS	18098	18099	T	A	1
chrSARS	18098	18099	T	C	1
chrSARS	18114	18115	C	T	1
chrSARS	18120	18121	A	G	1
chrSARS	18148	18149	G	T	2
chrSARS	18170	18171	C	A	2
chrSARS	18179	18180	G	A	1
chrSARS	18213	18214	G	T	1
chrSARS	18232	18233	A	T	1
chrSARS	18260	18261	C	T	1
chrSARS	18265	18266	G	T	1
chrSARS	18311	18312	C	T	2
chrSARS	18317	18318	G	T	1
chrSARS	18347	18348	C	T	4
chrSARS	18380	18381	T	C	1
chrSARS	18400	18401	C	T	3
chrSARS	18410	18411	T	C	1
chrSARS	18432	18433	G	A	1
chrSARS	18456	18457	C	T	3
chrSARS	18480	18481	C	T	1
chrSARS	18487	18488	T	C	5
chrSARS	18500	18501	C	T	1
chrSARS	18554	18555	C	T	1
chrSARS	18567	18568	C	T	3
chrSARS	18569	18570	C	T	1
chrSARS	18581	18582	C	T	1
chrSARS	18582	18583	G	T	3
chrSARS	18588	18589	G	T	1
chrSARS	18602	18603	T	C	3
chrSARS	18638	18639	A	G	1
chrSARS	18650	18651	G	T	1
chrSARS	18655	18656	C	T	9
chrSARS	18661	18662	G	T	1
chrSARS	18679	18680	C	T	1
chrSARS	18681	18682	A	G	1
chrSARS	18682	18683	C	T	1
chrSARS	18685	18686	G	T	1
chrSARS	18688	18689	T	A	1
chrSARS	18712	18713	C	T	12
chrSARS	18722	18723	T	C	1
chrSARS	18735	18736	T	C	29
chrSARS	18755	18756	G	A	2
chrSARS	18755	18756	G	T	9
chrSARS	18764	18765	T	C	1
chrSARS	18770	18771	T	C	1
chrSARS	18788	18789	A	C	1
chrSARS	18813	18814	C	T	1
chrSARS	18827	18828	C	T	2
chrSARS	18833	18834	T	C	1
chrSARS	18872	18873	G	T	1
chrSARS	18876	18877	C	T	57
chrSARS	18887	18888	C	T	1
chrSARS	18893	18894	C	T	1
chrSARS	18897	18898	G	T	1
chrSARS	18906	18907	G	T	2
chrSARS	18927	18928	C	T	7
chrSARS	18971	18972	G	T	1
chrSARS	18974	18975	T	A	1
chrSARS	18980	18981	C	T	1
chrSARS	18984	18985	G	T	1
chrSARS	18995	18996	T	C	2
chrSARS	18997	18998	C	T	20
chrSARS	19002	19003	T	A	1
chrSARS	19016	19017	C	T	1
chrSARS	19026	19027	C	T	1
chrSARS	19070	19071	T	A	1
chrSARS	19100	19101	G	T	2
chrSARS	19101	19102	C	T	3
chrSARS	19125	19126	A	G	1
chrSARS	19136	19137	A	G	1
chrSARS	19136	19137	A	T	1
chrSARS	19150	19151	C	T	1
chrSARS	19169	19170	C	T	7
chrSARS	19174	19175	A	C	1
chrSARS	19181	19182	A	G	1
chrSARS	19189	19190	T	A	1
chrSARS	19202	19203	T	C	1
chrSARS	19262	19263	C	T	1
chrSARS	19263	19264	C	T	1
chrSARS	19268	19269	C	T	1
chrSARS	19272	19273	C	T	1
chrSARS	19298	19299	T	G	3
chrSARS	19326	19327	G	T	1
chrSARS	19342	19343	C	T	1
chrSARS	19365	19366	C	T	1
chrSARS	19385	19386	C	T	1
chrSARS	19390	19391	C	T	2
chrSARS	19401	19402	C	T	1
chrSARS	19483	19484	C	T	1
chrSARS	19491	19492	A	G	1
chrSARS	19508	19509	G	A	6
chrSARS	19517	19518	G	T	6
chrSARS	19523	19524	C	T	4
chrSARS	19524	19525	G	A	1
chrSARS	19535	19536	C	T	1
chrSARS	19546	19547	C	T	1
chrSARS	19558	19559	G	T	1
chrSARS	19571	19572	C	T	1
chrSARS	19601	19602	C	T	1
chrSARS	19609	19610	C	T	1
chrSARS	19620	19621	A	T	1
chrSARS	19631	19632	T	A	1
chrSARS	19644	19645	G	T	1
chrSARS	19645	19646	T	C	1
chrSARS	19651	19652	A	G	1
chrSARS	19676	19677	G	T	1
chrSARS	19683	19684	G	T	25
chrSARS	19704	19705	A	G	1
chrSARS	19712	19713	T	C	1
chrSARS	19717	19718	C	T	3
chrSARS	19718	19719	A	T	1
chrSARS	19734	19735	G	T	1
chrSARS	19762	19763	C	T	2
chrSARS	19787	19788	G	T	1
chrSARS	19817	19818	A	G	2
chrSARS	19838	19839	T	C	33
chrSARS	19861	19862	C	T	3
chrSARS	19871	19872	G	T	1
chrSARS	19883	19884	C	T	2
chrSARS	19937	19938	C	T	1
chrSARS	19944	19945	A	G	1
chrSARS	19958	19959	A	C	1
chrSARS	19958	19959	A	G	1
chrSARS	19960	19961	C	T	1
chrSARS	19961	19962	G	T	1
chrSARS	19973	19974	A	G	1
chrSARS	20004	20005	G	A	1
chrSARS	20015	20016	C	T	1
chrSARS	20030	20031	C	A	1
chrSARS	20030	20031	C	T	1
chrSARS	20046	20047	A	G	2
chrSARS	20050	20051	C	T	2
chrSARS	20058	20059	A	T	1
chrSARS	20127	20128	G	A	1
chrSARS	20131	20132	C	T	2
chrSARS	20132	20133	C	T	1
chrSARS	20133	20134	G	A	1
chrSARS	20147	20148	C	T	4
chrSARS	20166	20167	G	T	1
chrSARS	20177	20178	C	T	2
chrSARS	20233	20234	C	T	1
chrSARS	20234	20235	C	A	1
chrSARS	20254	20255	A	G	1
chrSARS	20267	20268	A	G	145
chrSARS	20269	20270	C	T	6
chrSARS	20274	20275	G	A	3
chrSARS	20274	20275	G	T	1
chrSARS	20275	20276	A	G	1
chrSARS	20280	20281	T	C	2
chrSARS	20287	20288	A	G	1
chrSARS	20315	20316	C	T	15
chrSARS	20324	20325	C	T	1
chrSARS	20325	20326	G	A	1
chrSARS	20326	20327	T	C	1
chrSARS	20334	20335	G	A	1
chrSARS	20354	20355	A	G	1
chrSARS	20366	20367	T	C	1
chrSARS	20382	20383	G	T	1
chrSARS	20396	20397	G	A	1
chrSARS	20397	20398	G	A	2
chrSARS	20401	20402	C	T	1
chrSARS	20418	20419	G	T	3
chrSARS	20428	20429	C	T	1
chrSARS	20433	20434	G	T	2
chrSARS	20471	20472	A	G	1
chrSARS	20482	20483	C	T	1
chrSARS	20526	20527	G	T	1
chrSARS	20554	20555	C	T	1
chrSARS	20577	20578	G	T	5
chrSARS	20579	20580	G	T	1
chrSARS	20581	20582	C	T	1
chrSARS	20628	20629	C	T	1
chrSARS	20662	20663	G	A	1
chrSARS	20669	20670	G	A	1
chrSARS	20675	20676	A	G	1
chrSARS	20678	20679	G	A	1
chrSARS	20691	20692	C	T	2
chrSARS	20702	20703	C	T	1
chrSARS	20708	20709	G	T	1
chrSARS	20718	20719	C	T	1
chrSARS	20735	20736	C	T	2
chrSARS	20751	20752	G	T	1
chrSARS	20754	20755	A	C	6
chrSARS	20761	20762	C	T	1
chrSARS	20765	20766	A	G	4
chrSARS	20772	20773	G	A	1
chrSARS	20786	20787	T	C	1
chrSARS	20800	20801	C	T	1
chrSARS	20822	20823	C	T	1
chrSARS	20824	20825	C	A	1
chrSARS	20851	20852	T	A	1
chrSARS	20886	20887	G	A	2
chrSARS	20890	20891	T	G	1
chrSARS	20922	20923	T	C	1
chrSARS	20930	20931	G	T	1
chrSARS	20935	20936	C	T	1
chrSARS	20936	20937	G	T	1
chrSARS	20990	20991	G	A	1
chrSARS	20994	20995	G	T	3
chrSARS	21033	21034	C	T	1
chrSARS	21071	21072	T	C	3
chrSARS	21110	21111	T	G	1
chrSARS	21122	21123	G	T	2
chrSARS	21136	21137	A	G	6
chrSARS	21138	21139	C	T	1
chrSARS	21140	21141	A	G	1
chrSARS	21141	21142	G	T	1
chrSARS	21146	21147	T	C	1
chrSARS	21157	21158	T	C	2
chrSARS	21189	21190	G	A	1
chrSARS	21219	21220	G	A	1
chrSARS	21241	21242	C	T	6
chrSARS	21254	21255	G	A	1
chrSARS	21254	21255	G	C	2
chrSARS	21262	21263	C	T	1
chrSARS	21266	21267	A	G	1
chrSARS	21281	21282	A	G	2
chrSARS	21301	21302	C	T	1
chrSARS	21304	21305	G	A	1
chrSARS	21305	21306	C	T	3
chrSARS	21315	21316	G	A	1
chrSARS	21318	21319	G	A	1
chrSARS	21351	21352	A	G	1
chrSARS	21358	21359	C	T	1
chrSARS	21379	21380	C	T	1
chrSARS	21385	21386	C	T	1
chrSARS	21430	21431	C	T	1
chrSARS	21461	21462	T	C	2
chrSARS	21466	21467	T	C	1
chrSARS	21511	21512	A	G	1
chrSARS	21523	21524	T	G	1
chrSARS	21537	21538	G	T	1
chrSARS	21551	21552	C	T	2
chrSARS	21574	21575	C	T	19
chrSARS	21583	21584	T	G	16
chrSARS	21584	21585	T	G	1
chrSARS	21589	21590	C	T	4
chrSARS	21594	21595	C	T	2
chrSARS	21596	21597	C	T	1
chrSARS	21613	21614	C	T	2
chrSARS	21621	21622	C	A	1
chrSARS	21621	21622	C	T	4
chrSARS	21623	21624	G	T	1
chrSARS	21624	21625	A	G	2
chrSARS	21641	21642	C	T	1
chrSARS	21643	21644	T	C	1
chrSARS	21645	21646	C	T	2
chrSARS	21647	21648	C	T	3
chrSARS	21655	21656	T	A	1
chrSARS	21657	21658	C	T	1
chrSARS	21675	21676	C	T	1
chrSARS	21690	21691	C	T	1
chrSARS	21696	21697	C	T	1
chrSARS	21706	21707	C	T	5
chrSARS	21710	21711	C	T	4
chrSARS	21720	21721	C	T	1
chrSARS	21723	21724	G	C	1
chrSARS	21723	21724	G	T	1
chrSARS	21726	21727	C	T	1
chrSARS	21744	21745	T	C	1
chrSARS	21752	21753	G	T	2
chrSARS	21766	21767	C	G	1
chrSARS	21773	21774	C	T	2
chrSARS	21780	21781	C	T	1
chrSARS	21781	21782	A	C	1
chrSARS	21785	21786	G	A	1
chrSARS	21788	21789	C	T	1
chrSARS	21792	21793	G	T	1
chrSARS	21794	21795	G	A	1
chrSARS	21808	21809	G	T	1
chrSARS	21816	21817	A	T	1
chrSARS	21829	21830	G	T	1
chrSARS	21842	21843	C	T	1
chrSARS	21852	21853	G	A	1
chrSARS	21854	21855	C	T	1
chrSARS	21892	21893	G	A	1
chrSARS	21910	21911	C	T	2
chrSARS	21916	21917	A	G	1
chrSARS	21919	21920	G	A	3
chrSARS	21951	21952	C	T	1
chrSARS	21973	21974	G	C	1
chrSARS	21973	21974	G	T	3
chrSARS	21979	21980	T	G	1
chrSARS	21994	21995	T	C	3
chrSARS	21996	21997	C	A	1
chrSARS	21997	21998	C	T	2
chrSARS	21998	21999	A	G	3
chrSARS	21999	22000	C	T	1
chrSARS	22006	22007	A	C	1
chrSARS	22008	22009	C	T	1
chrSARS	22019	22020	T	C	2
chrSARS	22029	22030	G	T	1
chrSARS	22041	22042	T	C	1
chrSARS	22080	22081	G	A	1
chrSARS	22103	22104	G	T	2
chrSARS	22119	22120	C	T	3
chrSARS	22150	22151	A	G	1
chrSARS	22167	22168	A	C	1
chrSARS	22179	22180	G	A	1
chrSARS	22198	22199	G	T	1
chrSARS	22202	22203	G	T	1
chrSARS	22204	22205	G	C	2
chrSARS	22206	22207	T	C	1
chrSARS	22212	22213	T	C	2
chrSARS	22223	22224	C	G	1
chrSARS	22223	22224	C	T	3
chrSARS	22233	22234	A	G	1
chrSARS	22257	22258	T	G	1
chrSARS	22263	22264	C	T	1
chrSARS	22276	22277	C	A	7
chrSARS	22302	22303	T	G	2
chrSARS	22308	22309	G	T	1
chrSARS	22322	22323	C	T	5
chrSARS	22323	22324	T	C	1
chrSARS	22325	22326	C	T	1
chrSARS	22332	22333	T	C	1
chrSARS	22334	22335	G	T	2
chrSARS	22345	22346	G	A	4
chrSARS	22350	22351	A	T	1
chrSARS	22362	22363	G	T	1
chrSARS	22390	22391	T	C	1
chrSARS	22403	22404	A	T	1
chrSARS	22413	22414	C	T	1
chrSARS	22426	22427	G	A	1
chrSARS	22428	22429	A	G	1
chrSARS	22431	22432	C	T	1
chrSARS	22443	22444	C	T	1
chrSARS	22467	22468	G	T	4
chrSARS	22473	22474	A	G	1
chrSARS	22479	22480	C	T	2
chrSARS	22483	22484	G	T	1
chrSARS	22491	22492	A	G	1
chrSARS	22500	22501	T	C	1
chrSARS	22523	22524	A	T	1
chrSARS	22582	22583	G	A	1
chrSARS	22591	22592	G	T	1
chrSARS	22603	22604	G	A	1
chrSARS	22605	22606	A	T	3
chrSARS	22621	22622	A	G	1
chrSARS	22651	22652	G	T	1
chrSARS	22660	22661	G	T	6
chrSARS	22694	22695	A	G	1
chrSARS	22707	22708	G	T	1
chrSARS	22786	22787	C	G	1
chrSARS	22791	22792	C	A	1
chrSARS	22797	22798	A	G	1
chrSARS	22864	22865	G	T	1
chrSARS	22874	22875	C	T	2
chrSARS	22895	22896	T	C	1
chrSARS	22917	22918	G	T	2
chrSARS	22935	22936	G	T	1
chrSARS	22961	22962	A	T	1
chrSARS	22963	22964	A	T	1
chrSARS	22964	22965	T	C	1
chrSARS	22983	22984	G	A	5
chrSARS	22987	22988	G	A	7
chrSARS	22990	22991	A	G	1
chrSARS	23009	23010	T	C	13
chrSARS	23028	23029	C	T	2
chrSARS	23031	23032	T	C	1
chrSARS	23033	23034	C	G	1
chrSARS	23083	23084	T	C	1
chrSARS	23085	23086	C	T	3
chrSARS	23087	23088	G	A	1
chrSARS	23089	23090	G	T	1
chrSARS	23107	23108	G	C	1
chrSARS	23115	23116	A	T	2
chrSARS	23119	23120	G	T	1
chrSARS	23121	23122	A	T	1
chrSARS	23184	23185	C	T	3
chrSARS	23201	23202	C	T	1
chrSARS	23205	23206	C	T	2
chrSARS	23235	23236	G	T	1
chrSARS	23241	23242	G	T	1
chrSARS	23243	23244	C	T	2
chrSARS	23247	23248	C	T	3
chrSARS	23284	23285	G	T	1
chrSARS	23334	23335	T	A	1
chrSARS	23346	23347	C	T	1
chrSARS	23358	23359	A	G	1
chrSARS	23392	23393	C	T	3
chrSARS	23402	23403	A	G	1796
chrSARS	23404	23405	G	A	1
chrSARS	23404	23405	G	C	1
chrSARS	23415	23416	A	T	1
chrSARS	23421	23422	C	T	1
chrSARS	23422	23423	C	T	1
chrSARS	23425	23426	G	A	1
chrSARS	23428	23429	G	T	1
chrSARS	23429	23430	C	T	1
chrSARS	23438	23439	C	T	1
chrSARS	23452	23453	C	T	1
chrSARS	23519	23520	C	T	1
chrSARS	23521	23522	G	C	1
chrSARS	23524	23525	C	T	1
chrSARS	23532	23533	C	T	2
chrSARS	23535	23536	C	T	1
chrSARS	23556	23557	C	T	1
chrSARS	23568	23569	T	C	1
chrSARS	23574	23575	C	T	13
chrSARS	23585	23586	A	G	1
chrSARS	23586	23587	G	C	9
chrSARS	23586	23587	G	T	1
chrSARS	23592	23593	G	T	3
chrSARS	23604	23605	T	G	2
chrSARS	23606	23607	G	A	1
chrSARS	23610	23611	G	A	1
chrSARS	23627	23628	G	T	1
chrSARS	23634	23635	C	T	1
chrSARS	23669	23670	A	G	1
chrSARS	23672	23673	C	T	1
chrSARS	23674	23675	G	A	1
chrSARS	23678	23679	C	T	6
chrSARS	23701	23702	A	T	2
chrSARS	23706	23707	C	T	6
chrSARS	23708	23709	C	T	2
chrSARS	23716	23717	A	G	1
chrSARS	23719	23720	A	G	1
chrSARS	23730	23731	C	T	32
chrSARS	23754	23755	G	C	1
chrSARS	23757	23758	C	T	4
chrSARS	23766	23767	A	T	1
chrSARS	23815	23816	C	T	1
chrSARS	23855	23856	G	T	3
chrSARS	23856	23857	T	C	1
chrSARS	23867	23868	G	T	1
chrSARS	23875	23876	G	C	1
chrSARS	23892	23893	C	T	1
chrSARS	23899	23900	G	C	1
chrSARS	23925	23926	T	C	1
chrSARS	23928	23929	C	T	21
chrSARS	23933	23934	C	T	7
chrSARS	23946	23947	A	G	9
chrSARS	23951	23952	T	G	1
chrSARS	23983	23984	G	A	1
chrSARS	23985	23986	T	C	1
chrSARS	23986	23987	C	T	2
chrSARS	23988	23989	A	G	1
chrSARS	23995	23996	C	T	1
chrSARS	24021	24022	T	C	1
chrSARS	24022	24023	C	A	1
chrSARS	24033	24034	C	T	41
chrSARS	24053	24054	C	T	10
chrSARS	24062	24063	T	C	1
chrSARS	24076	24077	G	T	11
chrSARS	24094	24095	G	T	4
chrSARS	24095	24096	C	T	1
chrSARS	24098	24099	C	T	2
chrSARS	24116	24117	C	T	2
chrSARS	24120	24121	A	G	3
chrSARS	24129	24130	C	T	1
chrSARS	24132	24133	C	T	1
chrSARS	24139	24140	G	C	1
chrSARS	24139	24140	G	T	1
chrSARS	24143	24144	T	A	1
chrSARS	24163	24164	G	A	1
chrSARS	24192	24193	G	T	3
chrSARS	24196	24197	G	T	8
chrSARS	24222	24223	C	T	1
chrSARS	24226	24227	G	A	1
chrSARS	24235	24236	G	T	1
chrSARS	24239	24240	C	T	1
chrSARS	24240	24241	A	T	1
chrSARS	24309	24310	C	T	1
chrSARS	24324	24325	A	G	3
chrSARS	24331	24332	G	T	1
chrSARS	24347	24348	G	T	1
chrSARS	24350	24351	C	T	1
chrSARS	24363	24364	T	G	1
chrSARS	24366	24367	A	C	1
chrSARS	24367	24368	G	C	1
chrSARS	24367	24368	G	T	10
chrSARS	24369	24370	C	T	3
chrSARS	24371	24372	C	T	1
chrSARS	24375	24376	T	C	1
chrSARS	24377	24378	C	T	5
chrSARS	24379	24380	T	A	1
chrSARS	24380	24381	C	T	3
chrSARS	24381	24382	C	T	1
chrSARS	24388	24389	A	C	2
chrSARS	24389	24390	G	C	3
chrSARS	24404	24405	T	G	1
chrSARS	24421	24422	C	A	1
chrSARS	24435	24436	T	C	2
chrSARS	24470	24471	T	C	1
chrSARS	24585	24586	G	T	2
chrSARS	24620	24621	C	T	2
chrSARS	24679	24680	G	T	3
chrSARS	24684	24685	T	C	1
chrSARS	24693	24694	A	T	51
chrSARS	24733	24734	C	T	1
chrSARS	24738	24739	T	C	3
chrSARS	24750	24751	G	T	1
chrSARS	24758	24759	C	A	1
chrSARS	24793	24794	G	T	3
chrSARS	24794	24795	C	T	1
chrSARS	24796	24797	C	A	1
chrSARS	24796	24797	C	T	1
chrSARS	24811	24812	G	T	3
chrSARS	24818	24819	A	G	1
chrSARS	24843	24844	C	T	1
chrSARS	24861	24862	A	G	18
chrSARS	24862	24863	C	T	1
chrSARS	24876	24877	A	G	1
chrSARS	24903	24904	C	T	2
chrSARS	24911	24912	C	T	1
chrSARS	24925	24926	G	T	1
chrSARS	24927	24928	G	T	1
chrSARS	24955	24956	A	G	1
chrSARS	24958	24959	G	T	1
chrSARS	24981	24982	T	C	2
chrSARS	24989	24990	C	T	3
chrSARS	24999	25000	C	A	1
chrSARS	24999	25000	C	T	1
chrSARS	25005	25006	C	T	1
chrSARS	25045	25046	C	T	1
chrSARS	25046	25047	C	T	1
chrSARS	25049	25050	A	G	2
chrSARS	25050	25051	T	C	1
chrSARS	25055	25056	A	G	1
chrSARS	25059	25060	A	G	1
chrSARS	25063	25064	G	C	1
chrSARS	25066	25067	A	G	1
chrSARS	25069	25070	T	C	1
chrSARS	25087	25088	G	T	1
chrSARS	25134	25135	G	T	1
chrSARS	25152	25153	C	T	1
chrSARS	25182	25183	G	T	1
chrSARS	25186	25187	T	C	1
chrSARS	25190	25191	T	C	1
chrSARS	25206	25207	C	T	3
chrSARS	25208	25209	T	C	2
chrSARS	25213	25214	C	T	1
chrSARS	25217	25218	G	T	1
chrSARS	25243	25244	G	T	1
chrSARS	25248	25249	G	T	5
chrSARS	25249	25250	G	T	1
chrSARS	25266	25267	C	T	1
chrSARS	25272	25273	G	C	2
chrSARS	25272	25273	G	T	2
chrSARS	25301	25302	G	T	2
chrSARS	25322	25323	G	T	2
chrSARS	25336	25337	G	C	1
chrSARS	25339	25340	G	A	5
chrSARS	25349	25350	C	T	14
chrSARS	25355	25356	T	C	1
chrSARS	25413	25414	T	C	1
chrSARS	25415	25416	C	T	1
chrSARS	25423	25424	G	T	1
chrSARS	25428	25429	G	T	14
chrSARS	25432	25433	C	T	8
chrSARS	25448	25449	A	G	2
chrSARS	25454	25455	G	T	1
chrSARS	25460	25461	T	C	1
chrSARS	25467	25468	T	C	1
chrSARS	25472	25473	T	C	3
chrSARS	25475	25476	T	C	1
chrSARS	25479	25480	C	T	1
chrSARS	25482	25483	G	A	2
chrSARS	25492	25493	C	T	1
chrSARS	25493	25494	G	T	1
chrSARS	25499	25500	G	A	2
chrSARS	25499	25500	G	T	15
chrSARS	25520	25521	C	T	1
chrSARS	25527	25528	C	T	1
chrSARS	25536	25537	G	T	1
chrSARS	25538	25539	C	T	2
chrSARS	25551	25552	G	T	12
chrSARS	25552	25553	C	T	3
chrSARS	25553	25554	T	G	1
chrSARS	25558	25559	T	G	1
chrSARS	25562	25563	G	T	611
chrSARS	25571	25572	C	T	5
chrSARS	25574	25575	A	C	4
chrSARS	25586	25587	C	T	1
chrSARS	25592	25593	G	C	1
chrSARS	25592	25593	G	T	5
chrSARS	25611	25612	T	G	1
chrSARS	25614	25615	A	G	2
chrSARS	25617	25618	G	A	1
chrSARS	25623	25624	C	T	1
chrSARS	25640	25641	G	C	1
chrSARS	25644	25645	T	C	1
chrSARS	25651	25652	T	A	1
chrSARS	25653	25654	G	T	1
chrSARS	25654	25655	T	C	2
chrSARS	25657	25658	C	T	1
chrSARS	25668	25669	C	T	37
chrSARS	25671	25672	C	T	1
chrSARS	25679	25680	C	A	1
chrSARS	25684	25685	C	T	2
chrSARS	25686	25687	G	A	1
chrSARS	25687	25688	C	T	26
chrSARS	25689	25690	G	T	1
chrSARS	25695	25696	G	A	1
chrSARS	25702	25703	C	A	1
chrSARS	25709	25710	C	T	1
chrSARS	25723	25724	T	C	1
chrSARS	25724	25725	A	G	1
chrSARS	25727	25728	C	T	1
chrSARS	25730	25731	C	T	2
chrSARS	25737	25738	C	T	1
chrSARS	25766	25767	G	T	1
chrSARS	25774	25775	G	T	1
chrSARS	25776	25777	C	T	1
chrSARS	25784	25785	G	T	1
chrSARS	25790	25791	C	T	5
chrSARS	25796	25797	C	T	2
chrSARS	25809	25810	C	G	2
chrSARS	25821	25822	A	G	1
chrSARS	25854	25855	G	T	1
chrSARS	25905	25906	G	T	1
chrSARS	25908	25909	G	T	1
chrSARS	25909	25910	A	G	1
chrSARS	25915	25916	C	T	3
chrSARS	25918	25919	C	T	1
chrSARS	25946	25947	G	T	6
chrSARS	25955	25956	T	C	1
chrSARS	25957	25958	A	G	11
chrSARS	25963	25964	A	G	1
chrSARS	25978	25979	G	T	48
chrSARS	25979	25980	A	C	2
chrSARS	26005	26006	G	C	1
chrSARS	26012	26013	C	T	3
chrSARS	26027	26028	C	T	2
chrSARS	26028	26029	C	A	1
chrSARS	26036	26037	C	T	1
chrSARS	26041	26042	C	T	1
chrSARS	26055	26056	G	A	1
chrSARS	26057	26058	C	T	1
chrSARS	26061	26062	G	T	1
chrSARS	26062	26063	G	T	1
chrSARS	26087	26088	C	T	11
chrSARS	26093	26094	T	C	1
chrSARS	26123	26124	C	T	3
chrSARS	26129	26130	T	C	2
chrSARS	26142	26143	G	T	1
chrSARS	26143	26144	G	T	286
chrSARS	26149	26150	C	T	1
chrSARS	26151	26152	G	A	4
chrSARS	26166	26167	G	T	1
chrSARS	26197	26198	C	T	2
chrSARS	26198	26199	G	T	1
chrSARS	26210	26211	G	T	7
chrSARS	26225	26226	A	G	1
chrSARS	26232	26233	G	T	1
chrSARS	26255	26256	C	T	2
chrSARS	26261	26262	G	A	1
chrSARS	26300	26301	T	G	1
chrSARS	26312	26313	C	T	1
chrSARS	26325	26326	C	T	5
chrSARS	26332	26333	C	T	1
chrSARS	26339	26340	C	T	4
chrSARS	26353	26354	T	A	1
chrSARS	26369	26370	C	T	1
chrSARS	26391	26392	A	G	1
chrSARS	26397	26398	G	A	1
chrSARS	26446	26447	C	T	2
chrSARS	26449	26450	G	T	1
chrSARS	26457	26458	G	T	1
chrSARS	26458	26459	A	G	4
chrSARS	26460	26461	C	T	6
chrSARS	26463	26464	C	T	3
chrSARS	26482	26483	T	C	1
chrSARS	26511	26512	T	C	5
chrSARS	26526	26527	C	T	1
chrSARS	26529	26530	A	G	49
chrSARS	26532	26533	C	T	1
chrSARS	26595	26596	G	T	1
chrSARS	26619	26620	G	T	1
chrSARS	26621	26622	C	T	1
chrSARS	26624	26625	C	T	1
chrSARS	26639	26640	G	T	3
chrSARS	26641	26642	C	T	2
chrSARS	26676	26677	T	C	2
chrSARS	26680	26681	C	T	2
chrSARS	26683	26684	C	T	1
chrSARS	26712	26713	G	T	1
chrSARS	26719	26720	G	C	3
chrSARS	26726	26727	G	T	1
chrSARS	26728	26729	T	C	39
chrSARS	26729	26730	G	A	3
chrSARS	26729	26730	G	T	1
chrSARS	26734	26735	C	T	14
chrSARS	26833	26834	G	T	1
chrSARS	26839	26840	G	T	1
chrSARS	26857	26858	C	T	2
chrSARS	26863	26864	A	G	1
chrSARS	26872	26873	C	T	1
chrSARS	26881	26882	C	T	1
chrSARS	26884	26885	C	T	6
chrSARS	26893	26894	C	T	1
chrSARS	26935	26936	C	T	10
chrSARS	26944	26945	A	T	1
chrSARS	26950	26951	G	T	2
chrSARS	26994	26995	G	A	1
chrSARS	27004	27005	C	T	2
chrSARS	27013	27014	G	T	1
chrSARS	27045	27046	C	T	122
chrSARS	27055	27056	T	C	1
chrSARS	27058	27059	C	T	3
chrSARS	27073	27074	G	A	1
chrSARS	27091	27092	C	T	1
chrSARS	27130	27131	C	T	1
chrSARS	27146	27147	G	C	5
chrSARS	27162	27163	G	T	2
chrSARS	27166	27167	C	T	1
chrSARS	27197	27198	A	G	1
chrSARS	27199	27200	A	G	2
chrSARS	27207	27208	C	T	2
chrSARS	27213	27214	G	T	1
chrSARS	27216	27217	G	T	1
chrSARS	27221	27222	T	C	1
chrSARS	27225	27226	G	T	1
chrSARS	27232	27233	T	C	1
chrSARS	27236	27237	A	T	1
chrSARS	27260	27261	G	T	4
chrSARS	27262	27263	C	T	1
chrSARS	27275	27276	C	T	2
chrSARS	27280	27281	G	T	1
chrSARS	27281	27282	G	A	1
chrSARS	27288	27289	G	T	1
chrSARS	27295	27296	T	C	1
chrSARS	27298	27299	T	C	1
chrSARS	27301	27302	A	G	1
chrSARS	27322	27323	C	T	1
chrSARS	27326	27327	G	T	8
chrSARS	27337	27338	A	G	2
chrSARS	27363	27364	G	T	1
chrSARS	27365	27366	G	T	1
chrSARS	27383	27384	T	C	21
chrSARS	27389	27390	G	C	1
chrSARS	27392	27393	C	T	1
chrSARS	27405	27406	C	T	1
chrSARS	27406	27407	T	C	1
chrSARS	27418	27419	T	C	1
chrSARS	27420	27421	A	G	1
chrSARS	27429	27430	G	A	2
chrSARS	27430	27431	C	T	1
chrSARS	27433	27434	C	T	1
chrSARS	27446	27447	T	C	1
chrSARS	27475	27476	C	T	4
chrSARS	27477	27478	G	T	1
chrSARS	27489	27490	G	T	1
chrSARS	27492	27493	C	T	1
chrSARS	27505	27506	G	T	1
chrSARS	27512	27513	C	T	3
chrSARS	27513	27514	G	T	1
chrSARS	27521	27522	T	C	1
chrSARS	27524	27525	A	G	7
[truncated: 345 more rows]

## Sheet: Table S13
Table S13: The mutation landscape of 75,681 SARS-CoV-2 genome assemblies.
chrSARS	0	1	A	C	5
chrSARS	0	1	A	G	5
chrSARS	0	1	A	T	5
chrSARS	1	2	T	A	3
chrSARS	1	2	T	C	12
chrSARS	1	2	T	G	12
chrSARS	2	3	T	A	5
chrSARS	2	3	T	C	7
chrSARS	2	3	T	G	11
chrSARS	3	4	A	C	6
chrSARS	3	4	A	G	24
chrSARS	3	4	A	T	112
chrSARS	4	5	A	C	3
chrSARS	4	5	A	G	2
chrSARS	4	5	A	T	19
chrSARS	5	6	A	C	1
chrSARS	5	6	A	G	6
chrSARS	5	6	A	T	15
chrSARS	6	7	G	C	2
chrSARS	6	7	G	T	6
chrSARS	7	8	G	A	15
chrSARS	7	8	G	C	2
chrSARS	7	8	G	T	3
chrSARS	8	9	T	A	7
chrSARS	8	9	T	C	3
chrSARS	8	9	T	G	3
chrSARS	9	10	T	A	15
chrSARS	9	10	T	C	8
chrSARS	9	10	T	G	11
chrSARS	10	11	T	A	11
chrSARS	10	11	T	C	9
chrSARS	10	11	T	G	9
chrSARS	11	12	A	C	4
chrSARS	11	12	A	G	9
chrSARS	11	12	A	T	8
chrSARS	12	13	T	A	12
chrSARS	12	13	T	C	43
chrSARS	13	14	A	G	1
chrSARS	14	15	C	A	5
chrSARS	14	15	C	G	1
chrSARS	14	15	C	T	4
chrSARS	15	16	C	A	11
chrSARS	15	16	C	G	3
chrSARS	15	16	C	T	13
chrSARS	16	17	T	A	6
chrSARS	16	17	T	C	7
chrSARS	17	18	T	C	2
chrSARS	18	19	C	A	2
chrSARS	18	19	C	G	1
chrSARS	18	19	C	T	17
chrSARS	19	20	C	A	1
chrSARS	19	20	C	G	4
chrSARS	19	20	C	T	4
chrSARS	20	21	C	A	23
chrSARS	20	21	C	G	1
chrSARS	20	21	C	T	59
chrSARS	21	22	A	G	6
chrSARS	21	22	A	T	7
chrSARS	22	23	G	A	7
chrSARS	22	23	G	C	1
chrSARS	22	23	G	T	12
chrSARS	23	24	G	A	7
chrSARS	23	24	G	C	19
chrSARS	23	24	G	T	1
chrSARS	24	25	T	A	69
chrSARS	24	25	T	C	22
chrSARS	24	25	T	G	28
chrSARS	25	26	A	C	4
chrSARS	25	26	A	G	1
chrSARS	25	26	A	T	12
chrSARS	26	27	A	C	9
chrSARS	26	27	A	G	3
chrSARS	26	27	A	T	8
chrSARS	27	28	C	A	8
chrSARS	27	28	C	G	3
chrSARS	27	28	C	T	36
chrSARS	28	29	A	C	6
chrSARS	28	29	A	G	1
chrSARS	28	29	A	T	3
chrSARS	29	30	A	C	3
chrSARS	29	30	A	G	60
chrSARS	29	30	A	T	11
chrSARS	30	31	A	C	5
chrSARS	30	31	A	G	2
chrSARS	30	31	A	T	30
chrSARS	31	32	C	A	1
chrSARS	31	32	C	G	1
chrSARS	31	32	C	T	3
chrSARS	32	33	C	A	1
chrSARS	32	33	C	T	1
chrSARS	33	34	A	G	2
chrSARS	33	34	A	T	44
chrSARS	34	35	A	G	3
chrSARS	34	35	A	T	15
chrSARS	35	36	C	A	2
chrSARS	35	36	C	G	4
chrSARS	35	36	C	T	480
chrSARS	36	37	C	A	7
chrSARS	36	37	C	G	2
chrSARS	36	37	C	T	36
chrSARS	37	38	A	C	4
chrSARS	37	38	A	G	27
chrSARS	37	38	A	T	1
chrSARS	38	39	A	C	3
chrSARS	38	39	A	G	6
chrSARS	38	39	A	T	6
chrSARS	39	40	C	A	1
chrSARS	39	40	C	T	13
chrSARS	40	41	T	A	1
chrSARS	40	41	T	C	10
chrSARS	40	41	T	G	1
chrSARS	41	42	T	A	4
chrSARS	41	42	T	C	2
chrSARS	42	43	T	A	1
chrSARS	42	43	T	C	2
chrSARS	43	44	C	G	2
chrSARS	43	44	C	T	5
chrSARS	44	45	G	C	1
chrSARS	44	45	G	T	3
chrSARS	46	47	T	C	1
chrSARS	47	48	C	A	11
chrSARS	47	48	C	T	1
chrSARS	48	49	T	A	2
chrSARS	48	49	T	G	5
chrSARS	49	50	C	A	1
chrSARS	49	50	C	T	1
chrSARS	52	53	G	T	3
chrSARS	53	54	T	A	1
chrSARS	53	54	T	C	5
chrSARS	54	55	A	C	5
chrSARS	54	55	A	G	2
chrSARS	55	56	G	A	1
chrSARS	55	56	G	T	5
chrSARS	57	58	T	A	1
chrSARS	60	61	G	A	1
chrSARS	60	61	G	T	33
chrSARS	61	62	T	C	1
chrSARS	62	63	T	C	1
chrSARS	63	64	C	T	8
chrSARS	64	65	T	C	1
chrSARS	65	66	C	A	19
chrSARS	65	66	C	T	168
chrSARS	67	68	A	G	1
chrSARS	67	68	A	T	5
chrSARS	69	70	A	T	1
chrSARS	71	72	G	A	2
chrSARS	73	74	A	C	1
chrSARS	74	75	C	T	2
chrSARS	75	76	T	A	7
chrSARS	76	77	T	A	1
chrSARS	77	78	T	A	1
chrSARS	77	78	T	G	4
chrSARS	78	79	A	C	1
chrSARS	78	79	A	G	2
chrSARS	78	79	A	T	2
chrSARS	79	80	A	G	1
chrSARS	81	82	A	G	1
chrSARS	81	82	A	T	1
chrSARS	82	83	T	C	5
chrSARS	83	84	C	G	1
chrSARS	83	84	C	T	18
chrSARS	84	85	T	C	1
chrSARS	84	85	T	G	1
chrSARS	86	87	T	G	2
chrSARS	87	88	G	A	1
chrSARS	89	90	G	A	1
chrSARS	89	90	G	T	1
chrSARS	90	91	G	A	9
chrSARS	90	91	G	C	4
chrSARS	90	91	G	T	12
chrSARS	91	92	C	T	18
chrSARS	93	94	G	T	10
chrSARS	94	95	T	A	2
chrSARS	94	95	T	C	1
chrSARS	95	96	C	T	9
chrSARS	96	97	A	G	1
chrSARS	97	98	C	A	2
chrSARS	97	98	C	T	4
chrSARS	98	99	T	C	4
chrSARS	99	100	C	A	2
chrSARS	99	100	C	T	10
chrSARS	100	101	G	A	10
chrSARS	101	102	G	A	4
chrSARS	102	103	C	T	4
chrSARS	103	104	T	A	1
chrSARS	104	105	G	A	1
chrSARS	104	105	G	T	81
chrSARS	105	106	C	G	1
chrSARS	105	106	C	T	65
chrSARS	109	110	C	T	9
chrSARS	110	111	T	A	1
chrSARS	110	111	T	C	1
chrSARS	112	113	A	G	3
chrSARS	113	114	G	A	1
chrSARS	114	115	T	C	3
chrSARS	115	116	G	A	1
chrSARS	116	117	C	T	2
chrSARS	117	118	A	G	2
chrSARS	118	119	C	A	1
chrSARS	118	119	C	T	1
chrSARS	120	121	C	T	2
chrSARS	121	122	A	G	7
chrSARS	122	123	C	T	6
chrSARS	123	124	G	A	16
chrSARS	124	125	C	T	4
chrSARS	125	126	A	T	2
chrSARS	126	127	G	T	25
chrSARS	128	129	A	G	1
chrSARS	128	129	A	T	1
chrSARS	129	130	T	C	1
chrSARS	130	131	A	T	1
chrSARS	133	134	T	C	2
chrSARS	134	135	A	G	1
chrSARS	135	136	A	G	2
chrSARS	136	137	T	C	1
chrSARS	138	139	A	G	5
chrSARS	139	140	C	A	2
chrSARS	139	140	C	T	25
chrSARS	140	141	T	C	4
chrSARS	141	142	A	G	1
chrSARS	141	142	A	T	1
chrSARS	142	143	A	G	2
chrSARS	142	143	A	T	3
chrSARS	143	144	T	G	1
chrSARS	144	145	T	C	2
chrSARS	146	147	C	A	2
chrSARS	146	147	C	T	7
chrSARS	147	148	T	A	5
chrSARS	148	149	G	A	1
chrSARS	148	149	G	T	1
chrSARS	149	150	T	C	4
chrSARS	150	151	C	T	3
chrSARS	152	153	T	G	11
chrSARS	153	154	T	G	1
chrSARS	154	155	G	T	1
chrSARS	155	156	A	G	1
chrSARS	156	157	C	T	4
chrSARS	157	158	A	C	2
chrSARS	158	159	G	A	1
chrSARS	159	160	G	A	7
chrSARS	159	160	G	T	16
chrSARS	160	161	A	G	2
chrSARS	160	161	A	T	3
chrSARS	161	162	C	T	3
chrSARS	162	163	A	C	1
chrSARS	162	163	A	G	1
chrSARS	164	165	G	A	2
chrSARS	166	167	G	A	2
chrSARS	166	167	G	C	2
chrSARS	166	167	G	T	4
chrSARS	167	168	T	A	1
chrSARS	168	169	A	G	13
chrSARS	168	169	A	T	2
chrSARS	172	173	C	T	5
chrSARS	173	174	G	A	25
chrSARS	173	174	G	C	9
chrSARS	173	174	G	T	44
chrSARS	174	175	T	C	1
chrSARS	175	176	C	T	4
chrSARS	176	177	T	C	3
chrSARS	177	178	A	G	5
chrSARS	178	179	T	C	3
chrSARS	178	179	T	G	2
chrSARS	179	180	C	T	14
chrSARS	180	181	T	A	1
chrSARS	180	181	T	C	5
chrSARS	181	182	T	C	1
chrSARS	182	183	C	T	13
chrSARS	183	184	T	C	1
chrSARS	183	184	T	G	2
chrSARS	184	185	G	A	3
chrSARS	184	185	G	T	9
chrSARS	185	186	C	A	1
chrSARS	185	186	C	T	38
chrSARS	186	187	A	G	418
chrSARS	187	188	G	A	11
chrSARS	187	188	G	T	3
chrSARS	188	189	G	A	30
chrSARS	188	189	G	C	1
chrSARS	188	189	G	T	3
chrSARS	189	190	C	G	1
chrSARS	189	190	C	T	14
chrSARS	190	191	T	C	2
chrSARS	192	193	C	T	4
chrSARS	193	194	T	C	1
chrSARS	193	194	T	G	1
chrSARS	196	197	C	G	2
chrSARS	196	197	C	T	3
chrSARS	197	198	G	A	6
chrSARS	197	198	G	T	2
chrSARS	198	199	G	A	66
chrSARS	198	199	G	T	54
chrSARS	200	201	T	C	1
chrSARS	201	202	T	C	4
chrSARS	202	203	C	T	91
chrSARS	203	204	G	A	8
chrSARS	203	204	G	C	2
chrSARS	203	204	G	T	355
chrSARS	204	205	T	C	7
chrSARS	204	205	T	G	1
chrSARS	205	206	C	T	4
chrSARS	206	207	C	A	1
chrSARS	206	207	C	T	16
chrSARS	207	208	G	T	20
chrSARS	208	209	T	C	1
chrSARS	209	210	G	A	1
chrSARS	209	210	G	T	27
chrSARS	210	211	T	C	1
chrSARS	211	212	T	A	3
chrSARS	211	212	T	C	8
chrSARS	212	213	G	A	1
chrSARS	212	213	G	T	3
chrSARS	214	215	A	T	1
chrSARS	215	216	G	A	2
chrSARS	215	216	G	T	9
chrSARS	216	217	C	T	4
chrSARS	217	218	C	T	37
chrSARS	218	219	G	A	6
chrSARS	218	219	G	C	2
chrSARS	218	219	G	T	73
chrSARS	220	221	T	C	13
chrSARS	221	222	C	A	5
chrSARS	221	222	C	T	199
chrSARS	222	223	A	T	4
chrSARS	223	224	T	A	1
chrSARS	223	224	T	C	6
chrSARS	224	225	C	T	14
chrSARS	225	226	A	C	1
chrSARS	226	227	G	A	2
chrSARS	226	227	G	C	1
chrSARS	227	228	C	T	61
chrSARS	230	231	A	C	1
chrSARS	230	231	A	G	3
chrSARS	231	232	T	C	2
chrSARS	232	233	C	A	1
chrSARS	232	233	C	T	2
chrSARS	233	234	T	C	2
chrSARS	234	235	A	G	1
chrSARS	234	235	A	T	3
chrSARS	235	236	G	A	1
chrSARS	236	237	G	T	1
chrSARS	238	239	T	A	1
chrSARS	239	240	T	C	1
chrSARS	240	241	C	G	2
chrSARS	240	241	C	T	61258
chrSARS	241	242	G	T	26
chrSARS	243	244	C	T	2
chrSARS	244	245	C	A	1
chrSARS	244	245	C	T	19
chrSARS	245	246	G	A	6
chrSARS	245	246	G	T	12
chrSARS	246	247	G	A	3
chrSARS	246	247	G	T	1
chrSARS	247	248	G	T	9
chrSARS	248	249	T	C	1
chrSARS	250	251	T	C	1
chrSARS	251	252	G	T	9
chrSARS	252	253	A	G	2
chrSARS	253	254	C	T	3
chrSARS	255	256	G	A	3
chrSARS	255	256	G	T	10
chrSARS	256	257	A	G	2
chrSARS	256	257	A	T	1
chrSARS	258	259	A	G	2
chrSARS	259	260	G	A	3
chrSARS	260	261	G	T	2
chrSARS	261	262	T	C	1
chrSARS	262	263	A	G	5
chrSARS	262	263	A	T	1
chrSARS	263	264	A	T	1
chrSARS	264	265	G	A	1
chrSARS	265	266	A	T	1
chrSARS	268	269	G	A	1
chrSARS	269	270	A	G	2
chrSARS	270	271	G	A	1
chrSARS	270	271	G	T	12
chrSARS	272	273	G	A	1
chrSARS	273	274	C	A	2
chrSARS	273	274	C	T	71
chrSARS	274	275	C	A	3
chrSARS	276	277	T	A	1
chrSARS	276	277	T	C	1
chrSARS	277	278	G	A	1
chrSARS	279	280	C	T	6
chrSARS	280	281	C	T	4
chrSARS	281	282	C	T	2
chrSARS	282	283	T	C	3
chrSARS	283	284	G	A	2
chrSARS	283	284	G	T	4
chrSARS	284	285	G	A	9
chrSARS	284	285	G	C	1
chrSARS	284	285	G	T	1
chrSARS	286	287	T	C	1
chrSARS	286	287	T	G	1
chrSARS	287	288	T	G	1
chrSARS	288	289	C	A	1
chrSARS	288	289	C	T	7
chrSARS	289	290	A	T	1
chrSARS	291	292	C	T	9
chrSARS	292	293	G	A	8
chrSARS	293	294	A	G	1
chrSARS	294	295	G	A	1
chrSARS	294	295	G	C	1
chrSARS	295	296	A	G	1
chrSARS	298	299	A	C	1
chrSARS	299	300	C	T	10
chrSARS	300	301	A	G	2
chrSARS	301	302	C	T	8
chrSARS	303	304	C	T	3
chrSARS	306	307	C	T	5
chrSARS	308	309	A	G	3
chrSARS	308	309	A	T	1
chrSARS	310	311	C	T	4
chrSARS	311	312	T	C	2
chrSARS	312	313	C	T	1821
chrSARS	313	314	A	C	1
chrSARS	313	314	A	T	2
chrSARS	314	315	G	A	1
chrSARS	314	315	G	T	3
chrSARS	318	319	G	A	3
chrSARS	318	319	G	T	3
chrSARS	319	320	C	T	1
chrSARS	326	327	T	C	1
chrSARS	330	331	G	A	2
chrSARS	331	332	G	T	1
chrSARS	333	334	T	C	3
chrSARS	334	335	C	T	54
chrSARS	336	337	C	T	62
chrSARS	338	339	A	G	1
chrSARS	339	340	C	T	3
chrSARS	340	341	G	A	1
chrSARS	341	342	T	C	1
chrSARS	342	343	G	A	3
chrSARS	342	343	G	T	21
chrSARS	343	344	C	A	1
chrSARS	343	344	C	T	23
chrSARS	344	345	T	C	1
chrSARS	344	345	T	G	2
chrSARS	345	346	C	T	22
chrSARS	346	347	G	A	4
chrSARS	346	347	G	T	1
chrSARS	349	350	C	A	1
chrSARS	349	350	C	T	5
chrSARS	350	351	G	A	1
chrSARS	351	352	T	C	1
chrSARS	352	353	G	A	4
chrSARS	352	353	G	T	1
chrSARS	353	354	G	A	38
chrSARS	353	354	G	T	1
chrSARS	354	355	C	T	27
chrSARS	355	356	T	C	1
chrSARS	360	361	A	G	21
chrSARS	361	362	G	A	12
chrSARS	362	363	A	G	18
chrSARS	363	364	C	A	2
chrSARS	363	364	C	T	16
chrSARS	365	366	C	T	1
chrSARS	366	367	C	T	4
chrSARS	367	368	G	A	2
chrSARS	367	368	G	T	2
chrSARS	368	369	T	C	1
chrSARS	369	370	G	A	7
chrSARS	369	370	G	T	18
chrSARS	370	371	G	T	1
chrSARS	372	373	G	A	3
chrSARS	372	373	G	T	3
chrSARS	373	374	G	A	31
chrSARS	374	375	A	G	1
chrSARS	375	376	G	A	3
chrSARS	375	376	G	C	1
chrSARS	375	376	G	T	68
chrSARS	376	377	G	T	8
chrSARS	377	378	T	C	1
chrSARS	378	379	C	A	381
chrSARS	380	381	T	C	4
chrSARS	382	383	T	C	4
chrSARS	384	385	A	C	1
chrSARS	384	385	A	G	9
chrSARS	384	385	A	T	1
chrSARS	385	386	G	A	2
chrSARS	387	388	G	A	4
chrSARS	387	388	G	T	1
chrSARS	390	391	A	G	1
chrSARS	390	391	A	T	1
chrSARS	391	392	C	T	12
chrSARS	392	393	G	A	13
chrSARS	392	393	G	T	1
chrSARS	393	394	T	C	2
chrSARS	397	398	C	T	34
chrSARS	398	399	A	G	1
chrSARS	399	400	T	C	3
chrSARS	400	401	C	T	15
chrSARS	402	403	T	C	2
chrSARS	403	404	A	T	1
chrSARS	405	406	A	G	2
chrSARS	406	407	G	A	1
chrSARS	407	408	A	G	7
chrSARS	408	409	T	C	3
chrSARS	409	410	G	T	14
chrSARS	410	411	G	A	2
chrSARS	411	412	C	G	1
chrSARS	411	412	C	T	2
chrSARS	413	414	C	T	1
chrSARS	418	419	G	A	14
chrSARS	418	419	G	T	3
chrSARS	420	421	C	A	1
chrSARS	420	421	C	T	4
chrSARS	424	425	G	A	2
chrSARS	424	425	G	C	1
chrSARS	424	425	G	T	5
chrSARS	425	426	T	A	5
chrSARS	425	426	T	C	1
chrSARS	426	427	A	G	1
chrSARS	426	427	A	T	1
chrSARS	427	428	G	A	4
chrSARS	430	431	G	A	37
chrSARS	430	431	G	T	3
chrSARS	431	432	T	C	2
chrSARS	432	433	T	A	3
chrSARS	432	433	T	C	10
chrSARS	433	434	G	A	1
chrSARS	434	435	A	G	63
chrSARS	435	436	A	C	2
chrSARS	437	438	A	G	1
chrSARS	438	439	A	G	1
chrSARS	440	441	G	A	4
chrSARS	441	442	C	T	13
chrSARS	442	443	G	A	9
chrSARS	442	443	G	T	1
chrSARS	443	444	T	C	1
chrSARS	443	444	T	G	2
chrSARS	444	445	T	C	682
chrSARS	445	446	T	C	2
chrSARS	446	447	T	G	1
chrSARS	448	449	C	T	4
chrSARS	449	450	C	A	2
chrSARS	449	450	C	T	4
chrSARS	453	454	A	C	1
chrSARS	453	454	A	G	2
chrSARS	454	455	C	T	1
chrSARS	456	457	T	A	1
chrSARS	456	457	T	C	1
chrSARS	458	459	A	C	1
chrSARS	459	460	A	G	1
chrSARS	461	462	A	G	1
chrSARS	462	463	G	A	1
chrSARS	462	463	G	T	2
chrSARS	465	466	C	T	6
chrSARS	468	469	T	A	1
chrSARS	468	469	T	C	4
chrSARS	471	472	G	C	1
chrSARS	471	472	G	T	6
chrSARS	474	475	C	T	17
chrSARS	475	476	A	G	14
chrSARS	477	478	C	A	1
chrSARS	477	478	C	T	39
chrSARS	478	479	A	G	2
chrSARS	480	481	A	G	1
chrSARS	481	482	C	T	24
chrSARS	483	484	T	C	3
chrSARS	484	485	T	G	1
chrSARS	485	486	C	G	3
chrSARS	485	486	C	T	3
chrSARS	486	487	G	A	28
chrSARS	486	487	G	T	8
chrSARS	487	488	G	A	5
chrSARS	488	489	A	G	39
chrSARS	489	490	T	A	417
chrSARS	489	490	T	C	12
chrSARS	490	491	G	A	12
chrSARS	491	492	C	T	2
chrSARS	492	493	T	C	1
chrSARS	494	495	G	A	3
chrSARS	495	496	A	G	1
chrSARS	496	497	A	G	1
chrSARS	497	498	C	T	2
chrSARS	498	499	T	C	2
chrSARS	500	501	C	T	2
chrSARS	502	503	C	T	3
chrSARS	503	504	C	A	1
chrSARS	503	504	C	T	2
chrSARS	504	505	T	C	45
chrSARS	505	506	C	T	11
chrSARS	506	507	A	G	2
chrSARS	507	508	T	C	2
chrSARS	507	508	T	G	1
chrSARS	508	509	G	A	12
chrSARS	509	510	G	A	7
chrSARS	509	510	G	C	4
chrSARS	509	510	G	T	43
chrSARS	510	511	T	C	9
chrSARS	511	512	C	T	9
chrSARS	512	513	A	G	4
chrSARS	512	513	A	T	2
chrSARS	513	514	T	C	262
chrSARS	514	515	G	A	5
chrSARS	515	516	T	A	11
chrSARS	516	517	T	G	20
chrSARS	517	518	A	C	1
chrSARS	517	518	A	G	151
chrSARS	518	519	T	A	6
chrSARS	519	520	G	A	5
chrSARS	519	520	G	T	101
chrSARS	520	521	G	A	2
chrSARS	520	521	G	T	9
chrSARS	521	522	T	A	19
chrSARS	522	523	T	A	3
chrSARS	522	523	T	C	1
chrSARS	522	523	T	G	5
chrSARS	523	524	G	A	6
chrSARS	523	524	G	C	1
chrSARS	524	525	A	G	1
chrSARS	525	526	G	A	1
chrSARS	525	526	G	T	23
chrSARS	526	527	C	T	24
chrSARS	528	529	G	A	1
chrSARS	528	529	G	T	8
chrSARS	529	530	G	A	2
chrSARS	531	532	A	G	4
chrSARS	531	532	A	T	12
chrSARS	532	533	G	A	2
chrSARS	532	533	G	T	1
chrSARS	533	534	C	T	10
chrSARS	534	535	A	G	2
chrSARS	537	538	A	G	2
chrSARS	538	539	C	T	53
chrSARS	540	541	C	T	54
chrSARS	541	542	G	A	2
chrSARS	542	543	A	C	2
chrSARS	542	543	A	G	2
chrSARS	543	544	A	G	8
chrSARS	543	544	A	T	1
chrSARS	544	545	G	A	1
chrSARS	544	545	G	T	1
chrSARS	546	547	C	T	3
chrSARS	548	549	T	C	1
chrSARS	549	550	T	C	2
chrSARS	552	553	G	C	1
chrSARS	552	553	G	T	2
chrSARS	555	556	C	T	13
chrSARS	556	557	G	T	2
chrSARS	557	558	G	T	4
chrSARS	558	559	T	C	2
chrSARS	559	560	C	T	9
chrSARS	560	561	G	A	1
chrSARS	562	563	A	T	3
chrSARS	563	564	G	A	1
chrSARS	564	565	T	C	1
chrSARS	567	568	T	A	3
chrSARS	567	568	T	C	21
chrSARS	568	569	G	A	3
chrSARS	569	570	A	G	1
chrSARS	570	571	G	A	6
chrSARS	572	573	C	T	1
chrSARS	573	574	A	G	1
chrSARS	574	575	C	T	2
chrSARS	576	577	T	A	1
chrSARS	576	577	T	C	1
chrSARS	577	578	G	A	11
chrSARS	578	579	G	T	1
chrSARS	579	580	T	A	2
chrSARS	580	581	G	A	1
chrSARS	581	582	T	C	3
chrSARS	582	583	C	T	58
chrSARS	583	584	C	T	58
chrSARS	585	586	T	A	2
chrSARS	585	586	T	C	10
chrSARS	588	589	C	A	1
chrSARS	588	589	C	T	14
chrSARS	590	591	C	A	1
chrSARS	591	592	T	C	2
chrSARS	592	593	C	T	38
chrSARS	594	595	T	A	2
chrSARS	594	595	T	C	8
chrSARS	595	596	G	T	2
chrSARS	596	597	T	C	1
chrSARS	597	598	G	A	3
chrSARS	597	598	G	T	18
chrSARS	598	599	G	A	8
chrSARS	598	599	G	T	4
chrSARS	599	600	G	A	7
chrSARS	599	600	G	T	2
chrSARS	600	601	C	T	23
chrSARS	601	602	G	A	2
chrSARS	602	603	A	C	1
chrSARS	604	605	A	T	1
chrSARS	605	606	T	C	16
chrSARS	605	606	T	G	2
chrSARS	606	607	A	G	1
chrSARS	608	609	C	T	1
chrSARS	609	610	A	C	1
chrSARS	609	610	A	G	4
chrSARS	609	610	A	T	1
chrSARS	610	611	G	A	4
chrSARS	612	613	G	A	6
chrSARS	612	613	G	T	3
chrSARS	613	614	G	A	5
chrSARS	613	614	G	T	2
chrSARS	614	615	C	A	3
chrSARS	616	617	T	C	2
chrSARS	617	618	A	G	23
chrSARS	618	619	C	T	66
chrSARS	619	620	C	T	4
chrSARS	620	621	G	A	3
chrSARS	620	621	G	T	1
chrSARS	621	622	C	T	14
chrSARS	622	623	A	G	1
chrSARS	624	625	G	T	71
chrSARS	625	626	G	A	4
chrSARS	625	626	G	T	6
chrSARS	626	627	T	A	1
chrSARS	628	629	C	A	1
chrSARS	628	629	C	T	8
chrSARS	629	630	T	G	1
chrSARS	630	631	T	C	1
chrSARS	631	632	C	T	3
chrSARS	633	634	T	C	1
chrSARS	634	635	C	T	44
chrSARS	639	640	G	A	4
chrSARS	641	642	A	G	7
chrSARS	642	643	C	T	20
chrSARS	644	645	G	A	1
chrSARS	646	647	A	G	2
chrSARS	651	652	A	G	1
chrSARS	651	652	A	T	9
chrSARS	653	654	G	A	1
chrSARS	654	655	A	G	1
chrSARS	656	657	C	T	4
chrSARS	657	658	T	C	35
chrSARS	658	659	G	A	2
chrSARS	659	660	G	A	1
chrSARS	660	661	T	C	2
chrSARS	661	662	G	A	1
chrSARS	661	662	G	T	6
chrSARS	663	664	C	T	13
chrSARS	666	667	T	C	1
chrSARS	668	669	G	A	14
chrSARS	668	669	G	T	2
chrSARS	669	670	T	C	1
chrSARS	670	671	T	A	14
chrSARS	671	672	A	G	1
chrSARS	672	673	C	T	22
chrSARS	674	675	G	A	1
chrSARS	674	675	G	C	1
chrSARS	674	675	G	T	2
chrSARS	675	676	C	T	9
chrSARS	676	677	G	A	14
chrSARS	677	678	C	T	11
chrSARS	678	679	C	A	4
chrSARS	678	679	C	T	6
chrSARS	679	680	G	A	16
chrSARS	679	680	G	T	6
chrSARS	680	681	A	G	6
chrSARS	681	682	T	C	4
chrSARS	682	683	C	T	135
chrSARS	684	685	A	G	1
chrSARS	684	685	A	T	1
chrSARS	685	686	A	G	229
chrSARS	685	686	A	T	1
chrSARS	687	688	G	T	1
chrSARS	688	689	T	C	1
chrSARS	689	690	C	T	5
chrSARS	690	691	A	C	2
chrSARS	690	691	A	G	2
chrSARS	690	691	A	T	1
chrSARS	691	692	T	C	1
chrSARS	692	693	T	C	2
chrSARS	692	693	T	G	1
chrSARS	693	694	T	A	230
chrSARS	693	694	T	C	3
chrSARS	695	696	A	C	313
chrSARS	696	697	C	T	4
chrSARS	699	700	A	G	9
chrSARS	699	700	A	T	1
chrSARS	700	701	G	A	1
chrSARS	700	701	G	T	14
chrSARS	701	702	G	A	1
chrSARS	702	703	C	T	14
chrSARS	703	704	G	A	29
chrSARS	705	706	C	A	1
chrSARS	706	707	G	A	1
chrSARS	708	709	G	A	10
chrSARS	708	709	G	T	1
chrSARS	709	710	C	T	2
chrSARS	710	711	T	A	1
chrSARS	710	711	T	C	1
chrSARS	710	711	T	G	3
chrSARS	711	712	T	A	2
chrSARS	712	713	G	T	17
chrSARS	713	714	G	A	4
chrSARS	713	714	G	T	1
chrSARS	714	715	C	T	83
chrSARS	715	716	A	G	31
chrSARS	716	717	C	T	3
chrSARS	717	718	T	C	1
chrSARS	719	720	A	C	1
chrSARS	719	720	A	G	3
chrSARS	720	721	T	C	12
chrSARS	721	722	C	A	2
chrSARS	721	722	C	T	2
chrSARS	722	723	C	T	1
chrSARS	726	727	T	C	1
chrSARS	730	731	G	C	1
chrSARS	732	733	T	A	5
chrSARS	732	733	T	C	1
chrSARS	733	734	T	C	1
chrSARS	734	735	T	A	1
chrSARS	735	736	T	C	1
chrSARS	736	737	C	G	5
chrSARS	738	739	A	G	8
chrSARS	739	740	G	A	2
chrSARS	741	742	A	G	3
chrSARS	744	745	C	T	22
chrSARS	747	748	G	T	1
chrSARS	748	749	A	G	1
chrSARS	748	749	A	T	1
chrSARS	750	751	C	T	17
chrSARS	752	753	C	T	5
chrSARS	758	759	A	T	2
chrSARS	759	760	T	C	2
chrSARS	760	761	A	G	14
chrSARS	760	761	A	T	1
chrSARS	762	763	C	A	1
chrSARS	765	766	T	C	1
chrSARS	767	768	G	A	1
chrSARS	768	769	T	C	1
chrSARS	770	771	T	C	4
chrSARS	771	772	T	C	37
chrSARS	772	773	A	G	1
chrSARS	773	774	C	T	1
chrSARS	774	775	C	T	48
chrSARS	776	777	G	A	1
chrSARS	777	778	T	C	1
chrSARS	778	779	G	A	1
chrSARS	780	781	A	G	1
chrSARS	781	782	C	T	2
chrSARS	783	784	C	T	33
chrSARS	786	787	G	T	2
chrSARS	787	788	C	T	3
chrSARS	788	789	G	A	4
chrSARS	791	792	A	G	1
chrSARS	792	793	G	A	2
chrSARS	792	793	G	T	1
chrSARS	795	796	T	C	1
chrSARS	797	798	A	G	1
chrSARS	798	799	C	T	13
chrSARS	801	802	A	G	3
chrSARS	804	805	G	A	3
chrSARS	805	806	G	A	9
chrSARS	807	808	A	G	2
chrSARS	807	808	A	T	11
chrSARS	808	809	T	A	10
chrSARS	808	809	T	C	9
chrSARS	809	810	A	G	3
chrSARS	810	811	C	T	5
chrSARS	812	813	C	A	2
chrSARS	812	813	C	T	3
chrSARS	813	814	T	C	1
chrSARS	814	815	C	T	74
chrSARS	815	816	G	A	4
chrSARS	816	817	C	T	1
chrSARS	817	818	T	C	1
chrSARS	822	823	C	T	82
chrSARS	825	826	T	C	2
chrSARS	827	828	A	G	1
chrSARS	828	829	C	T	130
chrSARS	831	832	C	T	65
chrSARS	832	833	T	C	552
chrSARS	833	834	T	G	1
chrSARS	834	835	C	T	70
chrSARS	836	837	G	T	2
chrSARS	837	838	T	C	3
chrSARS	838	839	G	A	4
chrSARS	838	839	G	T	1
chrSARS	839	840	G	A	2
chrSARS	840	841	C	T	2
chrSARS	841	842	C	T	13
chrSARS	842	843	C	T	15
chrSARS	843	844	T	A	3
chrSARS	843	844	T	C	2
chrSARS	843	844	T	G	4
chrSARS	844	845	G	T	6
chrSARS	846	847	T	G	6
chrSARS	847	848	G	T	3
chrSARS	849	850	C	T	10
chrSARS	850	851	T	A	5
chrSARS	850	851	T	C	1
chrSARS	852	853	C	T	9
chrSARS	853	854	C	T	22
chrSARS	854	855	C	T	1
chrSARS	855	856	T	A	1
chrSARS	855	856	T	C	1
chrSARS	856	857	C	T	1
chrSARS	859	860	G	A	8
chrSARS	860	861	A	G	1
chrSARS	860	861	A	T	9
chrSARS	861	862	G	T	4
chrSARS	864	865	C	T	6
chrSARS	866	867	T	C	1
chrSARS	867	868	T	C	1
chrSARS	869	870	A	G	1
chrSARS	870	871	A	G	1
chrSARS	871	872	G	A	3
chrSARS	871	872	G	C	5
chrSARS	871	872	G	T	31
chrSARS	872	873	A	G	18
chrSARS	873	874	C	A	1
chrSARS	873	874	C	T	27
chrSARS	874	875	C	A	5
chrSARS	874	875	C	T	31
chrSARS	877	878	C	A	1
chrSARS	877	878	C	T	3
chrSARS	880	881	G	A	4
chrSARS	880	881	G	T	3
chrSARS	881	882	C	A	1
chrSARS	881	882	C	T	34
chrSARS	882	883	A	C	2
chrSARS	883	884	C	A	1
chrSARS	883	884	C	T	146
chrSARS	884	885	G	T	10
chrSARS	885	886	T	C	1
chrSARS	887	888	C	T	5
chrSARS	888	889	T	C	2
chrSARS	891	892	T	C	1
chrSARS	893	894	A	G	2
chrSARS	894	895	A	G	92
chrSARS	896	897	C	T	3
chrSARS	897	898	T	C	6
chrSARS	899	900	C	T	30
chrSARS	900	901	A	T	1
chrSARS	902	903	G	A	2
chrSARS	902	903	G	T	4
chrSARS	903	904	C	T	47
chrSARS	904	905	A	G	1
chrSARS	905	906	C	T	2
chrSARS	906	907	T	G	1
chrSARS	909	910	G	A	1
chrSARS	909	910	G	T	4
chrSARS	910	911	T	C	2
chrSARS	911	912	C	T	3
chrSARS	912	913	C	T	25
chrSARS	913	914	G	A	2
chrSARS	913	914	G	C	1
chrSARS	914	915	A	G	3
chrSARS	915	916	A	G	1
chrSARS	917	918	A	T	2
chrSARS	919	920	C	A	2
chrSARS	919	920	C	T	72
chrSARS	920	921	T	A	2
chrSARS	921	922	G	A	27
chrSARS	921	922	G	T	3
chrSARS	922	923	G	T	1
chrSARS	924	925	C	T	10
chrSARS	925	926	T	C	1
chrSARS	925	926	T	G	1
chrSARS	928	929	A	G	8
chrSARS	930	931	T	C	5
chrSARS	931	932	G	A	1
chrSARS	931	932	G	C	1
chrSARS	931	932	G	T	1
chrSARS	933	934	C	A	1
chrSARS	933	934	C	T	17
chrSARS	935	936	C	A	3
chrSARS	935	936	C	T	41
chrSARS	936	937	T	C	4
chrSARS	938	939	A	G	10
chrSARS	939	940	G	A	31
chrSARS	940	941	A	G	2
chrSARS	941	942	G	A	11
chrSARS	942	943	G	A	3
chrSARS	943	944	G	A	7
chrSARS	944	945	G	T	1
chrSARS	945	946	T	C	6
chrSARS	948	949	A	G	4
chrSARS	949	950	T	C	9
chrSARS	950	951	A	G	1
chrSARS	951	952	C	T	3
chrSARS	952	953	T	C	1
chrSARS	954	955	C	T	10
chrSARS	955	956	T	A	1
chrSARS	956	957	G	A	8
chrSARS	957	958	C	T	18
chrSARS	958	959	C	A	3
chrSARS	958	959	C	T	15
chrSARS	959	960	G	A	10
chrSARS	959	960	G	T	2
chrSARS	962	963	A	T	1
chrSARS	963	964	A	G	4
chrSARS	966	967	T	C	25
chrSARS	967	968	G	A	2
chrSARS	968	969	A	G	1
chrSARS	969	970	G	A	38
chrSARS	972	973	T	C	1
chrSARS	973	974	G	A	1
chrSARS	974	975	A	C	1
chrSARS	975	976	A	G	2
chrSARS	978	979	T	C	2
chrSARS	979	980	G	T	1
chrSARS	980	981	C	T	11
chrSARS	985	986	T	C	1
chrSARS	986	987	A	G	1
chrSARS	987	988	C	T	59
chrSARS	989	990	C	T	2
chrSARS	990	991	G	A	3
chrSARS	990	991	G	T	2
chrSARS	993	994	A	G	6
chrSARS	995	996	G	A	1
chrSARS	997	998	T	G	1
chrSARS	998	999	C	T	8
chrSARS	999	1000	T	A	1
chrSARS	1000	1001	G	A	1
chrSARS	1001	1002	A	C	1
chrSARS	1001	1002	A	G	2
chrSARS	1004	1005	A	G	3
chrSARS	1005	1006	G	T	1
chrSARS	1006	1007	A	C	1
chrSARS	1007	1008	G	T	6
chrSARS	1008	1009	C	T	3
chrSARS	1013	1014	A	G	1
chrSARS	1014	1015	A	G	6
chrSARS	1016	1017	T	C	1
chrSARS	1017	1018	G	A	2
chrSARS	1024	1025	C	T	1
chrSARS	1026	1027	T	C	1
chrSARS	1027	1028	T	C	1
chrSARS	1029	1030	T	C	7
chrSARS	1033	1034	A	G	2
chrSARS	1035	1036	T	C	1
chrSARS	1041	1042	G	A	9
chrSARS	1041	1042	G	T	1
chrSARS	1042	1043	G	A	1
chrSARS	1042	1043	G	T	1
chrSARS	1043	1044	C	T	3
chrSARS	1044	1045	A	G	1
chrSARS	1047	1048	G	A	1
chrSARS	1055	1056	A	C	2
chrSARS	1056	1057	C	T	4
chrSARS	1058	1059	C	T	13775
chrSARS	1059	1060	C	A	3
chrSARS	1059	1060	C	T	50
chrSARS	1062	1063	C	T	43
chrSARS	1065	1066	T	A	1
chrSARS	1065	1066	T	C	3
chrSARS	1066	1067	G	A	1
chrSARS	1067	1068	G	A	7
chrSARS	1068	1069	G	A	9
chrSARS	1068	1069	G	T	1
chrSARS	1071	1072	A	G	3
chrSARS	1075	1076	C	T	90
chrSARS	1076	1077	C	A	3
chrSARS	1076	1077	C	T	14
chrSARS	1078	1079	A	C	26
chrSARS	1079	1080	A	T	1
chrSARS	1081	1082	T	A	1
chrSARS	1084	1085	G	T	9
chrSARS	1086	1087	A	G	6
chrSARS	1087	1088	T	C	1
chrSARS	1089	1090	T	C	1
chrSARS	1090	1091	C	T	5
chrSARS	1092	1093	C	T	12
chrSARS	1093	1094	T	C	9
chrSARS	1095	1096	A	G	11
chrSARS	1096	1097	A	C	1
chrSARS	1096	1097	A	G	1
chrSARS	1097	1098	A	G	2
chrSARS	1098	1099	T	C	1
chrSARS	1098	1099	T	G	1
chrSARS	1099	1100	T	A	1
chrSARS	1099	1100	T	G	1
chrSARS	1100	1101	C	T	70
chrSARS	1101	1102	C	A	1
chrSARS	1101	1102	C	T	28
chrSARS	1102	1103	A	C	1
chrSARS	1102	1103	A	G	20
chrSARS	1102	1103	A	T	9
chrSARS	1103	1104	T	A	1
chrSARS	1104	1105	A	G	1
chrSARS	1106	1107	T	C	10
chrSARS	1107	1108	C	T	4
chrSARS	1110	1111	G	A	2
chrSARS	1111	1112	A	G	2
chrSARS	1112	1113	C	A	1
chrSARS	1112	1113	C	T	8
chrSARS	1113	1114	T	A	2
chrSARS	1114	1115	A	G	1
chrSARS	1115	1116	T	G	1
chrSARS	1116	1117	T	C	3
chrSARS	1120	1121	C	T	3
chrSARS	1122	1123	A	G	7
chrSARS	1122	1123	A	T	4
chrSARS	1123	1124	A	C	2
chrSARS	1123	1124	A	G	2
chrSARS	1124	1125	G	A	7
chrSARS	1125	1126	G	T	8
chrSARS	1126	1127	G	T	2
chrSARS	1131	1132	A	C	1
chrSARS	1131	1132	A	G	1
chrSARS	1133	1134	A	C	2
chrSARS	1134	1135	G	A	1
chrSARS	1134	1135	G	T	15
chrSARS	1138	1139	A	G	2
chrSARS	1139	1140	A	C	5
chrSARS	1140	1141	G	T	7
chrSARS	1141	1142	C	T	10
chrSARS	1144	1145	G	A	2
chrSARS	1145	1146	A	G	3
chrSARS	1146	1147	T	A	1
chrSARS	1146	1147	T	C	1
chrSARS	1147	1148	G	A	1
chrSARS	1147	1148	G	T	37
chrSARS	1148	1149	G	A	5
chrSARS	1148	1149	G	T	6
chrSARS	1149	1150	C	T	79
chrSARS	1153	1154	A	G	2
chrSARS	1154	1155	T	A	1
chrSARS	1154	1155	T	C	1
chrSARS	1155	1156	G	T	1
chrSARS	1156	1157	G	A	3
chrSARS	1156	1157	G	T	1
chrSARS	1157	1158	G	A	2
chrSARS	1157	1158	G	T	1
chrSARS	1158	1159	T	A	1
chrSARS	1160	1161	G	A	1
chrSARS	1161	1162	A	G	1
chrSARS	1162	1163	A	G	2
chrSARS	1162	1163	A	T	4372
chrSARS	1164	1165	T	C	4
chrSARS	1164	1165	T	G	1
chrSARS	1165	1166	C	A	1
chrSARS	1166	1167	G	T	1
chrSARS	1167	1168	A	G	3
chrSARS	1168	1169	T	C	1
chrSARS	1169	1170	C	T	125
chrSARS	1171	1172	G	A	1
chrSARS	1171	1172	G	T	2
chrSARS	1173	1174	C	T	3
chrSARS	1175	1176	A	T	1
chrSARS	1176	1177	T	C	6
chrSARS	1177	1178	C	T	10
chrSARS	1178	1179	C	T	2
chrSARS	1179	1180	A	T	1
chrSARS	1180	1181	G	T	20
chrSARS	1183	1184	G	A	1
chrSARS	1184	1185	C	T	23
chrSARS	1185	1186	G	A	17
chrSARS	1185	1186	G	C	1
chrSARS	1185	1186	G	T	1
chrSARS	1186	1187	T	C	1
chrSARS	1187	1188	C	T	14
chrSARS	1188	1189	A	G	3
chrSARS	1189	1190	C	G	1
chrSARS	1189	1190	C	T	81
chrSARS	1190	1191	C	A	1
chrSARS	1190	1191	C	T	121
chrSARS	1192	1193	A	G	1
chrSARS	1194	1195	T	C	3
chrSARS	1200	1201	C	T	8
chrSARS	1201	1202	A	G	39
chrSARS	1202	1203	A	G	1
chrSARS	1203	1204	C	T	46
chrSARS	1204	1205	C	A	2
chrSARS	1207	1208	A	G	1
chrSARS	1208	1209	T	C	10
chrSARS	1209	1210	G	T	67
chrSARS	1210	1211	T	A	1
chrSARS	1210	1211	T	C	1
chrSARS	1210	1211	T	G	18
chrSARS	1211	1212	G	C	1
chrSARS	1211	1212	G	T	2
chrSARS	1212	1213	C	T	13
chrSARS	1213	1214	C	T	2
chrSARS	1214	1215	T	C	1
chrSARS	1217	1218	C	T	103
chrSARS	1220	1221	C	T	25
chrSARS	1222	1223	C	T	9
chrSARS	1224	1225	C	T	3
chrSARS	1225	1226	A	C	1
chrSARS	1225	1226	A	G	1
chrSARS	1226	1227	T	C	4
chrSARS	1227	1228	G	A	4
chrSARS	1227	1228	G	T	1
chrSARS	1228	1229	A	G	1
chrSARS	1229	1230	A	G	8
chrSARS	1233	1234	T	C	2
chrSARS	1235	1236	A	G	6
chrSARS	1236	1237	T	C	4
chrSARS	1237	1238	C	T	14
chrSARS	1238	1239	A	G	1
chrSARS	1242	1243	T	C	6
chrSARS	1243	1244	G	A	3
chrSARS	1243	1244	G	T	1
chrSARS	1244	1245	G	A	4
chrSARS	1250	1251	C	T	2
chrSARS	1251	1252	T	G	1
chrSARS	1253	1254	C	T	1
chrSARS	1254	1255	A	G	16
chrSARS	1259	1260	A	T	3
chrSARS	1260	1261	G	A	1
chrSARS	1260	1261	G	T	2
chrSARS	1261	1262	A	G	2
chrSARS	1262	1263	C	T	16
chrSARS	1263	1264	G	A	4
chrSARS	1263	1264	G	T	9
chrSARS	1264	1265	G	A	2
chrSARS	1264	1265	G	T	1
chrSARS	1265	1266	G	T	2
chrSARS	1266	1267	C	T	12
chrSARS	1267	1268	G	A	1
chrSARS	1268	1269	A	G	3
chrSARS	1269	1270	T	C	5
chrSARS	1273	1274	G	T	11
chrSARS	1277	1278	A	G	1
chrSARS	1278	1279	A	G	1
chrSARS	1280	1281	C	T	20
chrSARS	1281	1282	C	T	2
chrSARS	1282	1283	A	G	1
chrSARS	1283	1284	C	T	2
chrSARS	1284	1285	T	A	1
chrSARS	1284	1285	T	C	1
chrSARS	1287	1288	C	T	86
chrSARS	1293	1294	T	C	7
chrSARS	1297	1298	G	A	10
chrSARS	1298	1299	G	T	1
chrSARS	1299	1300	C	T	1
chrSARS	1301	1302	C	A	1
chrSARS	1301	1302	C	T	130
chrSARS	1302	1303	T	C	3
chrSARS	1303	1304	G	A	1
chrSARS	1304	1305	A	C	1
chrSARS	1304	1305	A	G	6
chrSARS	1304	1305	A	T	1
chrSARS	1305	1306	G	A	1
chrSARS	1305	1306	G	T	7
chrSARS	1307	1308	A	C	1
chrSARS	1307	1308	A	G	2
chrSARS	1308	1309	T	C	2
chrSARS	1311	1312	G	T	3
chrSARS	1313	1314	C	T	61
chrSARS	1316	1317	A	G	28
chrSARS	1318	1319	G	A	21
chrSARS	1320	1321	A	C	17
chrSARS	1321	1322	G	A	2
chrSARS	1321	1322	G	T	2
chrSARS	1322	1323	G	T	4
chrSARS	1324	1325	G	A	1
chrSARS	1324	1325	G	T	1
chrSARS	1325	1326	C	T	5
chrSARS	1328	1329	C	A	1
chrSARS	1328	1329	C	T	1
chrSARS	1330	1331	A	G	3
chrSARS	1332	1333	T	A	6
chrSARS	1332	1333	T	C	1
chrSARS	1333	1334	T	A	3
chrSARS	1338	1339	T	C	4
chrSARS	1339	1340	T	A	1
chrSARS	1339	1340	T	C	1
chrSARS	1341	1342	C	A	1
chrSARS	1341	1342	C	T	31
chrSARS	1343	1344	T	C	1
chrSARS	1345	1346	C	A	5
chrSARS	1345	1346	C	T	14
chrSARS	1346	1347	C	A	2
chrSARS	1346	1347	C	T	10
chrSARS	1347	1348	C	A	3
chrSARS	1347	1348	C	T	22
chrSARS	1348	1349	C	A	2
chrSARS	1349	1350	A	G	1
chrSARS	1349	1350	A	T	21
chrSARS	1350	1351	A	G	1
chrSARS	1354	1355	G	T	11
chrSARS	1356	1357	T	G	2
chrSARS	1358	1359	T	C	7
chrSARS	1359	1360	T	C	1
chrSARS	1360	1361	G	A	1
chrSARS	1364	1365	A	C	1
chrSARS	1366	1367	A	C	2
chrSARS	1367	1368	T	C	53
chrSARS	1367	1368	T	G	1
chrSARS	1370	1371	A	G	2
chrSARS	1371	1372	T	C	2
chrSARS	1375	1376	C	G	1
chrSARS	1375	1376	C	T	11
chrSARS	1376	1377	C	T	28
chrSARS	1379	1380	C	T	54
chrSARS	1380	1381	A	G	1
chrSARS	1380	1381	A	T	2
chrSARS	1383	1384	T	C	2
chrSARS	1384	1385	C	T	154
chrSARS	1385	1386	A	G	2
chrSARS	1386	1387	C	T	41
chrSARS	1388	1389	A	G	4
chrSARS	1389	1390	T	C	1
chrSARS	1390	1391	T	C	1
chrSARS	1390	1391	T	G	1
chrSARS	1391	1392	C	T	16
chrSARS	1392	1393	A	G	1
chrSARS	1393	1394	G	A	1
chrSARS	1394	1395	A	C	1
chrSARS	1395	1396	A	G	1
chrSARS	1396	1397	G	A	388
chrSARS	1396	1397	G	T	1
chrSARS	1398	1399	A	G	5
chrSARS	1398	1399	A	T	1
chrSARS	1399	1400	G	A	1
chrSARS	1400	1401	G	A	143
chrSARS	1402	1403	C	T	7
chrSARS	1403	1404	C	A	1
chrSARS	1403	1404	C	T	13
chrSARS	1404	1405	T	C	1
chrSARS	1404	1405	T	G	1
chrSARS	1406	1407	A	C	2
chrSARS	1406	1407	A	G	5
chrSARS	1407	1408	G	A	2
chrSARS	1407	1408	G	T	4
chrSARS	1409	1410	A	T	1
chrSARS	1411	1412	A	G	4
chrSARS	1412	1413	G	A	6
chrSARS	1412	1413	G	T	3
chrSARS	1413	1414	T	C	1
chrSARS	1414	1415	C	T	15
chrSARS	1415	1416	T	C	1
chrSARS	1416	1417	T	A	1
chrSARS	1416	1417	T	C	2
chrSARS	1416	1417	T	G	1
chrSARS	1417	1418	G	A	1
chrSARS	1418	1419	C	T	95
chrSARS	1419	1420	C	T	219
chrSARS	1420	1421	G	A	5
chrSARS	1421	1422	A	C	1
chrSARS	1421	1422	A	G	1
chrSARS	1422	1423	A	C	1
chrSARS	1425	1426	C	T	29
chrSARS	1426	1427	C	T	61
chrSARS	1427	1428	A	G	1
chrSARS	1429	1430	A	G	4
chrSARS	1430	1431	A	C	3
chrSARS	1431	1432	T	A	2
chrSARS	1431	1432	T	C	2
chrSARS	1432	1433	G	A	2
chrSARS	1434	1435	A	G	1
chrSARS	1436	1437	C	T	175
chrSARS	1437	1438	T	A	1
chrSARS	1437	1438	T	C	2
chrSARS	1437	1438	T	G	8
chrSARS	1438	1439	G	A	10
chrSARS	1438	1439	G	T	14
chrSARS	1439	1440	G	A	693
chrSARS	1440	1441	C	T	152
chrSARS	1441	1442	T	C	6
chrSARS	1444	1445	A	G	2
chrSARS	1448	1449	C	T	7
chrSARS	1449	1450	C	T	11
chrSARS	1453	1454	C	T	3
chrSARS	1454	1455	T	C	3
chrSARS	1454	1455	T	G	1
chrSARS	1456	1457	C	T	166
chrSARS	1457	1458	G	A	1
chrSARS	1457	1458	G	T	6
chrSARS	1460	1461	A	G	30
chrSARS	1461	1462	G	A	4
chrSARS	1461	1462	G	T	3
chrSARS	1462	1463	G	A	29
chrSARS	1462	1463	G	T	2
chrSARS	1463	1464	G	A	105
chrSARS	1464	1465	T	C	2
chrSARS	1465	1466	G	A	3
chrSARS	1465	1466	G	T	1
chrSARS	1466	1467	G	A	3
chrSARS	1468	1469	C	G	1
chrSARS	1468	1469	C	T	35
chrSARS	1469	1470	G	A	6
chrSARS	1469	1470	G	T	1
chrSARS	1470	1471	C	G	1
chrSARS	1470	1471	C	T	32
chrSARS	1472	1473	C	A	2
chrSARS	1472	1473	C	T	32
chrSARS	1475	1476	T	C	1
chrSARS	1475	1476	T	G	1
chrSARS	1476	1477	T	A	6
chrSARS	1476	1477	T	C	1
chrSARS	1477	1478	G	A	1
chrSARS	1478	1479	C	A	5
chrSARS	1479	1480	C	A	1
chrSARS	1479	1480	C	T	10
chrSARS	1482	1483	T	A	2
chrSARS	1482	1483	T	C	3
chrSARS	1485	1486	A	C	2
chrSARS	1486	1487	G	A	10
chrSARS	1486	1487	G	T	1
chrSARS	1488	1489	C	A	3
chrSARS	1488	1489	C	T	10
chrSARS	1489	1490	T	A	3
chrSARS	1492	1493	G	A	1
chrSARS	1492	1493	G	T	1
chrSARS	1493	1494	T	C	1
chrSARS	1494	1495	G	T	14
chrSARS	1497	1498	C	T	8
chrSARS	1499	1500	C	A	1
chrSARS	1499	1500	C	T	2
chrSARS	1500	1501	T	C	1
chrSARS	1504	1505	G	A	3
chrSARS	1507	1508	G	A	5
chrSARS	1509	1510	T	C	2
chrSARS	1512	1513	C	T	32
chrSARS	1513	1514	C	A	1
chrSARS	1513	1514	C	T	104
chrSARS	1514	1515	A	G	249
chrSARS	1515	1516	T	C	1
chrSARS	1518	1519	C	G	1
chrSARS	1518	1519	C	T	7
chrSARS	1519	1520	A	G	1
chrSARS	1520	1521	A	G	1
chrSARS	1523	1524	G	A	3
chrSARS	1524	1525	T	C	1
chrSARS	1525	1526	G	T	1
chrSARS	1527	1528	C	T	5
chrSARS	1529	1530	A	G	1
chrSARS	1530	1531	T	C	1
chrSARS	1534	1535	G	A	5
chrSARS	1535	1536	T	C	1
chrSARS	1536	1537	T	C	45
chrSARS	1539	1540	A	G	1
chrSARS	1540	1541	C	T	7
chrSARS	1541	1542	G	A	2
chrSARS	1542	1543	T	A	1
chrSARS	1542	1543	T	C	1
chrSARS	1544	1545	C	T	12
chrSARS	1546	1547	A	G	56
chrSARS	1547	1548	G	A	1
chrSARS	1548	1549	C	T	5
chrSARS	1549	1550	G	A	6
chrSARS	1550	1551	C	T	7
chrSARS	1551	1552	T	C	2
chrSARS	1554	1555	C	A	1
chrSARS	1554	1555	C	T	15
chrSARS	1555	1556	A	G	1
chrSARS	1557	1558	A	G	13
chrSARS	1558	1559	G	T	2
chrSARS	1559	1560	G	T	1
chrSARS	1561	1562	T	C	21
chrSARS	1562	1563	G	A	2
chrSARS	1562	1563	G	T	1
chrSARS	1563	1564	T	C	1
chrSARS	1564	1565	A	G	2
chrSARS	1565	1566	A	C	1
chrSARS	1565	1566	A	G	1
chrSARS	1566	1567	C	T	6
chrSARS	1567	1568	C	A	1
chrSARS	1567	1568	C	T	7
chrSARS	1569	1570	T	C	26
chrSARS	1570	1571	A	G	1
chrSARS	1571	1572	C	T	17
chrSARS	1572	1573	A	G	3
chrSARS	1575	1576	T	C	13
chrSARS	1576	1577	G	T	2
chrSARS	1577	1578	T	G	1
chrSARS	1578	1579	T	A	1
chrSARS	1579	1580	G	A	14
chrSARS	1579	1580	G	T	1
chrSARS	1580	1581	T	C	2
chrSARS	1580	1581	T	G	1
chrSARS	1581	1582	T	C	2
chrSARS	1582	1583	G	A	1
chrSARS	1583	1584	G	A	3
chrSARS	1584	1585	A	T	6
chrSARS	1586	1587	A	G	27
chrSARS	1587	1588	A	G	1
chrSARS	1587	1588	A	T	2
chrSARS	1588	1589	G	A	12
chrSARS	1589	1590	G	A	4
chrSARS	1589	1590	G	T	25
chrSARS	1590	1591	T	C	1
chrSARS	1591	1592	T	A	2
chrSARS	1591	1592	T	C	7
chrSARS	1592	1593	C	T	72
chrSARS	1593	1594	C	T	446
chrSARS	1594	1595	G	A	11
chrSARS	1597	1598	G	A	17
chrSARS	1597	1598	G	C	1
chrSARS	1597	1598	G	T	4
chrSARS	1598	1599	G	T	10
chrSARS	1599	1600	T	C	1
chrSARS	1600	1601	C	A	6
chrSARS	1600	1601	C	T	5
chrSARS	1601	1602	T	A	1
chrSARS	1602	1603	T	A	7
chrSARS	1602	1603	T	G	3
chrSARS	1603	1604	A	C	1
chrSARS	1603	1604	A	G	2
chrSARS	1604	1605	A	C	2
chrSARS	1604	1605	A	T	1
chrSARS	1605	1606	T	C	6
chrSARS	1608	1609	C	T	5
chrSARS	1609	1610	A	G	2
chrSARS	1611	1612	C	T	3
chrSARS	1612	1613	C	A	2
chrSARS	1612	1613	C	T	10
chrSARS	1613	1614	T	G	1
chrSARS	1615	1616	C	T	159
chrSARS	1618	1619	G	A	1
chrSARS	1619	1620	A	C	1
chrSARS	1619	1620	A	G	27
chrSARS	1619	1620	A	T	1
chrSARS	1621	1622	A	G	4
chrSARS	1622	1623	T	C	27
chrSARS	1624	1625	C	T	40
chrSARS	1626	1627	C	T	39
chrSARS	1628	1629	A	C	2
chrSARS	1628	1629	A	T	1
chrSARS	1629	1630	A	C	38
chrSARS	1630	1631	A	C	1
chrSARS	1631	1632	A	T	2
chrSARS	1632	1633	A	G	1
chrSARS	1634	1635	A	C	2
chrSARS	1634	1635	A	G	1
chrSARS	1635	1636	G	T	1
chrSARS	1636	1637	A	T	1
chrSARS	1638	1639	A	G	2
chrSARS	1641	1642	C	T	2
chrSARS	1642	1643	A	G	1
chrSARS	1645	1646	A	G	5
chrSARS	1647	1648	C	T	7
chrSARS	1650	1651	T	C	4
chrSARS	1651	1652	A	G	2
chrSARS	1652	1653	T	C	1
chrSARS	1654	1655	G	T	1
chrSARS	1655	1656	T	C	1
chrSARS	1657	1658	G	A	1
chrSARS	1657	1658	G	T	2
chrSARS	1658	1659	G	A	1
chrSARS	1658	1659	G	T	3
chrSARS	1660	1661	G	T	3
chrSARS	1661	1662	A	G	1
chrSARS	1662	1663	C	T	6
chrSARS	1665	1666	T	C	20
chrSARS	1666	1667	A	G	1
chrSARS	1668	1669	A	G	1
chrSARS	1669	1670	C	T	19
chrSARS	1670	1671	T	C	1
chrSARS	1673	1674	A	C	1
chrSARS	1674	1675	T	C	6
chrSARS	1676	1677	A	C	1
chrSARS	1676	1677	A	G	1
chrSARS	1676	1677	A	T	1
chrSARS	1677	1678	A	C	6
chrSARS	1677	1678	A	G	3
chrSARS	1678	1679	G	A	3
chrSARS	1680	1681	G	A	3
chrSARS	1680	1681	G	T	9
chrSARS	1681	1682	A	G	3
chrSARS	1682	1683	T	C	1
chrSARS	1682	1683	T	G	1
chrSARS	1683	1684	C	T	113
chrSARS	1684	1685	G	A	6
chrSARS	1685	1686	C	T	4
chrSARS	1686	1687	C	T	24
chrSARS	1690	1691	A	G	6
chrSARS	1691	1692	T	C	2
chrSARS	1693	1694	T	C	1
chrSARS	1695	1696	G	T	2
chrSARS	1696	1697	G	T	1
chrSARS	1698	1699	A	G	10
chrSARS	1700	1701	C	A	1
chrSARS	1700	1701	C	T	6
chrSARS	1702	1703	T	C	4
chrSARS	1703	1704	T	G	1
chrSARS	1704	1705	T	A	1
chrSARS	1706	1707	C	A	1
chrSARS	1706	1707	C	T	16
chrSARS	1707	1708	T	C	2
chrSARS	1708	1709	G	A	1
chrSARS	1708	1709	G	T	1
chrSARS	1709	1710	C	T	15
chrSARS	1710	1711	T	A	1
chrSARS	1712	1713	C	A	7
chrSARS	1713	1714	C	T	8
chrSARS	1715	1716	C	T	2
chrSARS	1716	1717	A	G	3
chrSARS	1717	1718	A	G	1
chrSARS	1718	1719	G	A	2
chrSARS	1718	1719	G	T	1
chrSARS	1719	1720	T	C	1
chrSARS	1720	1721	G	T	2
chrSARS	1721	1722	C	T	47
chrSARS	1722	1723	T	A	1
chrSARS	1722	1723	T	C	2
chrSARS	1726	1727	G	A	1
chrSARS	1726	1727	G	T	2
chrSARS	1727	1728	T	C	2
chrSARS	1728	1729	G	A	8
chrSARS	1728	1729	G	T	1
chrSARS	1729	1730	G	A	3
chrSARS	1730	1731	A	C	6
chrSARS	1732	1733	A	G	2
chrSARS	1733	1734	C	T	7
chrSARS	1735	1736	G	A	6
chrSARS	1737	1738	G	C	1
chrSARS	1737	1738	G	T	146
chrSARS	1738	1739	A	G	1
chrSARS	1739	1740	A	C	1
chrSARS	1739	1740	A	G	3
chrSARS	1741	1742	G	A	2
chrSARS	1741	1742	G	T	1
chrSARS	1742	1743	G	A	16
chrSARS	1743	1744	T	C	1
chrSARS	1744	1745	T	C	2
chrSARS	1744	1745	T	G	1
chrSARS	1746	1747	G	A	41
chrSARS	1747	1748	G	A	4
chrSARS	1749	1750	T	C	2
chrSARS	1752	1753	T	C	3
chrSARS	1754	1755	A	G	2
chrSARS	1755	1756	A	G	2
chrSARS	1756	1757	G	A	1
chrSARS	1757	1758	C	T	131
chrSARS	1758	1759	A	G	1
chrSARS	1759	1760	T	C	2
chrSARS	1760	1761	T	C	1
chrSARS	1761	1762	C	T	2
chrSARS	1765	1766	C	A	2
chrSARS	1766	1767	A	G	1
chrSARS	1770	1771	T	A	2
chrSARS	1771	1772	G	A	2
chrSARS	1771	1772	G	T	2
chrSARS	1772	1773	T	C	1
chrSARS	1776	1777	A	G	1
chrSARS	1777	1778	T	C	6
chrSARS	1778	1779	C	T	8
chrSARS	1779	1780	C	T	3
chrSARS	1781	1782	G	A	2
chrSARS	1783	1784	G	A	2
chrSARS	1783	1784	G	T	1
chrSARS	1787	1788	A	C	1
chrSARS	1787	1788	A	G	1
chrSARS	1788	1789	T	A	2
chrSARS	1792	1793	A	T	1
chrSARS	1795	1796	G	A	1
chrSARS	1799	1800	C	T	11
chrSARS	1800	1801	A	G	3
chrSARS	1801	1802	A	G	1
chrSARS	1804	1805	G	A	1
chrSARS	1805	1806	G	A	1
chrSARS	1806	1807	A	C	1
chrSARS	1806	1807	A	G	1
chrSARS	1807	1808	A	G	2
chrSARS	1808	1809	A	C	1
chrSARS	1808	1809	A	G	1
chrSARS	1810	1811	G	A	1
chrSARS	1811	1812	C	T	157
chrSARS	1812	1813	T	A	23
chrSARS	1812	1813	T	C	1
chrSARS	1814	1815	A	G	5
chrSARS	1816	1817	A	G	1
chrSARS	1818	1819	A	C	1
chrSARS	1818	1819	A	G	2
chrSARS	1819	1820	G	A	164
chrSARS	1819	1820	G	T	5
chrSARS	1820	1821	G	A	1
chrSARS	1820	1821	G	T	6
chrSARS	1821	1822	T	C	1
chrSARS	1823	1824	C	T	5
chrSARS	1824	1825	C	T	2
chrSARS	1828	1829	A	G	6
chrSARS	1829	1830	A	C	2
chrSARS	1829	1830	A	G	3
chrSARS	1830	1831	T	C	23
chrSARS	1831	1832	A	G	2
chrSARS	1834	1835	G	A	6
chrSARS	1835	1836	G	A	1
chrSARS	1836	1837	T	C	8
chrSARS	1838	1839	A	G	4
chrSARS	1841	1842	A	G	3
chrSARS	1842	1843	G	A	2
chrSARS	1842	1843	G	T	52
chrSARS	1845	1846	A	C	7
chrSARS	1845	1846	A	G	7
chrSARS	1845	1846	A	T	5
chrSARS	1846	1847	T	C	8
chrSARS	1846	1847	T	G	1
chrSARS	1847	1848	C	T	6
chrSARS	1849	1850	A	G	2
chrSARS	1850	1851	T	C	1
chrSARS	1851	1852	A	G	1
chrSARS	1852	1853	C	A	2
chrSARS	1852	1853	C	T	4
chrSARS	1854	1855	G	A	1
chrSARS	1854	1855	G	T	4
chrSARS	1855	1856	A	C	1
chrSARS	1855	1856	A	G	2
chrSARS	1856	1857	G	A	1
chrSARS	1856	1857	G	T	7
chrSARS	1857	1858	T	C	1
chrSARS	1857	1858	T	G	1
chrSARS	1858	1859	C	T	5
chrSARS	1859	1860	C	T	3
chrSARS	1861	1862	C	T	25
chrSARS	1862	1863	T	A	3
chrSARS	1862	1863	T	G	1
chrSARS	1863	1864	T	C	1
chrSARS	1863	1864	T	G	3
chrSARS	1865	1866	A	G	1
chrSARS	1866	1867	T	C	1
chrSARS	1867	1868	G	A	3
chrSARS	1868	1869	C	T	3
chrSARS	1869	1870	A	T	1
chrSARS	1870	1871	T	C	1
chrSARS	1870	1871	T	G	1
chrSARS	1871	1872	T	G	4
chrSARS	1872	1873	T	C	1
chrSARS	1872	1873	T	G	2
chrSARS	1873	1874	G	A	3
chrSARS	1873	1874	G	T	44
chrSARS	1874	1875	C	T	2
chrSARS	1875	1876	A	C	2
chrSARS	1875	1876	A	G	1
chrSARS	1876	1877	T	A	1
chrSARS	1876	1877	T	C	8
chrSARS	1877	1878	C	T	9
chrSARS	1879	1880	G	A	2
chrSARS	1881	1882	G	T	9
chrSARS	1883	1884	C	T	79
chrSARS	1884	1885	T	C	2
chrSARS	1885	1886	G	A	1
chrSARS	1886	1887	C	T	69
chrSARS	1887	1888	T	C	1
chrSARS	1888	1889	C	T	2
chrSARS	1889	1890	G	A	1
chrSARS	1889	1890	G	T	3
chrSARS	1890	1891	T	G	1
chrSARS	1894	1895	G	A	1
chrSARS	1894	1895	G	T	1
chrSARS	1895	1896	T	C	1
chrSARS	1896	1897	A	G	2
chrSARS	1899	1900	A	C	1
chrSARS	1899	1900	A	G	2
chrSARS	1900	1901	T	C	1
chrSARS	1901	1902	C	T	2
chrSARS	1903	1904	A	G	46
chrSARS	1904	1905	T	C	4
chrSARS	1904	1905	T	G	1
chrSARS	1905	1906	T	A	1
chrSARS	1905	1906	T	C	2
chrSARS	1906	1907	T	C	8
chrSARS	1907	1908	T	C	2
chrSARS	1908	1909	C	T	46
chrSARS	1909	1910	T	A	4
chrSARS	1909	1910	T	G	4
chrSARS	1910	1911	C	T	19
chrSARS	1911	1912	C	A	3
chrSARS	1911	1912	C	T	436
chrSARS	1912	1913	C	T	13
chrSARS	1913	1914	G	A	10
chrSARS	1914	1915	C	T	12
chrSARS	1915	1916	A	G	1
chrSARS	1916	1917	C	T	120
chrSARS	1917	1918	T	C	79
chrSARS	1918	1919	C	A	2
chrSARS	1918	1919	C	T	2
chrSARS	1919	1920	T	A	1
chrSARS	1920	1921	T	A	1
chrSARS	1923	1924	A	G	1
chrSARS	1924	1925	A	C	2
chrSARS	1925	1926	C	T	2
chrSARS	1926	1927	T	A	1
chrSARS	1926	1927	T	C	38
chrSARS	1928	1929	C	T	14
chrSARS	1929	1930	T	C	1
chrSARS	1930	1931	C	A	1
chrSARS	1933	1934	A	G	1
chrSARS	1934	1935	A	G	3
chrSARS	1935	1936	T	C	9
chrSARS	1936	1937	T	C	1
chrSARS	1937	1938	C	A	1
chrSARS	1937	1938	C	T	19
chrSARS	1938	1939	T	G	1
chrSARS	1939	1940	G	A	2
chrSARS	1940	1941	T	C	1
chrSARS	1940	1941	T	G	3
chrSARS	1941	1942	G	T	8
chrSARS	1942	1943	C	T	33
chrSARS	1943	1944	G	A	19
chrSARS	1943	1944	G	T	3
chrSARS	1944	1945	T	C	1
chrSARS	1944	1945	T	G	1
chrSARS	1945	1946	G	A	2
chrSARS	1945	1946	G	T	10
chrSARS	1946	1947	T	C	137
chrSARS	1950	1951	A	G	2
chrSARS	1950	1951	A	T	1
chrSARS	1952	1953	A	G	1
chrSARS	1953	1954	G	A	1
chrSARS	1953	1954	G	T	1
chrSARS	1954	1955	A	G	1
chrSARS	1956	1957	G	A	4
chrSARS	1956	1957	G	T	19
chrSARS	1958	1959	C	T	10
chrSARS	1959	1960	C	T	29
chrSARS	1960	1961	G	A	1
chrSARS	1961	1962	C	T	1
chrSARS	1963	1964	A	C	1
chrSARS	1964	1965	T	C	1
chrSARS	1967	1968	C	T	199
chrSARS	1970	1971	T	C	1
chrSARS	1971	1972	A	G	1
chrSARS	1972	1973	C	T	16
chrSARS	1973	1974	T	C	1
chrSARS	1975	1976	G	A	1
chrSARS	1975	1976	G	T	2
chrSARS	1976	1977	A	T	1
chrSARS	1977	1978	T	A	1
chrSARS	1977	1978	T	C	3
chrSARS	1978	1979	G	A	1
chrSARS	1979	1980	G	A	66
chrSARS	1980	1981	A	C	1
chrSARS	1980	1981	A	G	2
chrSARS	1981	1982	A	G	6
chrSARS	1982	1983	T	C	5
chrSARS	1983	1984	T	C	1
chrSARS	1986	1987	A	G	26
chrSARS	1988	1989	A	G	4
chrSARS	1991	1992	A	G	2
chrSARS	1996	1997	C	T	33
chrSARS	1997	1998	T	A	2
chrSARS	1998	1999	G	T	4
chrSARS	1999	2000	A	C	2
chrSARS	1999	2000	A	G	4
chrSARS	2000	2001	G	A	8
chrSARS	2000	2001	G	T	1
chrSARS	2001	2002	A	C	1
chrSARS	2002	2003	C	G	1
chrSARS	2002	2003	C	T	44
chrSARS	2004	2005	C	T	16
chrSARS	2009	2010	A	C	1
chrSARS	2012	2013	C	A	1
chrSARS	2012	2013	C	T	2
chrSARS	2014	2015	A	G	12
chrSARS	2016	2017	G	A	1
chrSARS	2017	2018	A	G	40
chrSARS	2021	2022	T	C	2
chrSARS	2021	2022	T	G	1
chrSARS	2022	2023	C	T	4
chrSARS	2024	2025	C	T	1
chrSARS	2025	2026	A	G	2
chrSARS	2027	2028	C	T	2
chrSARS	2028	2029	T	A	7
chrSARS	2028	2029	T	C	10
chrSARS	2030	2031	A	C	1
chrSARS	2030	2031	A	T	1
chrSARS	2031	2032	T	G	1
chrSARS	2034	2035	G	A	1
chrSARS	2034	2035	G	T	82
chrSARS	2035	2036	G	A	2
chrSARS	2035	2036	G	T	60
chrSARS	2036	2037	C	T	18
chrSARS	2037	2038	T	C	1
chrSARS	2039	2040	C	T	31
chrSARS	2040	2041	T	C	5
chrSARS	2041	2042	A	G	1
chrSARS	2042	2043	A	G	2
chrSARS	2043	2044	C	T	2
chrSARS	2044	2045	A	T	1
chrSARS	2046	2047	T	C	2
chrSARS	2047	2048	C	T	6
chrSARS	2050	2051	G	A	16
chrSARS	2050	2051	G	T	1
chrSARS	2053	2054	G	A	1
chrSARS	2053	2054	G	T	1
chrSARS	2056	2057	A	G	3
chrSARS	2057	2058	T	A	20
chrSARS	2057	2058	T	C	1
chrSARS	2058	2059	G	A	2
chrSARS	2058	2059	G	T	2
chrSARS	2060	2061	C	A	1
chrSARS	2060	2061	C	T	15
chrSARS	2061	2062	C	T	57
chrSARS	2062	2063	T	C	1
chrSARS	2064	2065	C	T	11
chrSARS	2065	2066	A	G	1
chrSARS	2066	2067	T	G	1
chrSARS	2067	2068	T	C	1
chrSARS	2068	2069	A	G	1
chrSARS	2069	2070	C	T	40
chrSARS	2071	2072	G	A	2
chrSARS	2074	2075	G	A	3
chrSARS	2075	2076	G	A	3
chrSARS	2076	2077	T	C	4
chrSARS	2077	2078	G	A	1
chrSARS	2079	2080	T	C	1
chrSARS	2080	2081	G	A	1
chrSARS	2082	2083	T	C	3
chrSARS	2082	2083	T	G	2
chrSARS	2083	2084	C	T	1
chrSARS	2085	2086	G	A	3
chrSARS	2085	2086	G	T	13
chrSARS	2088	2089	G	T	1
chrSARS	2090	2091	C	T	53
chrSARS	2091	2092	T	C	4
chrSARS	2093	2094	C	T	90
chrSARS	2094	2095	G	A	3
chrSARS	2094	2095	G	T	2
chrSARS	2096	2097	A	T	4
chrSARS	2097	2098	G	T	1
chrSARS	2099	2100	G	T	14
chrSARS	2101	2102	C	T	4
chrSARS	2103	2104	A	G	1
chrSARS	2105	2106	C	T	25
chrSARS	2108	2109	A	G	3
chrSARS	2109	2110	C	A	7
chrSARS	2109	2110	C	T	46
chrSARS	2110	2111	A	G	1
chrSARS	2110	2111	A	T	1
chrSARS	2112	2113	C	A	1
chrSARS	2112	2113	C	T	171
chrSARS	2113	2114	T	C	3
chrSARS	2115	2116	T	A	16
chrSARS	2115	2116	T	G	2
chrSARS	2116	2117	G	A	2
chrSARS	2116	2117	G	T	8
chrSARS	2118	2119	C	T	1
chrSARS	2122	2123	G	A	3
chrSARS	2123	2124	T	C	9
chrSARS	2124	2125	T	C	1
chrSARS	2125	2126	T	C	2
chrSARS	2126	2127	A	C	1
chrSARS	2126	2127	A	G	27
chrSARS	2127	2128	T	A	2
chrSARS	2127	2128	T	C	1
chrSARS	2128	2129	G	A	3
chrSARS	2129	2130	A	T	1
chrSARS	2132	2133	A	G	1
chrSARS	2134	2135	C	A	1
chrSARS	2134	2135	C	T	4
chrSARS	2136	2137	C	A	1
chrSARS	2136	2137	C	T	1
chrSARS	2137	2138	A	G	1
chrSARS	2138	2139	A	C	2
chrSARS	2139	2140	A	G	7
chrSARS	2140	2141	C	A	1
chrSARS	2140	2141	C	T	3
chrSARS	2141	2142	C	T	24
chrSARS	2142	2143	C	A	1
chrSARS	2142	2143	C	T	98
chrSARS	2143	2144	G	A	5
chrSARS	2143	2144	G	T	26
chrSARS	2144	2145	T	C	1
chrSARS	2145	2146	C	T	19
chrSARS	2146	2147	C	T	10
chrSARS	2148	2149	T	C	3
chrSARS	2149	2150	G	T	1
chrSARS	2150	2151	A	G	1
chrSARS	2150	2151	A	T	1
chrSARS	2151	2152	T	C	1
chrSARS	2152	2153	T	A	5
chrSARS	2152	2153	T	C	5
chrSARS	2154	2155	G	T	3
chrSARS	2155	2156	C	T	13
chrSARS	2157	2158	T	C	2
chrSARS	2159	2160	A	C	1
chrSARS	2159	2160	A	G	7
chrSARS	2160	2161	A	C	1
chrSARS	2160	2161	A	G	108
chrSARS	2161	2162	G	A	1
chrSARS	2163	2164	G	A	122
chrSARS	2163	2164	G	C	11
chrSARS	2163	2164	G	T	21
chrSARS	2164	2165	A	G	12
chrSARS	2165	2166	A	T	1
chrSARS	2166	2167	G	A	1
chrSARS	2166	2167	G	T	4
chrSARS	2168	2169	T	C	1
chrSARS	2169	2170	T	A	1
chrSARS	2169	2170	T	C	1
chrSARS	2172	2173	G	A	4
chrSARS	2173	2174	G	A	3
chrSARS	2175	2176	A	C	1
chrSARS	2176	2177	G	A	2
chrSARS	2176	2177	G	T	1
chrSARS	2179	2180	G	A	1
chrSARS	2181	2182	A	G	3
chrSARS	2182	2183	G	A	15
chrSARS	2183	2184	A	G	1
chrSARS	2184	2185	G	A	2
chrSARS	2185	2186	T	G	1
chrSARS	2186	2187	T	C	1
chrSARS	2186	2187	T	G	3
chrSARS	2188	2189	C	A	6
chrSARS	2188	2189	C	T	35
chrSARS	2189	2190	T	A	1
chrSARS	2192	2193	G	A	1
chrSARS	2193	2194	A	G	1
chrSARS	2195	2196	A	C	14
chrSARS	2195	2196	A	G	1
chrSARS	2196	2197	C	T	5
chrSARS	2197	2198	G	A	10
chrSARS	2197	2198	G	T	3
chrSARS	2199	2200	T	C	1
chrSARS	2200	2201	T	A	2
chrSARS	2201	2202	G	T	1
chrSARS	2202	2203	G	T	1
[truncated: 18,670 more rows]
