# Supplementary material for: Profiling SARS-CoV-2 mutation fingerprints that range from the viral pangenome to individual infection quasispecies
Source: Genome Med. 2021 Apr 19;13:62. doi: 10.1186/s13073-021-00882-2 (PMC8054698; doi:10.1186/s13073-021-00882-2)
Supplement: Supplementary file 4 — Additional file 4:. Table S14. Sequencing coverage metrics. [file 13073_2021_882_MOESM4_ESM.xlsx]

## Sheet: Table S14
Table S14: Sequencing coverage metrics
Experiment	Library ID	Total read	Aligned read (% of total)	Total on-target read (% of aligned)	RPP30 on-target read	SARS-CoV-2 on-target read	RPP30 bases % covered	SARS-CoV-2 bases % covered	RPP30 per-base mean coverage	SARS-CoV-2 per-base mean coverage
Clinical samples - negatives	Negative Viral Control_repl1	220862	215,757 (97.69%)	203,817 (94.47%)	203173	644	1	0.727974	19944.8	6.84804
Clinical samples - negatives	Negative Viral Control_repl2	268534	263,009 (97.94%)	251,727 (95.71%)	250968	759	1	0.844521	24721.2	8.36499
Clinical samples - negatives	Negative Viral Control_repl3	180366	176,307 (97.75%)	165,559 (93.90%)	165007	552	1	0.731331	16212.5	5.96308
Clinical samples - negatives	ATCC WA-1_repl1	509120	501,550 (98.51%)	495,178 (98.73%)	15611	479567	1	0.99807	1549.82	5230.92
Clinical samples - negatives	ATCC WA-1_repl2	597930	589,750 (98.63%)	583,327 (98.91%)	16235	567092	1	0.998238	1604.39	6211.96
Clinical samples - negatives	ATCC WA-1_repl3	487998	481,447 (98.66%)	476,117 (98.89%)	18910	457207	0.997738	0.997735	1871.71	5003.63
Clinical samples - negatives	Negative_1	278658	274,305 (98.44%)	248,178 (90.48%)	247423	755	1	0.827068	24291.6	8.33756
Clinical samples - negatives	Negative_2	15136	14,584 (96.35%)	12,583 (86.28%)	12488	95	1	0.289226	1203.94	0.535409
Clinical samples - negatives	Negative_3	229140	225,428 (98.38%)	205,153 (91.01%)	204300	853	1	0.859205	20055.8	8.23242
Clinical samples - negatives	Negative_4	300766	296,257 (98.50%)	264,544 (89.30%)	263647	897	1	0.82044	25988.2	9.95939
Clinical samples - negatives	Negative_5	120732	118,872 (98.46%)	99,433 (83.65%)	99038	395	0.998492	0.675281	9737.23	4.17629
Clinical samples - negatives	Negative_6	207386	203,771 (98.26%)	178,052 (87.38%)	177400	652	0.998492	0.832522	17399.7	7.11151
Clinical samples - negatives	Negative_7	139452	137,051 (98.28%)	123,747 (90.29%)	123319	428	0.997738	0.749119	12065.6	4.73922
Clinical samples - negatives	Negative_8	168596	166,038 (98.48%)	151,257 (91.10%)	150713	544	1	0.765481	14905	6.04271
Clinical samples - negatives	Negative_9	86246	84,743 (98.26%)	76,676 (90.48%)	76349	327	0.998492	0.582732	7466.21	2.89973
Clinical samples - negatives	Negative_10	117844	115,672 (98.16%)	98,428 (85.09%)	97652	776	1	0.726884	9513.31	5.80618
Clinical samples - negatives	Negative_11	55832	54,698 (97.97%)	47,692 (87.19%)	47462	230	0.998492	0.480701	4630.87	2.32279
Clinical samples - negatives	Negative_12	91396	89,617 (98.05%)	80,813 (90.18%)	80502	311	1	0.629636	7844.3	3.28386
Clinical samples - negatives	Negative_13	60668	59,639 (98.30%)	53,238 (89.27%)	53017	221	1	0.490267	5171.55	2.25835
Clinical samples - negatives	Negative_14	114724	112,391 (97.97%)	95,185 (84.69%)	94728	457	0.998492	0.698607	9264.94	4.6465
Clinical samples - negatives	Negative_15	193384	190,288 (98.40%)	173,224 (91.03%)	172651	573	1	0.759607	16987.3	6.35744
Clinical samples - negatives	Negative_16	134862	132,322 (98.12%)	118,170 (89.30%)	117697	473	1	0.60782	11538.7	4.78453
Clinical samples - negatives	Negative_17	176012	172,892 (98.23%)	156,305 (90.41%)	155658	647	1	0.778738	15221.8	7.15229
Clinical samples - negatives	Negative_18	50458	49,528 (98.16%)	43,376 (87.58%)	43072	304	1	0.418443	4202.43	1.96644
Clinical samples - negatives	Negative_19	30608	29,746 (97.18%)	23,016 (77.38%)	22852	164	1	0.364491	2218.09	1.19366
Clinical samples - negatives	Negative_20	174024	171,010 (98.27%)	144,586 (84.55%)	144026	560	1	0.783269	14131.5	5.95377
Clinical samples - negatives	Negative_21	107570	105,476 (98.05%)	89,649 (84.99%)	89320	329	1	0.728394	8645.25	3.61806
Clinical samples - negatives	Negative_22	69556	68,161 (97.99%)	59,458 (87.23%)	59237	221	0.998492	0.607065	5818	2.44017
Clinical samples - negatives	Negative_23	63946	62,802 (98.21%)	55,534 (88.43%)	55251	283	0.996983	0.625189	5395.35	2.8853
Clinical samples - negatives	Negative_24	84564	82,746 (97.85%)	68,800 (83.15%)	68414	386	1	0.647592	6627.54	3.97349
Clinical samples - negatives	Negative_25	99020	97,071 (98.03%)	84,912 (87.47%)	84595	317	1	0.65657	8288.03	3.32782
Clinical samples - negatives	Negative_26	68030	66,616 (97.92%)	49,454 (74.24%)	49171	283	0.996983	0.626783	4795.38	2.97919
Clinical samples - negatives	Negative_27	71862	70,550 (98.17%)	60,754 (86.11%)	60531	223	1	0.521648	5956.75	2.40166
Clinical samples - negatives	Negative_28	206926	203,133 (98.17%)	185,058 (91.10%)	184355	703	1	0.866085	18015.6	7.81146
Clinical samples - negatives	Negative_29	64258	62,994 (98.03%)	53,890 (85.55%)	53601	289	1	0.465095	5274.89	2.88564
Clinical samples - negatives	Negative_30	102946	100,943 (98.05%)	88,394 (87.57%)	88007	387	1	0.573083	8608.27	3.29946
Clinical samples - negatives	Negative_31	192678	189,751 (98.48%)	165,905 (87.43%)	165238	667	1	0.727052	16332.9	7.24434
Clinical samples - negatives	Negative_32	130904	128,830 (98.42%)	116,101 (90.12%)	115654	447	1	0.736449	11369.4	4.50277
Clinical samples - negatives	Negative_33	241742	238,317 (98.58%)	213,199 (89.46%)	212411	788	1	0.769844	21027.8	8.62041
Clinical samples - negatives	Negative_34	162460	159,855 (98.40%)	139,777 (87.44%)	139196	581	1	0.822034	13761.2	6.25793
Clinical samples - negatives	Negative_35	69130	67,653 (97.86%)	55,092 (81.43%)	54823	269	1	0.498909	5420.75	2.74249
Clinical samples - negatives	Negative_36	135552	133,375 (98.39%)	116,984 (87.71%)	116545	439	0.996983	0.688371	11450.3	4.82749
Clinical samples - negatives	Negative_37	163480	160,751 (98.33%)	142,561 (88.68%)	141974	587	1	0.77555	13925.8	6.56259
Clinical samples - negatives	Negative_38	63286	61,941 (97.87%)	49,713 (80.26%)	49481	232	1	0.554288	4810.57	2.37943
Clinical samples - negatives	Negative_39	52964	51,858 (97.91%)	48,586 (93.69%)	48361	225	0.997738	0.570482	4720.94	2.20373
Clinical samples - negatives	Negative_40	120684	118,282 (98.01%)	97,326 (82.28%)	96801	525	1	0.690384	9450.64	4.44194
Clinical samples - negatives	Negative_41	94830	93,125 (98.20%)	80,896 (86.87%)	80511	385	1	0.67805	7866.45	4.09079
Clinical samples - negatives	Negative_42	180538	177,491 (98.31%)	161,491 (90.99%)	160738	753	1	0.716731	15827.3	7.63392
Clinical samples - negatives	Negative_43	131656	129,590 (98.43%)	116,295 (89.74%)	115851	444	0.997738	0.72445	11498	4.76154
Clinical samples - negatives	Negative_44	39878	38,973 (97.73%)	33,270 (85.37%)	33081	189	0.997738	0.496308	3239.46	1.659
Clinical samples - negatives	Negative_45	59830	58,799 (98.28%)	51,994 (88.43%)	51758	236	1	0.579627	5034.3	2.31322
Clinical samples - negatives	Negative_46	55126	53,970 (97.90%)	44,308 (82.10%)	44047	261	1	0.548498	4320.42	2.59767
Clinical samples - negatives	Negative_47	51166	50,072 (97.86%)	37,462 (74.82%)	37252	210	1	0.565951	3655.5	2.07342
Clinical samples - negatives	Negative_48	40104	38,935 (97.09%)	33,796 (86.80%)	33608	188	1	0.40443	3248.17	1.73729
Clinical samples - negatives	Negative_49	115344	113,258 (98.19%)	99,219 (87.60%)	98774	445	1	0.761621	9647.62	4.37053
Clinical samples - negatives	Negative_50	151264	148,548 (98.20%)	137,058 (92.27%)	136584	474	1	0.643145	13398.2	4.93892
Clinical samples - negatives	Negative_51	263124	258,967 (98.42%)	233,976 (90.35%)	233162	814	1	0.806679	22931.5	9.10404
Clinical samples - negatives	Negative_52	62026	60,654 (97.79%)	53,696 (88.53%)	53394	302	0.999246	0.471807	5253.02	2.54221
Clinical samples - negatives	Negative_53	266334	262,571 (98.59%)	233,295 (88.85%)	232522	773	1	0.807938	22834.6	8.38815
Clinical samples - negatives	Negative_54	183720	180,413 (98.20%)	159,372 (88.34%)	158835	537	0.998492	0.646249	15471.2	6.04497
Clinical samples - negatives	Negative_55	66252	64,887 (97.94%)	55,515 (85.56%)	55206	309	0.998492	0.487498	5349.49	2.71807
Clinical samples - negatives	Negative_56	126296	123,944 (98.14%)	104,634 (84.42%)	104209	425	1	0.685266	10184.6	4.66521
Clinical samples - negatives	Negative_57	19604	18,902 (96.42%)	16,962 (89.74%)	16790	172	1	0.417352	1620.79	1.11948
Clinical samples - negatives	Negative_58	221692	217,752 (98.22%)	193,337 (88.79%)	192684	653	1	0.696761	18867.4	7.02928
Clinical samples - negatives	Negative_59	99804	98,003 (98.20%)	83,183 (84.88%)	82884	299	1	0.556637	8125.24	3.09104
Clinical samples - negatives	Negative_60	199784	196,490 (98.35%)	172,558 (87.82%)	171866	692	1	0.785451	16900.9	7.69458
Clinical samples - negatives	Negative_61	26324	25,597 (97.24%)	23,524 (91.90%)	23352	172	0.997738	0.389914	2289.18	1.40309
Clinical samples - negatives	Negative_62	196094	192,707 (98.27%)	170,267 (88.36%)	169565	702	1	0.833277	16591.3	7.39671
Clinical samples - negatives	Negative_63	142218	140,103 (98.51%)	120,277 (85.85%)	119805	472	1	0.699027	11731.5	4.95469
Clinical samples - negatives	Negative_64	104664	102,648 (98.07%)	88,043 (85.77%)	87689	354	1	0.693573	8559.86	3.82338
Clinical samples - negatives	Negative_65	146700	144,180 (98.28%)	125,761 (87.22%)	125282	479	1	0.673687	12291.2	5.19995
Clinical samples - negatives	Negative_66	75512	74,129 (98.17%)	63,520 (85.69%)	63281	239	0.997738	0.549505	6158.15	2.51863
Clinical samples - negatives	Negative_67	103104	101,286 (98.24%)	87,330 (86.22%)	86926	404	1	0.683923	8554.74	4.03952
Clinical samples - negatives	Negative_68	121260	119,190 (98.29%)	106,975 (89.75%)	106559	416	1	0.657157	10454.1	4.51024
Clinical samples - negatives	Negative_69	50078	48,805 (97.46%)	37,009 (75.83%)	36801	208	0.998492	0.464675	3604.48	1.93514
Clinical samples - negatives	Negative_70	36188	35,421 (97.88%)	32,872 (92.80%)	32574	298	0.996983	0.450747	3182.88	1.87162
Clinical samples - positives	Negative Viral Control_repl1	35242	34,867 (98.94%)	33,812 (96.97%)	33079	733	1	0.90829	3567.24	8.47281
Clinical samples - positives	Negative Viral Control_repl2	42270	41,813 (98.92%)	40,084 (95.86%)	39284	800	0.996983	0.903339	4267.01	8.3702
Clinical samples - positives	Negative Viral Control_repl3	23034	22,853 (99.21%)	22,052 (96.49%)	21683	369	0.996983	0.801225	2334.09	4.39243
Clinical samples - positives	ATCC WA-1_repl1	282522	282,147 (99.87%)	281,381 (99.73%)	330	281051	1	0.999832	35.1086	3381.25
Clinical samples - positives	ATCC WA-1_repl2	214388	213,989 (99.81%)	213,129 (99.60%)	1407	211722	0.996229	0.999497	152.55	2554.22
Clinical samples - positives	ATCC WA-1_repl3	203574	203,132 (99.78%)	201,669 (99.28%)	2378	199291	1	0.999077	261.438	2394.78
Clinical samples - positives	P121_repl1	19876	19,785 (99.54%)	17,204 (86.95%)	16539	665	0.998492	0.918946	1792.75	7.88731
Clinical samples - positives	P121_repl2	35070	34,960 (99.69%)	31,363 (89.71%)	30970	393	0.998492	0.816916	3389.84	4.65422
Clinical samples - positives	P121_repl3	24710	24,613 (99.61%)	20,248 (82.27%)	19826	422	1	0.877496	2161.39	4.96895
Clinical samples - positives	P122_repl1	3302	3,262 (98.79%)	2,246 (68.85%)	2046	200	0.996983	0.648599	221.759	2.34754
Clinical samples - positives	P122_repl2	1574	1,536 (97.59%)	1,292 (84.11%)	1198	94	0.996983	0.413744	128.582	1.10245
Clinical samples - positives	P122_repl3	2990	2,939 (98.29%)	1,812 (61.65%)	1637	175	0.994721	0.610505	177.922	2.03868
Clinical samples - positives	P123_repl1	3198	3,125 (97.72%)	2,996 (95.87%)	2901	95	0.995475	0.48884	312.75	1.02744
Clinical samples - positives	P123_repl2	1942	1,863 (95.93%)	1,735 (93.13%)	1565	170	0.996229	0.480785	169.884	1.13828
Clinical samples - positives	P123_repl3	1354	1,331 (98.30%)	1,291 (96.99%)	1235	56	0.996229	0.391425	133.667	0.660262
Clinical samples - positives	P124_repl1	4274	4,224 (98.83%)	4,085 (96.71%)	1111	2974	0.996983	0.656738	120.439	35.4907
Clinical samples - positives	P124_repl2	4538	4,478 (98.68%)	3,517 (78.54%)	2830	687	0.996983	0.770431	307.385	8.22512
Clinical samples - positives	P124_repl3	10956	10,903 (99.52%)	10,702 (98.16%)	1948	8754	0.996983	0.926414	207.854	103.34
Clinical samples - positives	P125_repl1	245908	245,554 (99.86%)	245,198 (99.86%)	207	244991	0.975113	0.998322	22.2293	2980.63
Clinical samples - positives	P125_repl2	271078	270,655 (99.84%)	270,206 (99.83%)	256	269950	0.996983	0.997902	27.8273	3284.31
Clinical samples - positives	P125_repl3	238400	238,062 (99.86%)	237,715 (99.85%)	174	237541	0.9819	0.998574	18.9261	2888.89
Clinical samples - positives	P126_repl1	3120	3,074 (98.53%)	3,011 (97.95%)	177	2834	0.994721	0.937909	19.3326	33.6848
Clinical samples - positives	P126_repl2	56056	55,923 (99.76%)	55,783 (99.75%)	1538	54245	0.994721	0.992532	166.934	644.435
Clinical samples - positives	P126_repl3	41672	41,546 (99.70%)	41,398 (99.64%)	1118	40280	0.996229	0.995637	120.067	483.274
Clinical samples - positives	P127_repl1	2520	2,464 (97.78%)	1,763 (71.55%)	1488	275	1	0.624182	160.234	1.9896
Clinical samples - positives	P127_repl2	2750	2,693 (97.93%)	2,283 (84.78%)	2160	123	0.996983	0.58441	231.75	1.25508
Clinical samples - positives	P127_repl3	896	879 (98.10%)	657 (74.74%)	543	114	0.996229	0.424484	57.3273	1.33655
Clinical samples - positives	P128_repl1	135468	135,261 (99.85%)	134,364 (99.34%)	6237	128127	0.996983	0.999245	679.503	1552.36
Clinical samples - positives	P128_repl2	132686	132,517 (99.87%)	131,866 (99.51%)	4353	127513	0.996983	0.999077	474.686	1538.2
Clinical samples - positives	P128_repl3	113272	113,134 (99.88%)	112,295 (99.26%)	3908	108387	0.998492	0.997818	424.149	1303.91
Clinical samples - positives	P129_repl1	2064	2,024 (98.06%)	1,960 (96.84%)	1859	101	0.992459	0.550764	202.153	1.07854
Clinical samples - positives	P129_repl2	1394	1,361 (97.63%)	1,288 (94.64%)	1225	63	0.996983	0.402417	133.17	0.67763
Clinical samples - positives	P129_repl3	530	465 (87.74%)	366 (78.71%)	267	99	0.994721	0.517033	28.9367	1.05655
Clinical samples - positives	P130_repl1	472	445 (94.28%)	412 (92.58%)	271	141	0.9819	0.560832	28.7821	1.57938
Clinical samples - positives	P130_repl2	486	457 (94.03%)	428 (93.65%)	388	40	0.982655	0.218829	42.132	0.364575
Clinical samples - positives	P130_repl3	882	828 (93.88%)	792 (95.65%)	609	183	0.993967	0.674358	65.4548	2.05068
Clinical samples - positives	P131_repl1	5548	5,526 (99.60%)	4,904 (88.74%)	1848	3056	1	0.816999	198.038	36.3641
Clinical samples - positives	P131_repl2	232	209 (90.09%)	170 (81.34%)	0	170	0	0.555211	0	1.47768
Clinical samples - positives	P131_repl3	16082	16,026 (99.65%)	15,131 (94.42%)	12767	2364	0.997738	0.869441	1363.7	27.8183
Clinical samples - positives	P132_repl1	222798	222,388 (99.82%)	220,369 (99.09%)	16508	203861	1	0.999497	1807.12	2464.05
Clinical samples - positives	P132_repl2	222136	221,849 (99.87%)	220,464 (99.38%)	11224	209240	1	0.998322	1229.61	2542.83
Clinical samples - positives	P132_repl3	159276	159,050 (99.86%)	158,474 (99.64%)	2500	155974	1	0.999245	273.771	1889.91
Clinical samples - positives	P133_repl1	55394	55,301 (99.83%)	55,149 (99.73%)	172	54977	0.988688	0.996812	18.8107	661.765
Clinical samples - positives	P133_repl2	124268	124,042 (99.82%)	123,774 (99.78%)	394	123380	0.996229	0.99849	43.448	1485.66
Clinical samples - positives	P133_repl3	60902	60,772 (99.79%)	60,669 (99.83%)	164	60505	0.979638	0.998322	17.7421	725.761
Clinical samples - positives	P137_repl1	324440	324,019 (99.87%)	322,679 (99.59%)	4034	318645	1	0.999664	441.082	3864.75
Clinical samples - positives	P137_repl2	228268	227,975 (99.87%)	227,463 (99.78%)	354	227109	0.980392	0.998909	38.6667	2753.22
Clinical samples - positives	P137_repl3	364004	363,550 (99.88%)	362,551 (99.73%)	1133	361418	0.996983	0.999748	124.922	4383.38
Clinical samples - positives	P138_repl1	61224	61,104 (99.80%)	60,569 (99.12%)	6498	54071	0.996229	0.996476	711.75	655.364
Clinical samples - positives	P138_repl2	25214	25,123 (99.64%)	24,590 (97.88%)	2418	22172	0.996229	0.993371	262.235	266.4
Clinical samples - positives	P138_repl3	58540	58,432 (99.82%)	57,655 (98.67%)	4251	53404	1	0.997651	459.664	641.093
Clinical samples - positives	P139_repl1	200	167 (83.50%)	130 (77.84%)	10	120	0.434389	0.571992	1.10407	1.33277
Clinical samples - positives	P139_repl2	107046	106,891 (99.86%)	106,238 (99.39%)	6071	100167	0.996983	0.997567	666.836	1205.82
Clinical samples - positives	P139_repl3	109248	109,108 (99.87%)	107,997 (98.98%)	3048	104949	0.998492	0.99656	333.796	1271.79
Clinical samples - positives	P140_repl1	167570	167,290 (99.83%)	166,530 (99.55%)	1950	164580	0.996229	0.998741	211.533	1987.98
Clinical samples - positives	P140_repl2	209990	209,663 (99.84%)	209,166 (99.76%)	1461	207705	0.996229	0.999664	159.03	2511.7
Clinical samples - positives	P140_repl3	186576	186,301 (99.85%)	185,872 (99.77%)	913	184959	0.994721	0.998825	99.3507	2239.37
Clinical samples - positives	P141_repl1	9714	9,649 (99.33%)	8,175 (84.72%)	7937	238	1	0.702131	860.517	2.66983
Clinical samples - positives	P141_repl2	22904	22,796 (99.53%)	20,565 (90.21%)	19940	625	0.996983	0.882447	2164.65	7.45326
Clinical samples - positives	P141_repl3	6868	6,808 (99.13%)	5,835 (85.71%)	5534	301	1	0.759859	598.544	3.28235
Clinical samples - positives	P142_repl1	181800	181,500 (99.83%)	180,200 (99.28%)	11392	168808	0.996983	0.997902	1245.9	2046.65
Clinical samples - positives	P142_repl2	198768	198,399 (99.81%)	197,254 (99.42%)	2759	194495	0.996983	0.998825	301.597	2366.64
Clinical samples - positives	P142_repl3	50598	50,464 (99.74%)	50,095 (99.27%)	1141	48954	0.996983	0.998238	123.964	584.937
Clinical samples - positives	P143_repl1	5436	5,406 (99.45%)	4,785 (88.51%)	4451	334	1	0.825894	478.756	3.89545
Clinical samples - positives	P143_repl2	27768	27,653 (99.59%)	23,817 (86.13%)	23393	424	0.996983	0.756503	2533.96	5.09062
Clinical samples - positives	P143_repl3	3538	3,503 (99.01%)	3,015 (86.07%)	2709	306	0.996983	0.766488	288.79	2.82908
Clinical samples - positives	P144_repl1	251522	251,165 (99.86%)	250,589 (99.77%)	1440	249149	0.996983	0.99849	158.259	3019.62
Clinical samples - positives	P144_repl2	291054	290,633 (99.86%)	289,805 (99.72%)	1297	288508	1	0.998574	142.228	3504.97
Clinical samples - positives	P144_repl3	281194	280,732 (99.84%)	280,110 (99.78%)	962	279148	1	0.998993	104.362	3382
Clinical samples - positives	P145_repl1	255348	254,907 (99.83%)	249,722 (97.97%)	21753	227969	1	0.998825	2385.75	2770.68
Clinical samples - positives	P145_repl2	173398	173,082 (99.82%)	171,982 (99.36%)	7293	164689	1	0.998993	797.125	1991.92
Clinical samples - positives	P145_repl3	176218	175,939 (99.84%)	175,167 (99.56%)	4324	170843	1	0.998741	472.596	2072.59
Clinical samples - positives	P146_repl1	273194	272,755 (99.84%)	271,768 (99.64%)	3869	267899	0.996983	0.99958	424.078	3242.4
Clinical samples - positives	P146_repl2	290872	290,372 (99.83%)	289,651 (99.75%)	1992	287659	1	0.998993	217.764	3487.84
Clinical samples - positives	P146_repl3	105154	104,997 (99.85%)	104,723 (99.74%)	393	104330	0.994721	0.999077	42.3416	1256.87
Clinical samples - positives	P147_repl1	1798	1,744 (97.00%)	1,531 (87.79%)	1287	244	0.996983	0.728142	137.043	2.79023
Clinical samples - positives	P147_repl2	1414	1,345 (95.12%)	989 (73.53%)	873	116	0.996983	0.490267	94.0347	1.05941
Clinical samples - positives	P147_repl3	822	771 (93.80%)	351 (45.53%)	157	194	0.969834	0.730911	17.0769	2.06511
Clinical samples - positives	P149_repl1	14058	14,001 (99.59%)	11,196 (79.97%)	10992	204	0.996983	0.684511	1194.56	2.37708
Clinical samples - positives	P149_repl2	12262	12,194 (99.45%)	9,130 (74.87%)	8756	374	0.996983	0.807602	956.87	4.37615
Clinical samples - positives	P149_repl3	2378	2,311 (97.18%)	1,608 (69.58%)	1419	189	0.996983	0.58676	154.349	2.10933
Clinical samples - positives	P150_repl1	38920	38,741 (99.54%)	36,933 (95.33%)	35990	943	1	0.952509	3936.5	11.3284
Clinical samples - positives	P150_repl2	12358	12,293 (99.47%)	11,366 (92.46%)	11134	232	0.996983	0.730072	1213.68	2.57996
Clinical samples - positives	P150_repl3	8148	8,096 (99.36%)	7,470 (92.27%)	7126	344	1	0.696845	774.401	2.89889
Clinical samples - positives	P151_repl1	178380	178,039 (99.81%)	175,437 (98.54%)	22766	152671	1	0.999329	2492.6	1839.63
Clinical samples - positives	P151_repl2	171100	170,887 (99.88%)	169,905 (99.43%)	10466	159439	1	0.999161	1144.97	1927.34
Clinical samples - positives	P151_repl3	57376	57,251 (99.78%)	56,772 (99.16%)	4005	52767	0.996983	0.996979	433.121	632.711
Clinical samples - positives	P152_repl1	385824	385,250 (99.85%)	383,759 (99.61%)	5226	378533	1	0.999161	576.107	4599.41
Clinical samples - positives	P152_repl2	304792	304,293 (99.84%)	303,178 (99.63%)	3373	299805	1	0.99958	370.372	3639.35
Clinical samples - positives	P152_repl3	337324	336,820 (99.85%)	335,684 (99.66%)	3106	332578	0.991704	0.999245	341.702	4044.72
Clinical samples - positives	P155_repl1	212172	211,800 (99.82%)	210,466 (99.37%)	6128	204338	1	0.999077	671.393	2482.68
Clinical samples - positives	P155_repl2	232574	232,207 (99.84%)	231,585 (99.73%)	1496	230089	0.996983	0.997735	163.154	2794.83
Clinical samples - positives	P155_repl3	269204	268,880 (99.88%)	268,334 (99.80%)	1423	266911	0.994721	0.99849	156.405	3246.47
Clinical samples - positives	P162_repl1	29288	29,219 (99.76%)	25,948 (88.81%)	16473	9475	0.996983	0.917016	1801.99	114.199
Clinical samples - positives	P162_repl2	28364	28,247 (99.59%)	23,331 (82.60%)	22842	489	0.998492	0.908542	2484.68	5.77286
Clinical samples - positives	P162_repl3	47890	47,757 (99.72%)	43,505 (91.10%)	34453	9052	0.998492	0.953096	3772.57	108.618
Dynamic range	1000copies_repl1	333504	332,904 (99.82%)	332,206 (99.79%)	1159	331047	1	0.999077	121.642	3828.16
Dynamic range	1000copies_repl2	257720	257,238 (99.81%)	256,334 (99.65%)	634	255700	0.996229	0.999497	66.5814	2967.76
Dynamic range	1000copies_repl3	229288	228,916 (99.84%)	228,381 (99.77%)	824	227557	1	0.999413	86.9246	2640.01
Dynamic range	1000copies_repl4	230768	230,337 (99.81%)	229,463 (99.62%)	618	228845	0.996983	0.998909	65	2643.03
Dynamic range	1000copies_repl5	348726	348,035 (99.80%)	347,078 (99.73%)	1261	345817	0.996983	0.999245	132.227	3989.02
Dynamic range	1000copies_repl6	209240	208,562 (99.68%)	207,914 (99.69%)	711	207203	0.996983	0.998741	74.9517	2395.03
Dynamic range	1000copies_repl7	292778	292,284 (99.83%)	291,664 (99.79%)	766	290898	0.998492	0.999077	80.4804	3364.98
Dynamic range	1000copies_repl8	228108	227,679 (99.81%)	226,898 (99.66%)	701	226197	0.996229	0.999161	73.2474	2615.69
Dynamic range	500copies_repl1	397190	396,419 (99.81%)	395,657 (99.81%)	1783	393874	1	0.998154	188.521	4548.67
Dynamic range	500copies_repl2	183950	183,546 (99.78%)	182,944 (99.67%)	824	182120	0.996229	0.999748	86.6259	2078.42
Dynamic range	500copies_repl3	264142	263,651 (99.81%)	262,999 (99.75%)	1020	261979	0.996229	0.998825	108.29	3033.8
Dynamic range	500copies_repl4	300382	299,841 (99.82%)	299,111 (99.76%)	1450	297661	0.996983	0.998238	154.066	3434.77
Dynamic range	500copies_repl5	293812	293,265 (99.81%)	292,677 (99.80%)	1360	291317	0.996229	0.998574	143.029	3356.62
Dynamic range	500copies_repl6	242690	242,238 (99.81%)	241,703 (99.78%)	1119	240584	0.996229	0.998154	117.848	2782.13
Dynamic range	500copies_repl7	244904	244,432 (99.81%)	243,895 (99.78%)	963	242932	0.996229	0.998406	100.439	2779.8
Dynamic range	500copies_repl8	195334	194,781 (99.72%)	194,098 (99.65%)	839	193259	0.996983	0.997902	88.6614	2107.72
Dynamic range	250copies_repl1	246440	246,021 (99.83%)	244,919 (99.55%)	1469	243450	0.996983	0.99849	154.878	2807.49
Dynamic range	250copies_repl2	125444	125,198 (99.80%)	124,729 (99.63%)	688	124041	0.994721	0.999161	71.6629	1406.81
Dynamic range	250copies_repl3	214828	214,358 (99.78%)	213,758 (99.72%)	1275	212483	0.996229	0.998993	134.06	2435.22
Dynamic range	250copies_repl4	241924	241,462 (99.81%)	240,875 (99.76%)	1335	239540	0.996983	0.998657	142.017	2748.92
Dynamic range	250copies_repl5	203714	203,357 (99.82%)	202,865 (99.76%)	1739	201126	0.993213	0.999413	185.062	2313.44
Dynamic range	250copies_repl6	191948	191,543 (99.79%)	190,672 (99.55%)	1546	189126	0.996983	0.99849	160.686	2160.85
Dynamic range	250copies_repl7	161076	160,762 (99.81%)	160,213 (99.66%)	1024	159189	0.996983	0.998154	108.476	1830.9
Dynamic range	250copies_repl8	229822	229,443 (99.84%)	228,902 (99.76%)	1402	227500	0.996983	0.998574	148.495	2622.08
Dynamic range	125copies_repl1	207538	207,231 (99.85%)	206,681 (99.73%)	2291	204390	0.996983	0.996895	241.503	2343.55
Dynamic range	125copies_repl2	52110	51,912 (99.62%)	51,496 (99.20%)	719	50777	0.996229	0.997567	74.2798	575.997
Dynamic range	125copies_repl3	133052	132,746 (99.77%)	132,304 (99.67%)	1424	130880	1	0.999077	147.76	1478.91
Dynamic range	125copies_repl4	145382	144,890 (99.66%)	144,247 (99.56%)	1306	142941	1	0.998154	136.134	1612.6
Dynamic range	125copies_repl5	219688	219,303 (99.82%)	218,711 (99.73%)	2227	216484	0.996983	0.998154	234.99	2486.67
Dynamic range	125copies_repl6	135626	135,239 (99.71%)	134,559 (99.50%)	1706	132853	1	0.999329	179.43	1480.75
Dynamic range	125copies_repl7	168150	167,814 (99.80%)	167,450 (99.78%)	1714	165736	0.996983	0.998909	181.033	1896.55
Dynamic range	125copies_repl8	166614	166,271 (99.79%)	165,833 (99.74%)	1795	164038	0.996229	0.99656	189.152	1885.76
Dynamic range	63copies_repl1	124080	123,707 (99.70%)	123,226 (99.61%)	3114	120112	0.996983	0.99849	328.71	1380.22
Dynamic range	63copies_repl2	66116	65,867 (99.62%)	65,373 (99.25%)	1575	63798	0.996983	0.998574	166.961	725.225
Dynamic range	63copies_repl3	75758	75,559 (99.74%)	75,261 (99.61%)	1109	74152	1	0.997483	115.526	841.002
Dynamic range	63copies_repl4	78016	77,798 (99.72%)	77,359 (99.44%)	1009	76350	1	0.999329	105.188	866.861
Dynamic range	63copies_repl5	103452	103,022 (99.58%)	102,337 (99.34%)	1374	100963	1	0.898473	144.746	1057.15
Dynamic range	63copies_repl6	114452	114,175 (99.76%)	113,710 (99.59%)	1917	111793	0.996229	0.998238	200.528	1259.74
Dynamic range	63copies_repl7	148720	148,331 (99.74%)	147,754 (99.61%)	3200	144554	0.996229	0.997818	337.877	1627.63
Dynamic range	63copies_repl8	192712	192,186 (99.73%)	191,534 (99.66%)	2754	188780	0.996229	0.996728	289.294	2131.74
Dynamic range	31copies_repl1	96166	95,854 (99.68%)	95,320 (99.44%)	4219	91101	0.996229	0.889243	442.028	1034.41
Dynamic range	31copies_repl2	71516	71,224 (99.59%)	69,950 (98.21%)	1769	68181	0.996983	0.999329	183.355	752.928
Dynamic range	31copies_repl3	66058	65,866 (99.71%)	65,415 (99.32%)	2573	62842	1	0.997483	266.509	716.665
Dynamic range	31copies_repl4	85666	85,425 (99.72%)	84,737 (99.19%)	3732	81005	0.996983	0.99807	388.318	918.546
Dynamic range	31copies_repl5	72730	72,439 (99.60%)	71,849 (99.19%)	3052	68797	1	0.993791	321.163	781.726
Dynamic range	31copies_repl6	47626	47,374 (99.47%)	46,957 (99.12%)	2725	44232	1	0.997063	284.4	492.259
Dynamic range	31copies_repl7	91098	90,806 (99.68%)	90,298 (99.44%)	2599	87699	0.996229	0.997483	272.511	998.421
Dynamic range	31copies_repl8	107608	107,271 (99.69%)	106,667 (99.44%)	3478	103189	0.996983	0.995385	366.187	1166.58
Dynamic range	16copies_repl1	61072	60,786 (99.53%)	60,094 (98.86%)	7623	52471	0.996983	0.989176	795.37	591.18
Dynamic range	16copies_repl2	45178	44,944 (99.48%)	44,376 (98.74%)	2333	42043	1	0.996224	244.422	457.909
Dynamic range	16copies_repl3	34136	33,333 (97.65%)	32,425 (97.28%)	3297	29128	0.998492	0.809112	341.036	305.683
Dynamic range	16copies_repl4	31892	31,682 (99.34%)	30,709 (96.93%)	1603	29106	0.996983	0.992113	166.086	320.391
Dynamic range	16copies_repl5	59256	59,016 (99.59%)	58,368 (98.90%)	3487	54881	1	0.984813	368.357	610.717
Dynamic range	16copies_repl6	54226	53,994 (99.57%)	53,359 (98.82%)	2966	50393	1	0.995217	310.014	559.665
Dynamic range	16copies_repl7	80568	80,273 (99.63%)	79,706 (99.29%)	5798	73908	0.996983	0.992281	611.77	840.26
Dynamic range	16copies_repl8	51180	50,966 (99.58%)	50,304 (98.70%)	4764	45540	0.996983	0.986407	497.051	514.658
Dynamic range	8copies_repl1	67534	67,244 (99.57%)	65,836 (97.91%)	8729	57107	0.996983	0.816496	915.688	633.465
Dynamic range	8copies_repl2	16360	16,125 (98.56%)	15,446 (95.79%)	3570	11876	0.996229	0.779493	366.486	127.059
Dynamic range	8copies_repl3	29074	28,723 (98.79%)	27,967 (97.37%)	5680	22287	0.997738	0.85803	589.122	242.201
Dynamic range	8copies_repl4	26848	26,529 (98.81%)	25,855 (97.46%)	5196	20659	0.996983	0.614197	539.434	196.817
Dynamic range	8copies_repl5	48878	48,521 (99.27%)	47,819 (98.55%)	6415	41404	1	0.858617	671.397	420.816
Dynamic range	8copies_repl6	34660	34,430 (99.34%)	33,955 (98.62%)	2791	31164	1	0.702383	291.536	336.033
Dynamic range	8copies_repl7	72048	71,739 (99.57%)	70,979 (98.94%)	7876	63103	1	0.993959	830.612	697.93
Dynamic range	8copies_repl8	115346	114,892 (99.61%)	113,736 (98.99%)	12348	101388	0.996983	0.985232	1296.96	1130.63
Dynamic range	4copies_repl1	30428	30,267 (99.47%)	29,732 (98.23%)	6018	23714	0.996983	0.983219	635.735	270.222
Dynamic range	4copies_repl2	16760	16,269 (97.07%)	15,415 (94.75%)	3896	11519	1	0.739889	401.286	123.875
Dynamic range	4copies_repl3	22104	21,862 (98.91%)	21,230 (97.11%)	6427	14803	0.996983	0.804162	666.17	147.961
Dynamic range	4copies_repl4	24830	24,533 (98.80%)	23,839 (97.17%)	5044	18795	0.996983	0.983219	526.257	146.168
Dynamic range	4copies_repl5	23586	23,395 (99.19%)	22,791 (97.42%)	4737	18054	0.996983	0.651703	494.458	184.967
Dynamic range	4copies_repl6	33704	33,476 (99.32%)	32,925 (98.35%)	5522	27403	0.997738	0.714717	578.584	259.126
Dynamic range	4copies_repl7	22686	22,535 (99.33%)	21,969 (97.49%)	4854	17115	1	0.728814	501.526	179.361
Dynamic range	4copies_repl8	35886	35,661 (99.37%)	35,033 (98.24%)	6634	28399	0.996983	0.815489	697.054	308.571
Dynamic range	2copies_repl1	24508	24,253 (98.96%)	22,866 (94.28%)	5895	16971	0.996983	0.6731	605.547	189.446
Dynamic range	2copies_repl2	12350	12,188 (98.69%)	11,603 (95.20%)	3301	8302	0.997738	0.688706	340.887	82.9807
Dynamic range	2copies_repl3	11692	11,394 (97.45%)	10,611 (93.13%)	3553	7058	1	0.863064	372.462	37.3746
Dynamic range	2copies_repl4	30630	30,037 (98.06%)	28,210 (93.92%)	7909	20301	0.996983	0.843346	818.252	136.513
Dynamic range	2copies_repl5	23136	22,807 (98.58%)	21,875 (95.91%)	12714	9161	0.996983	0.936902	1304.1	75.3272
Dynamic range	2copies_repl6	23676	23,332 (98.55%)	22,675 (97.18%)	7475	15200	0.998492	0.707082	773.779	163.936
Dynamic range	2copies_repl7	17602	17,246 (97.98%)	15,067 (87.37%)	8945	6122	0.996983	0.634586	910.698	62.0186
Dynamic range	2copies_repl8	22294	21,926 (98.35%)	20,613 (94.01%)	20037	576	1	0.61168	2047.28	4.2617
Dynamic range	1copies_repl1	1036	1,022 (98.65%)	997 (97.55%)	941	56	0.994721	0.218996	100.909	0.542373
Dynamic range	1copies_repl2	17194	16,919 (98.40%)	16,082 (95.05%)	9844	6238	1	0.576775	1006.96	58.7059
Dynamic range	1copies_repl3	31166	30,014 (96.30%)	23,172 (77.20%)	3746	19426	0.996983	0.770012	391.926	140.771
Dynamic range	1copies_repl4	16806	16,579 (98.65%)	15,790 (95.24%)	13485	2305	0.996983	0.649857	1379.85	24.2745
Dynamic range	1copies_repl5	30726	30,052 (97.81%)	28,317 (94.23%)	7116	21201	0.996983	0.754573	732.872	235.295
Dynamic range	1copies_repl6	29102	28,199 (96.90%)	26,720 (94.76%)	12516	14204	0.996983	0.921296	1294.08	131.353
Dynamic range	1copies_repl7	34020	33,073 (97.22%)	31,822 (96.22%)	8751	23071	0.996983	0.648934	906.213	160.456
Dynamic range	1copies_repl8	18118	17,823 (98.37%)	16,976 (95.25%)	11773	5203	0.996983	0.649522	1213.2	19.385
Dynamic range	0copies_repl1	19892	17,682 (88.89%)	15,207 (86.00%)	9333	5874	0.998492	0.609918	962.566	16.9773
Dynamic range	0copies_repl2	15764	15,359 (97.43%)	14,519 (94.53%)	6753	7766	0.997738	0.524752	705.712	20.1509
Dynamic range	0copies_repl3	9246	9,068 (98.07%)	8,467 (93.37%)	7817	650	0.996983	0.474996	800.656	2.81507
Dynamic range	0copies_repl4	11762	11,542 (98.13%)	10,707 (92.77%)	9542	1165	1	0.483386	980.624	4.14038
Dynamic range	0copies_repl5	13112	12,260 (93.50%)	3,137 (25.59%)	2420	717	0.996229	0.619148	241.247	4.90544
Dynamic range	0copies_repl6	12300	12,101 (98.38%)	11,410 (94.29%)	10421	989	0.996983	0.582816	1054.64	4.35686
Dynamic range	0copies_repl7	30470	30,167 (99.01%)	23,186 (76.86%)	10651	12535	0.996983	0.64348	1104.14	32.2226
Dynamic range	0copies_repl8	13262	12,999 (98.02%)	12,002 (92.33%)	9195	2807	0.996983	0.578872	953.38	8.2831
Limit of detection	0copies_repl1	150172	147,506 (98.22%)	144,851 (98.20%)	51390	93461	1	0.307434	5208.84	190.244
Limit of detection	0copies_repl2	119336	118,047 (98.92%)	115,503 (97.84%)	69709	45794	1	0.243917	7043.42	93.9189
Limit of detection	0copies_repl3	219992	218,550 (99.34%)	214,787 (98.28%)	186855	27932	1	0.399731	19012.3	58.6835
Limit of detection	0copies_repl4	156064	155,246 (99.48%)	152,415 (98.18%)	143137	9278	0.999246	0.316077	14469.9	20.7831
Limit of detection	0copies_repl5	250514	20,973 (8.37%)	18,228 (86.91%)	17784	444	1	0.474996	1817.35	4.78864
Limit of detection	0copies_repl6	47866	46,687 (97.54%)	43,372 (92.90%)	39943	3429	1	0.211277	4030.64	7.64549
Limit of detection	0copies_repl7	138996	138,033 (99.31%)	134,442 (97.40%)	132154	2288	0.998492	0.262712	13268.8	6.27765
Limit of detection	0copies_repl8	102074	101,146 (99.09%)	98,212 (97.10%)	83960	14252	1	0.335627	8461.23	30.4873
Limit of detection	0copies_repl9	67772	66,924 (98.75%)	63,434 (94.79%)	60026	3408	0.996983	0.228814	6036.49	7.6517
Limit of detection	0copies_repl10	36674	35,703 (97.35%)	32,684 (91.54%)	30530	2154	1	0.271103	3011.66	4.86692
Limit of detection	0copies_repl11	106388	104,769 (98.48%)	102,403 (97.74%)	44199	58204	0.996983	0.295519	4450.14	118.872
Limit of detection	0copies_repl12	43416	42,759 (98.49%)	40,088 (93.75%)	39670	418	0.997738	0.164121	3949.93	1.37187
Limit of detection	0copies_repl13	26158	25,278 (96.64%)	21,812 (86.29%)	17392	4420	1	0.213626	1750.11	9.46661
Limit of detection	0copies_repl14	106898	105,750 (98.93%)	102,018 (96.47%)	99765	2253	1	0.30005	9893.47	6.17897
Limit of detection	0copies_repl15	42846	41,918 (97.83%)	39,641 (94.57%)	27843	11798	1	0.229653	2798.44	24.3191
Limit of detection	0copies_repl16	48518	47,845 (98.61%)	45,310 (94.70%)	45062	248	1	0.209935	4484.17	1.34419
Limit of detection	0copies_repl17	64382	63,342 (98.38%)	61,071 (96.41%)	35393	25678	1	0.252307	3588.52	53.0601
Limit of detection	0copies_repl18	42046	41,148 (97.86%)	35,038 (85.15%)	16290	18748	1	0.216731	1636.16	38.5228
Limit of detection	0copies_repl19	81240	80,029 (98.51%)	76,291 (95.33%)	73651	2640	1	0.287045	7381.53	6.68644
Limit of detection	0copies_repl20	52922	50,299 (95.04%)	44,086 (87.65%)	42817	1269	0.997738	0.272445	4283.37	3.57971
Limit of detection	0copies_repl21	28596	28,196 (98.60%)	26,542 (94.13%)	22869	3673	1	0.191056	2317.6	7.74383
Limit of detection	0copies_repl22	58210	57,050 (98.01%)	53,886 (94.45%)	46910	6976	1	0.170247	4697.76	14.7017
Limit of detection	0copies_repl23	123250	17,937 (14.55%)	15,885 (88.56%)	15642	243	1	0.305588	1588.84	2.74207
Limit of detection	0copies_repl24	76382	74,732 (97.84%)	65,200 (87.25%)	31769	33431	0.998492	0.248783	3191.75	68.9037
Limit of detection	0copies_repl25	103066	101,391 (98.37%)	98,678 (97.32%)	39224	59454	1	0.301309	3947.96	121.389
Limit of detection	0copies_repl26	75544	74,189 (98.21%)	70,146 (94.55%)	64512	5634	0.996983	0.291324	6441	12.6698
Limit of detection	0copies_repl27	58282	57,105 (97.98%)	52,909 (92.65%)	52096	813	0.997738	0.183168	5138.38	2.26984
Limit of detection	0copies_repl28	72002	71,051 (98.68%)	67,966 (95.66%)	53583	14383	0.997738	0.20834	5346.04	29.9135
Limit of detection	0copies_repl29	85336	84,510 (99.03%)	81,237 (96.13%)	79528	1709	0.998492	0.231331	7971.36	4.59423
Limit of detection	0copies_repl30	102190	101,043 (98.88%)	94,738 (93.76%)	89065	5673	1	0.207837	8931.13	12.5452
Limit of detection	0copies_repl31	86480	85,520 (98.89%)	82,096 (96.00%)	79552	2544	1	0.228897	7975.46	6.47416
Limit of detection	0copies_repl32	116276	115,547 (99.37%)	112,918 (97.72%)	111703	1215	1	0.270515	11265.2	3.72806
Limit of detection	1copies_repl1	104830	103,842 (99.06%)	100,859 (97.13%)	43982	56877	1	0.265481	4430.58	614.438
Limit of detection	1copies_repl2	49688	48,578 (97.77%)	44,202 (90.99%)	42740	1462	1	0.18879	4275.02	3.41232
Limit of detection	1copies_repl3	113674	112,513 (98.98%)	109,526 (97.35%)	39566	69960	0.996983	0.313056	3993.79	612.178
Limit of detection	1copies_repl4	137734	136,698 (99.25%)	133,680 (97.79%)	37672	96008	1	0.578285	3824.79	899.536
Limit of detection	1copies_repl5	88606	87,415 (98.66%)	83,044 (95.00%)	69434	13610	1	0.59557	6982.12	138.769
Limit of detection	1copies_repl6	73596	72,297 (98.23%)	68,641 (94.94%)	42033	26608	1	0.25944	4185.78	238.241
Limit of detection	1copies_repl7	98738	97,841 (99.09%)	95,633 (97.74%)	25014	70619	1	0.232086	2534.27	683.866
Limit of detection	1copies_repl8	118148	116,440 (98.55%)	111,717 (95.94%)	91370	20347	1	0.396375	9137.37	42.5618
Limit of detection	1copies_repl9	81310	80,120 (98.54%)	77,751 (97.04%)	18345	59406	1	0.512922	1784.02	617.11
Limit of detection	1copies_repl10	70454	69,000 (97.94%)	65,621 (95.10%)	38830	26791	1	0.272193	3902.77	55.1264
Limit of detection	1copies_repl11	79388	76,999 (96.99%)	74,043 (96.16%)	25089	48954	1	0.536499	2503.74	103.536
Limit of detection	1copies_repl12	65364	62,992 (96.37%)	60,322 (95.76%)	27503	32819	1	0.263467	2737.63	67.1247
Limit of detection	1copies_repl13	55690	54,734 (98.28%)	51,745 (94.54%)	27253	24492	1	0.228562	2751.24	254.668
Limit of detection	1copies_repl14	57432	56,238 (97.92%)	51,450 (91.49%)	49821	1629	0.997738	0.303071	5014.8	14.5033
Limit of detection	1copies_repl15	78878	78,004 (98.89%)	75,220 (96.43%)	33200	42020	0.996983	0.276053	3345.81	435.371
Limit of detection	1copies_repl16	74076	72,555 (97.95%)	69,694 (96.06%)	43167	26527	0.997738	0.240141	4340.93	54.5572
Limit of detection	1copies_repl17	72706	71,470 (98.30%)	67,101 (93.89%)	41751	25350	1	0.4025	4172.47	218.447
Limit of detection	1copies_repl18	67112	66,152 (98.57%)	63,045 (95.30%)	19721	43324	1	0.454523	1932.97	446.167
Limit of detection	1copies_repl19	83614	82,846 (99.08%)	80,128 (96.72%)	30740	49388	1	0.220003	3095.59	523.094
Limit of detection	1copies_repl20	64872	63,383 (97.70%)	61,082 (96.37%)	17247	43835	1	0.440594	1746.64	171.276
Limit of detection	1copies_repl21	58568	56,986 (97.30%)	53,377 (93.67%)	36538	16839	1	0.263383	3647.27	38.2798
Limit of detection	1copies_repl22	37382	36,463 (97.54%)	32,814 (89.99%)	28900	3914	1	0.511663	2868.3	28.4796
Limit of detection	1copies_repl23	117702	114,956 (97.67%)	111,361 (96.87%)	58022	53339	1	0.499497	5815.77	144.233
Limit of detection	1copies_repl24	63012	61,914 (98.26%)	59,309 (95.79%)	44394	14915	1	0.551015	4455.63	69.7383
Limit of detection	1copies_repl25	114528	112,537 (98.26%)	108,447 (96.37%)	40458	67989	1	0.386642	4064.7	485.33
Limit of detection	1copies_repl26	41318	40,583 (98.22%)	37,463 (92.31%)	33707	3756	1	0.619903	3393.2	29.5409
Limit of detection	1copies_repl27	107994	106,321 (98.45%)	101,952 (95.89%)	68821	33131	0.997738	0.70339	6940.57	195.369
Limit of detection	1copies_repl28	62244	61,199 (98.32%)	57,543 (94.03%)	54552	2991	1	0.231163	5426.09	7.05076
Limit of detection	1copies_repl29	157170	155,159 (98.72%)	151,196 (97.45%)	61617	89579	1	0.310623	6171.13	894.358
Limit of detection	1copies_repl30	198668	197,315 (99.32%)	193,083 (97.86%)	45029	148054	1	0.367595	4562.74	1560.24
Limit of detection	1copies_repl31	63756	62,664 (98.29%)	59,894 (95.58%)	38555	21339	1	0.238463	3847.07	218.403
Limit of detection	1copies_repl32	79200	77,725 (98.14%)	72,896 (93.79%)	63194	9702	1	0.22143	6276.15	20.6418
Limit of detection	2copies_repl1	170774	169,508 (99.26%)	165,301 (97.52%)	69392	95909	0.997738	0.507132	6953.63	1047.56
Limit of detection	2copies_repl2	217304	212,596 (97.83%)	210,048 (98.80%)	23696	186352	1	0.472814	2406.34	1211.21
Limit of detection	2copies_repl3	232026	230,351 (99.28%)	226,514 (98.33%)	60459	166055	1	0.468032	6016.37	1675.21
Limit of detection	2copies_repl4	259572	258,227 (99.48%)	254,687 (98.63%)	48840	205847	1	0.489008	4920.93	2244.28
Limit of detection	2copies_repl5	100282	99,571 (99.29%)	97,517 (97.94%)	19956	77561	0.996983	0.448313	2025.81	830.298
Limit of detection	2copies_repl6	156344	155,204 (99.27%)	152,267 (98.11%)	49096	103171	0.996983	0.293002	4947.81	1110.29
Limit of detection	2copies_repl7	89232	87,921 (98.53%)	84,549 (96.16%)	70282	14267	1	0.462829	7008.57	133.585
Limit of detection	2copies_repl8	130866	129,576 (99.01%)	124,650 (96.20%)	102450	22200	1	0.465682	10261.8	215.003
Limit of detection	2copies_repl9	205942	204,753 (99.42%)	201,544 (98.43%)	37715	163829	1	0.5537	3791.45	1805.2
Limit of detection	2copies_repl10	130916	129,806 (99.15%)	126,601 (97.53%)	57005	69596	1	0.459137	5774.01	740.263
Limit of detection	2copies_repl11	125660	122,331 (97.35%)	115,305 (94.26%)	61080	54225	1	0.625189	6159.39	519.492
Limit of detection	2copies_repl12	76912	73,700 (95.82%)	70,373 (95.49%)	22008	48365	1	0.262712	2203.9	98.5156
Limit of detection	2copies_repl13	95902	95,133 (99.20%)	92,707 (97.45%)	28961	63746	0.996983	0.411814	2928.26	691.6
Limit of detection	2copies_repl14	144152	142,841 (99.09%)	139,066 (97.36%)	52818	86248	1	0.458214	5289.22	943.115
Limit of detection	2copies_repl15	67932	62,549 (92.08%)	58,547 (93.60%)	55600	2947	1	0.251049	5597.12	11.8405
Limit of detection	2copies_repl16	112480	108,958 (96.87%)	105,425 (96.76%)	24263	81162	1	0.366924	2442.22	169.762
Limit of detection	2copies_repl17	248280	246,260 (99.19%)	243,092 (98.71%)	34295	208797	1	0.373972	3459.01	1869.82
Limit of detection	2copies_repl18	187638	186,118 (99.19%)	181,267 (97.39%)	69694	111573	1	0.478604	7031.55	1231.81
Limit of detection	2copies_repl19	109892	108,670 (98.89%)	104,508 (96.17%)	40937	63571	1	0.290485	4099.93	669.693
Limit of detection	2copies_repl20	76620	74,993 (97.88%)	68,121 (90.84%)	38704	29417	1	0.629216	3928.03	195.446
Limit of detection	2copies_repl21	63554	62,624 (98.54%)	59,251 (94.61%)	50512	8739	1	0.363903	4676.87	90.2736
Limit of detection	2copies_repl22	155624	153,522 (98.65%)	151,294 (98.55%)	22952	128342	0.997738	0.491022	2322.63	744.804
Limit of detection	2copies_repl23	156748	154,433 (98.52%)	149,914 (97.07%)	50723	99191	1	0.538094	5085.51	859.494
Limit of detection	2copies_repl24	118226	117,258 (99.18%)	114,444 (97.60%)	46078	68366	0.997738	0.481708	4644.17	737.813
Limit of detection	2copies_repl25	146872	145,878 (99.32%)	142,936 (97.98%)	33030	109906	0.997738	0.589864	3328.34	1214.93
Limit of detection	2copies_repl26	92874	91,560 (98.59%)	87,253 (95.30%)	52420	34833	0.996983	0.412653	5216.4	341.444
Limit of detection	2copies_repl27	71738	70,372 (98.10%)	67,070 (95.31%)	47749	19321	1	0.263635	4821.78	93.9359
Limit of detection	2copies_repl28	144800	143,462 (99.08%)	139,753 (97.41%)	39344	100409	1	0.493707	3964.72	1082.08
Limit of detection	2copies_repl29	136608	135,455 (99.16%)	132,383 (97.73%)	50526	81857	0.996983	0.538849	5057.48	883.477
Limit of detection	2copies_repl30	105654	104,380 (98.79%)	100,877 (96.64%)	69189	31688	1	0.274207	6933.43	294.714
Limit of detection	2copies_repl31	244952	243,563 (99.43%)	240,340 (98.68%)	52603	187737	0.998492	0.560245	5320.17	2019.57
Limit of detection	2copies_repl32	123842	122,817 (99.17%)	119,222 (97.07%)	90277	28945	0.999246	0.53457	9134.06	318.809
Mixture analysis	WA-0_HK-0_repl1	13990	13,934 (99.60%)	13,579 (97.45%)	13388	191	0.996983	0.613694	1455.17	1.83647
Mixture analysis	WA-0_HK-0_repl2	16526	16,435 (99.45%)	16,083 (97.86%)	15881	202	1	0.605219	1705.19	2.28906
Mixture analysis	WA-0_HK-0_repl3	11430	11,322 (99.06%)	11,019 (97.32%)	10886	133	0.996983	0.507803	1176.86	1.58256
Mixture analysis	WA-0_HK-0_repl4	7106	7,028 (98.90%)	6,727 (95.72%)	6641	86	1	0.453851	716.895	0.979695
Mixture analysis	WA-0_HK-0_repl5	6084	5,984 (98.36%)	5,696 (95.19%)	5583	113	0.996983	0.464507	597.254	1.3566
Mixture analysis	WA-0_HK-0_repl6	7688	7,608 (98.96%)	7,241 (95.18%)	7129	112	1	0.423645	764.057	1.26305
Mixture analysis	WA-0_HK-0_repl7	5240	5,007 (95.55%)	4,622 (92.31%)	4496	126	0.996229	0.433714	481.211	1.10086
Mixture analysis	WA-0_HK-0_repl8	12070	11,941 (98.93%)	11,456 (95.94%)	11300	156	0.997738	0.512334	1215.52	1.5944
Mixture analysis	WA-0_HK-100_repl1	129316	129,034 (99.78%)	128,650 (99.70%)	614	128036	0.994721	0.996895	66.641	1539.01
Mixture analysis	WA-0_HK-100_repl2	122668	122,433 (99.81%)	122,179 (99.79%)	577	121602	0.990196	0.997231	62.4412	1459.11
Mixture analysis	WA-0_HK-100_repl3	105654	105,468 (99.82%)	105,240 (99.78%)	666	104574	0.996229	0.996644	73.8107	1259.42
Mixture analysis	WA-0_HK-100_repl4	103116	102,932 (99.82%)	102,683 (99.76%)	617	102066	0.993967	0.997986	67.1998	1228.56
Mixture analysis	WA-0_HK-100_repl5	128414	128,156 (99.80%)	127,883 (99.79%)	660	127223	0.996229	0.997902	71.7655	1533.61
Mixture analysis	WA-0_HK-100_repl6	138452	138,258 (99.86%)	137,970 (99.79%)	649	137321	0.996229	0.99614	70.3092	1652.63
Mixture analysis	WA-0_HK-100_repl7	130564	130,303 (99.80%)	130,017 (99.78%)	748	129269	0.987934	0.99656	82.2255	1554.37
Mixture analysis	WA-0_HK-100_repl8	121956	121,725 (99.81%)	121,488 (99.81%)	594	120894	0.9819	0.997315	64.178	1456.05
Mixture analysis	WA-1_HK-99_repl1	113570	113,356 (99.81%)	113,132 (99.80%)	502	112630	0.986425	0.99849	55.1161	1353.25
Mixture analysis	WA-1_HK-99_repl2	136238	135,964 (99.80%)	135,657 (99.77%)	1916	133741	0.996983	0.997986	209.378	1609.87
Mixture analysis	WA-1_HK-99_repl3	127774	127,558 (99.83%)	127,342 (99.83%)	1284	126058	0.992459	0.996895	140.458	1517.96
Mixture analysis	WA-1_HK-99_repl4	156862	156,558 (99.81%)	156,244 (99.80%)	829	155415	1	0.996392	90.46	1871.53
Mixture analysis	WA-1_HK-99_repl5	87390	87,239 (99.83%)	87,061 (99.80%)	385	86676	0.981146	0.997315	42.3092	1042.17
Mixture analysis	WA-1_HK-99_repl6	143964	143,690 (99.81%)	143,437 (99.82%)	778	142659	0.995475	0.997231	84.7436	1713.61
Mixture analysis	WA-1_HK-99_repl7	163792	163,444 (99.79%)	163,131 (99.81%)	515	162616	0.994721	0.997063	56.095	1952.68
Mixture analysis	WA-1_HK-99_repl8	133526	133,272 (99.81%)	133,072 (99.85%)	771	132301	1	0.997818	84.5136	1594.88
Mixture analysis	WA-5_HK-95_repl1	90758	90,564 (99.79%)	90,371 (99.79%)	453	89918	0.986425	0.996979	49.9887	1077.89
Mixture analysis	WA-5_HK-95_repl2	139372	139,095 (99.80%)	138,858 (99.83%)	776	138082	0.996229	0.997399	84.1931	1656.84
Mixture analysis	WA-5_HK-95_repl3	118944	118,724 (99.82%)	118,406 (99.73%)	1616	116790	0.996983	0.997231	176.296	1407.34
Mixture analysis	WA-5_HK-95_repl4	116162	115,937 (99.81%)	115,715 (99.81%)	553	115162	0.986425	0.997147	60.5113	1384.04
Mixture analysis	WA-5_HK-95_repl5	86782	86,614 (99.81%)	86,472 (99.84%)	438	86034	0.987179	0.996812	48.221	1032.67
Mixture analysis	WA-5_HK-95_repl6	71444	71,323 (99.83%)	70,985 (99.53%)	391	70594	0.996229	0.998574	42.3959	846.985
Mixture analysis	WA-5_HK-95_repl7	83070	82,859 (99.75%)	82,692 (99.80%)	412	82280	0.9819	0.996728	43.6516	985.704
Mixture analysis	WA-5_HK-95_repl8	122754	122,524 (99.81%)	122,210 (99.74%)	589	121621	0.996229	0.997483	64.4065	1462.82
Mixture analysis	WA-10_HK-90_repl1	125402	125,190 (99.83%)	124,865 (99.74%)	558	124307	0.982655	0.998154	61.7308	1497.82
Mixture analysis	WA-10_HK-90_repl2	135362	135,115 (99.82%)	134,822 (99.78%)	566	134256	0.995475	0.997986	61.4819	1615.17
Mixture analysis	WA-10_HK-90_repl3	104958	104,741 (99.79%)	104,514 (99.78%)	679	103835	0.994721	0.99849	73.9465	1247.42
Mixture analysis	WA-10_HK-90_repl4	79696	79,543 (99.81%)	79,319 (99.72%)	462	78857	0.989442	0.997651	49.7376	945.341
Mixture analysis	WA-10_HK-90_repl5	118632	118,378 (99.79%)	118,160 (99.82%)	674	117486	0.996229	0.99807	73.46	1417.97
Mixture analysis	WA-10_HK-90_repl6	134168	133,928 (99.82%)	133,565 (99.73%)	773	132792	0.986425	0.997231	84.3771	1596.48
Mixture analysis	WA-10_HK-90_repl7	138536	138,254 (99.80%)	137,987 (99.81%)	850	137137	0.996229	0.995972	93.3137	1649.24
Mixture analysis	WA-10_HK-90_repl8	137950	137,709 (99.83%)	137,409 (99.78%)	899	136510	0.996229	0.996308	98.0777	1643.48
Mixture analysis	WA-25_HK-75_repl1	120862	120,641 (99.82%)	120,234 (99.66%)	789	119445	0.990196	0.997147	85.5837	1441.54
Mixture analysis	WA-25_HK-75_repl2	102684	102,476 (99.80%)	102,192 (99.72%)	526	101666	0.994721	0.997651	56.5988	1216.83
Mixture analysis	WA-25_HK-75_repl3	75970	75,818 (99.80%)	75,649 (99.78%)	521	75128	0.994721	0.995972	56.6071	894.108
Mixture analysis	WA-25_HK-75_repl4	116258	116,016 (99.79%)	115,661 (99.69%)	654	115007	0.996229	0.997315	71.5241	1386.15
Mixture analysis	WA-25_HK-75_repl5	84558	84,351 (99.76%)	84,191 (99.81%)	352	83839	0.99095	0.997902	36.7971	1006.41
Mixture analysis	WA-25_HK-75_repl6	98162	97,968 (99.80%)	97,827 (99.86%)	615	97212	0.996229	0.997483	67.5113	1167.55
Mixture analysis	WA-25_HK-75_repl7	127234	127,031 (99.84%)	126,833 (99.84%)	766	126067	0.996229	0.996979	83.27	1517.76
Mixture analysis	WA-25_HK-75_repl8	119564	119,337 (99.81%)	119,065 (99.77%)	1490	117575	0.996229	0.997651	160.787	1414.42
Mixture analysis	WA-50_HK-50_repl1	120500	120,255 (99.80%)	120,025 (99.81%)	610	119415	0.988688	0.997651	66.8771	1432.97
Mixture analysis	WA-50_HK-50_repl2	114298	114,071 (99.80%)	113,806 (99.77%)	658	113148	0.994721	0.997231	71.6101	1354.22
Mixture analysis	WA-50_HK-50_repl3	82314	82,156 (99.81%)	81,980 (99.79%)	274	81706	0.9819	0.997818	29.5196	972.44
Mixture analysis	WA-50_HK-50_repl4	151454	151,246 (99.86%)	150,776 (99.69%)	981	149795	0.996983	0.997231	107.07	1806.06
Mixture analysis	WA-50_HK-50_repl5	121138	120,905 (99.81%)	120,663 (99.80%)	662	120001	0.998492	0.998238	71.4005	1441.68
Mixture analysis	WA-50_HK-50_repl6	106998	106,773 (99.79%)	106,549 (99.79%)	425	106124	0.996229	0.997147	46.7413	1275.97
Mixture analysis	WA-50_HK-50_repl7	126872	126,647 (99.82%)	125,816 (99.34%)	599	125217	0.996229	0.996895	64.3198	1503.85
Mixture analysis	WA-50_HK-50_repl8	142748	142,456 (99.80%)	142,162 (99.79%)	746	141416	0.989442	0.997147	81.4351	1702.56
Mixture analysis	WA-75_HK-25_repl1	134242	133,952 (99.78%)	133,542 (99.69%)	626	132916	0.986425	0.998154	68.5392	1598.54
Mixture analysis	WA-75_HK-25_repl2	112978	112,805 (99.85%)	112,605 (99.82%)	439	112166	0.975113	0.996728	48.1561	1346
Mixture analysis	WA-75_HK-25_repl3	94256	94,077 (99.81%)	93,723 (99.62%)	497	93226	0.989442	0.997063	53.5422	1121.03
Mixture analysis	WA-75_HK-25_repl4	115746	115,562 (99.84%)	115,382 (99.84%)	563	114819	0.988688	0.998238	62.1139	1380.95
Mixture analysis	WA-75_HK-25_repl5	103410	103,166 (99.76%)	102,945 (99.79%)	392	102553	1	0.99849	42.6139	1220.3
Mixture analysis	WA-75_HK-25_repl6	145260	144,996 (99.82%)	144,746 (99.83%)	613	144133	0.995475	0.997483	66.092	1723.79
Mixture analysis	WA-75_HK-25_repl7	151874	151,593 (99.81%)	151,398 (99.87%)	876	150522	0.996229	0.997567	95.7617	1810.36
Mixture analysis	WA-75_HK-25_repl8	135866	135,594 (99.80%)	135,340 (99.81%)	656	134684	0.996229	0.996056	71.6305	1621.25
Mixture analysis	WA-90_HK-10_repl1	129554	129,314 (99.81%)	129,034 (99.78%)	589	128445	0.986425	0.996895	64.491	1545.35
Mixture analysis	WA-90_HK-10_repl2	96100	95,900 (99.79%)	95,711 (99.80%)	335	95376	0.989442	0.998406	36.632	1137.19
Mixture analysis	WA-90_HK-10_repl3	97316	97,127 (99.81%)	96,926 (99.79%)	586	96340	0.993967	0.997651	63.4336	1154.9
Mixture analysis	WA-90_HK-10_repl4	139288	139,023 (99.81%)	138,783 (99.83%)	671	138112	0.996983	0.996979	72.9555	1655.71
Mixture analysis	WA-90_HK-10_repl5	113674	113,478 (99.83%)	113,259 (99.81%)	500	112759	0.996983	0.997567	54.4125	1351.29
Mixture analysis	WA-90_HK-10_repl6	122648	122,457 (99.84%)	122,212 (99.80%)	427	121785	0.995475	0.997399	46.7255	1459.01
Mixture analysis	WA-90_HK-10_repl7	133444	133,185 (99.81%)	133,007 (99.87%)	586	132421	0.990196	0.996308	63.2873	1589.09
Mixture analysis	WA-90_HK-10_repl8	121372	121,146 (99.81%)	120,925 (99.82%)	676	120249	0.988688	0.997651	73.1531	1440.83
Mixture analysis	WA-95_HK-5_repl1	121108	120,889 (99.82%)	120,664 (99.81%)	583	120081	0.996983	0.99807	61.6184	1443.72
Mixture analysis	WA-95_HK-5_repl2	79222	79,043 (99.77%)	78,846 (99.75%)	433	78413	0.975113	0.998322	47.2647	937.291
Mixture analysis	WA-95_HK-5_repl3	144998	144,707 (99.80%)	144,452 (99.82%)	539	143913	0.994721	0.998657	58.2564	1729.81
Mixture analysis	WA-95_HK-5_repl4	131078	130,833 (99.81%)	130,544 (99.78%)	489	130055	0.986425	0.997399	54.1931	1560.08
Mixture analysis	WA-95_HK-5_repl5	123080	122,840 (99.81%)	122,640 (99.84%)	476	122164	0.996229	0.997399	51.8906	1460.02
Mixture analysis	WA-95_HK-5_repl6	74162	73,939 (99.70%)	73,740 (99.73%)	188	73552	0.9819	0.998238	20.4578	871.882
Mixture analysis	WA-95_HK-5_repl7	89282	89,090 (99.78%)	88,929 (99.82%)	402	88527	0.9819	0.99849	43.9314	1061.1
Mixture analysis	WA-95_HK-5_repl8	142930	142,697 (99.84%)	142,382 (99.78%)	612	141770	0.996229	0.996308	66.6674	1707.86
Mixture analysis	WA-99_HK-1_repl1	141590	141,320 (99.81%)	141,102 (99.85%)	675	140427	0.996229	0.997986	74.3062	1685.84
Mixture analysis	WA-99_HK-1_repl2	102576	102,366 (99.80%)	102,065 (99.71%)	587	101478	0.990196	0.997399	63.3575	1212.73
Mixture analysis	WA-99_HK-1_repl3	113864	113,627 (99.79%)	113,421 (99.82%)	458	112963	0.988688	0.998406	49.8635	1357.86
Mixture analysis	WA-99_HK-1_repl4	108502	108,323 (99.84%)	108,080 (99.78%)	487	107593	0.985671	0.99849	52.092	1285.66
Mixture analysis	WA-99_HK-1_repl5	130286	130,029 (99.80%)	129,708 (99.75%)	553	129155	0.996229	0.997399	59.7149	1543.78
Mixture analysis	WA-99_HK-1_repl6	118522	118,225 (99.75%)	117,917 (99.74%)	635	117282	0.992459	0.997231	68.8778	1409.73
Mixture analysis	WA-99_HK-1_repl7	87600	87,402 (99.77%)	87,208 (99.78%)	307	86901	0.984917	0.99849	32.8612	1033.46
Mixture analysis	WA-99_HK-1_repl8	114550	114,342 (99.82%)	114,151 (99.83%)	600	113551	0.981146	0.997818	65.1863	1363.22
Mixture analysis	WA-100_HK-0_repl1	105472	105,243 (99.78%)	104,985 (99.75%)	667	104318	0.987934	0.997399	72.6109	1247.99
Mixture analysis	WA-100_HK-0_repl2	121678	121,450 (99.81%)	121,277 (99.86%)	473	120804	0.990196	0.997231	51.3371	1452.03
Mixture analysis	WA-100_HK-0_repl3	97460	97,273 (99.81%)	97,056 (99.78%)	312	96744	0.996229	0.997567	33.9804	1162.56
Mixture analysis	WA-100_HK-0_repl4	68734	68,595 (99.80%)	68,481 (99.83%)	290	68191	0.981146	0.998154	31.497	817.418
Mixture analysis	WA-100_HK-0_repl5	134664	134,404 (99.81%)	134,044 (99.73%)	628	133416	0.996229	0.997399	69.7391	1600.8
Mixture analysis	WA-100_HK-0_repl6	96106	95,916 (99.80%)	95,704 (99.78%)	288	95416	0.991704	0.997818	31.451	1140.56
Mixture analysis	WA-100_HK-0_repl7	123350	123,117 (99.81%)	122,914 (99.84%)	449	122465	0.986425	0.997063	49.3718	1470.46
Mixture analysis	WA-100_HK-0_repl8	118806	118,572 (99.80%)	118,255 (99.73%)	326	117929	0.989442	0.996392	35.644	1409.77
